# Supplementary material for: Urinary Proteomics Analysis of Active Vitiligo Patients: Biomarkers for Steroid Treatment Efficacy Prediction and Monitoring
Source: Front Mol Biosci. 2022 Feb 17;9:761562. doi: 10.3389/fmolb.2022.761562 (PMC8891126; doi:10.3389/fmolb.2022.761562)
Supplement: Supplementary file 1 [file Table2.XLSX]

## Sheet: Before treatment
Table S2A The protein list in treatment-resistant group and treatment-effective group before GC treatment
Patient No.	1	2	3	4	5	6	7	8	17	18	19	20	21	22	23	24	25	26	27	28	29	30	31	32	33	34	35	36	37
Label	Treatment-resistant group pre-GCs	Treatment-resistant group pre-GCs	Treatment-resistant group pre-GCs	Treatment-resistant group pre-GCs	Treatment-resistant group pre-GCs	Treatment-resistant group pre-GCs	Treatment-resistant group pre-GCs	Treatment-resistant group pre-GCs	Treatment-effective group pre-GCs	Treatment-effective group pre-GCs	Treatment-effective group pre-GCs	Treatment-effective group pre-GCs	Treatment-effective group pre-GCs	Treatment-effective group pre-GCs	Treatment-effective group pre-GCs	Treatment-effective group pre-GCs	Treatment-effective group pre-GCs	Treatment-effective group pre-GCs	Treatment-effective group pre-GCs	Treatment-effective group pre-GCs	Treatment-effective group pre-GCs	Treatment-effective group pre-GCs	Treatment-effective group pre-GCs	Treatment-effective group pre-GCs	Treatment-effective group pre-GCs	Treatment-effective group pre-GCs	Treatment-effective group pre-GCs	Treatment-effective group pre-GCs	Treatment-effective group pre-GCs
A0A075B6I0	21749.8	59176.8	33455.8	239263	18143.1	12022.4	13277.4	4249.78	4576.46	9444.19	30204.7	21044.3	35462	21547.6	18661.6	8243.18	5859.74	3904.63	29285.7	7394.62	57470.2	8430.03	30395	11514.8	8805	182989	5079.59	24563.2	47804
A0A075B6J9	20132.6	15247.5	35008.2	61258.1	26374	14538.4	21923.8	17302.8	8521.02	22444.4	41088	86330.7	200813	6192.78	23969.4	17894.7	1882.41	7724.94	14327.1	16487.7	43340.5	25409.6	32657.2	40590.9	95906.8	13078.3	44633	10853.8	15961.8
A0A075B6K4	23676.3	9811.28	8210.79	27784.1	5892.28	770.726	2647.49	10285.5	17233.5	18112.9	11350.9	8869.38	26116.7	8210.31	13907.5	14789.3	5922.89	9796.48	23839.8	2463.48	8575.09	28616.9	6680.88	6061.8	3187.68	7399.05	20511.7	10072.7	5036.8
A0A075B6S2;A2NJV5	2.2829e+06	2.67504e+06	816190	947959	988618	374485	175235	145996	1.26569e+06	7950362	761782	1354954	793600	1.29363e+06	1.129e+06	1.59499e+06	343851	506110	451616	419694	1.54328e+06	3322965	464470	909798	592306	1455795	923026	1.04405e+06	1.44415e+06
A0A075B6S5	371586	257950	239685	413393	179472	289950	130012	836092	422854	138181	147613	237934	1.07202e+06	103042	60563.1	1057830	165683	6326.5	104607	127613	83973.7	603438	30197.3	779798	484888	353499	1.22237e+06	260473	1.12833e+06
A0A0A0MS15	91863.9	30595.9	98361.7	25663.5	68540.6	18451.4	150345	149884	56108.8	155280	12605.8	93213.6	144823	48971.5	41448.7	62267.9	57162.4	33906.7	51204.8	31322.4	136957	39279	98385.5	76617.9	92998.7	25869.5	173680	89560.4	23873.9
A0A0B4J1U7	231349	78812	32054.3	799909	12881.9	19364.7	14122.3	11038.2	77345.2	122179	64049.1	18977.1	38123.3	89561.6	23576.8	56294	25044.3	49321.5	134313	37343.8	1.29516e+06	94202.8	42141.2	27023.5	12392.9	62007.5	134497	97795.6	45444.7
A0A0B4J1X5	1.59449e+06	305036	112143	533474	215185	66128.7	277415	27947.3	349761	953724	673016	571849	859033	159977	244582	112166	162717	119136	72389.8	118767	1.26967e+06	443793	360387	327631	221133	471170	683421	115928	207809
A0A0B4J1Y9	13904.5	139256	6029.62	799658	8861.1	5432.45	6509.92	7630.42	242459	24719.1	23609	23035.5	15349	10825.6	14912	54704.9	24485.6	23427.5	24068.6	5633.4	248680	53154.6	8420.59	13298.6	10634.5	119545	9162.97	4610.39	65674.1
A0A0B4J2D9;P0DP09	20829	79617.1	48997.5	15414.9	18094.5	38042.8	87123.1	126041	16167.6	43223	15345.5	14480.5	77325.2	15411.8	129452	18174.6	33470.9	12036.3	23583.8	16304.9	38617.4	34243.8	24379.9	30641.5	47412.6	23675.2	105046	31317.3	35174.2
A0A0C4DH24	120367	23157.6	13687.2	25381.7	61385	11711.7	65346.9	39910.1	11694.8	21063.3	9301.22	49163.1	310611	24217.8	6273.6	7452.63	14218.3	13417.6	4660.7	9657.69	31027.7	62622.1	32735.1	8077.69	32615.2	48169.5	23322.2	19414.4	5154.03
A0A0C4DH29	5864.49	32353.9	19565.7	156526	9874.74	11500.6	11009.4	12408.2	34553.4	2554	10644.2	7021.79	29119.3	11063.1	3027.66	16534.9	7271.63	14180.8	37181.6	5834.2	32008.4	74898.1	9092.97	17396.6	14123.6	51934.7	11443	1992.92	4801.06
A0A0C4DH34	31196	13243.9	30695.4	8563.89	11194.8	14595.3	12940.9	13490	9489.27	43141.4	15485.4	32292.7	54977.3	14503.5	4751.13	4948.98	11851.8	6182.34	19911.9	7654.81	89372	17332.5	8858.44	13549.9	32527.8	4844.1	6365.67	5523.19	2620.65
A0A0C4DH38	52442.4	28937.8	16950.4	11108.2	10485.8	26939.7	24748.9	19060.3	16313	37693.5	18674.6	23876.9	36397.9	7891.99	12312.9	34329.1	13318.3	11984.1	51591.1	11939.5	21533	98038.8	16987.9	12924.5	9702.29	18947.3	21056.6	13364.2	21961.8
A0A0C4DH43	318580	31899.5	36534.8	203812	47427	4005.53	65900.2	67712.4	92770.5	5011.68	113275	9675.85	45996.4	7606.87	54759.7	7649.26	76399	115252	2500.32	52044.3	758343	349428	132969	92524.9	16031.3	150710	35644.6	13455.3	1273.46
A0A0C4DH72	74582	68068.6	30271.6	105613	27203.4	16938.8	52305.8	41826.3	19949.4	15522.2	7745.55	129651	164745	13901.5	30866.1	18207.3	2642.61	3073.92	33543.3	11507.6	38187	24373.4	35903.4	8449.15	39380.2	6745.74	24979.9	20931.5	6157.09
A0A0J9YX35	162835	12030.6	7211.81	54539.6	7198.84	9249.09	13638.5	14725.3	10594.6	5770.27	40797.7	23660.7	100439	5092.51	5785.03	19760.7	2400.29	4486.04	48399.1	4320.9	33723.7	11530.1	7011.48	6693.65	17767.2	58452.2	19091.3	9457.86	5772.71
A0A0J9YXX1	7474.91	79994.1	4551.8	12598.7	5410.56	5945.31	19865.3	12810.5	18043	39674.2	4293.25	10946.8	24926.6	10565.4	1041.02	63856.1	3982.75	9848.6	17297.7	5192.15	13069.1	17127.5	6457.43	5681.87	6942.61	241179	2999.14	2707.12	6157.58
A1L4H1	28885.2	8263.1	1978.52	19582.1	5542.41	4513.91	4170.17	2322.72	11053.6	9630.88	6522.43	8204.44	13566.5	4796.83	8537.51	9041.09	7579.28	2592.14	5435.06	758.607	2217.69	2534.18	2560.74	14051	4768.54	15479.5	17216.4	15196.4	18529.3
A6ND91	4105.38	4557.26	4864.93	14841.5	8870.86	4155.61	3728.39	5971.13	15836.7	15371.2	12494	4204.01	5124.69	12125.6	12337.2	7181.43	20811.1	8254.94	3349.46	3292.42	38039.1	27987.9	8716.87	3394.51	15252.8	18014.7	11735.3	4716.45	7417.39
A6NGN9	27518.2	11683.3	7306.06	44211.5	4258.61	9863.51	21927.6	20664.9	30247.2	9771.7	6342.28	10456.3	21295	3539.41	3943.67	2702.91	8447.09	4363.81	9799.1	3467.94	24396.6	39225.9	4655.19	8617.15	15547.1	24387.3	15988.6	7645.3	15196.8
A6NI73	80592	49118.3	99407.9	68879	46616.2	60717.9	54581	47034.1	46180.7	51737.1	40789.4	52388.3	67671.4	54438.8	38207.3	53013.1	78026.4	57738.9	17082.2	26828.6	55328.2	72170	43348.8	44960.2	76480	45774.5	94534.4	43760.5	26128.8
A6NL88	3522.6	3179.96	1929.17	18573.8	2329.35	2934.96	5552.58	2647.88	1732.03	8805.68	3483.39	1197.66	1378.05	670.813	1248.73	1367.98	93.1718	3478.2	4057.93	210.293	23759.7	7761.65	1864.67	4605.65	1142.73	22235.6	5250.88	825.066	2045.72
A8K2U0	23956.6	114605	19140.9	15510.9	25202.7	14207.5	15804.6	11711.5	106895	43974.9	19035.6	82029.9	69898	28872.5	21815.3	83322.8	103999	51669.1	26806.1	21081.9	67474.3	55247.8	17606	27056.4	11069.8	91653.2	39321.8	19301.8	164646
O00115	20707.8	82389.6	8429.72	105803	9111.36	9063.98	12707.2	4400.28	90794.2	73880.2	53685.4	29398.5	35046	28562.7	37027.6	80786.7	3255.96	71441.1	30365.3	60814.4	124425	173252	5500.66	17979.9	7083.89	192671	8741.22	15869.9	237781
O00159	11776.9	6128.98	6241.05	1403.34	5505.37	11807.9	8389.78	8991.97	3434.45	5500.34	24333.2	9729.88	13692.6	3030.14	19362.5	6602.14	6412.95	11215.6	8220.69	11705.8	34563.1	3617.96	7048.47	7713.88	6096.88	5132.31	19548.6	14200.6	22975.2
O00161	14005.2	4092.18	3607.19	3038.82	1815.59	4994.41	4488.96	5556.4	5062.73	8578.49	4502.96	2953.19	5057.14	2696.05	13160.8	5236.61	6161.37	2629.96	11337.8	2952.17	11527.4	8338.16	2649.46	4319.53	5908.92	2316.47	5832.15	2816.75	4655.38
O00182	2998.11	7491.93	2320.94	34581.1	728.368	1342.97	1771.91	2180.71	13325.4	9794.87	4648.21	5710.62	3759.39	2510.23	3425.81	7784.1	1358.01	6309.08	1424.39	17276.3	31171.2	11632.2	416.759	4305.89	442.782	17455.3	6331.75	728.377	3627.39
O00187	8.30334e+06	6926308	15876685	5.66473e+06	1068960	254254	1.41824e+06	6.03268e+06	1.30884e+06	1.17308e+06	2.30196e+06	2.51681e+06	2.46435e+06	17133330	4115113	4157921	7278673	194343	482324	1.63202e+06	422898	1.75101e+06	7560100	6.2244e+06	3.90119e+06	2.34832e+06	2348823	4.14051e+06	823321
O00241	100254	24455.4	110629	69545.4	80341.7	52910.5	142693	122673	41735.2	265624	68321.2	205413	220923	46607.5	24238.9	42727	45294.7	9562.62	178553	12655.4	38872.2	83795.4	92955.8	17713.4	220802	47397	9411.28	116775	47981.7
O00244	27564.7	59379.1	11743.2	59022.2	5900.54	6419.87	9549.41	10415.1	28290.6	31758.9	23655.7	9857.62	17241.4	8613.21	17876	71676.4	4291.37	19975	8976.16	5802.16	18758.7	36499.3	11880.4	7182.1	4013.6	21172.4	15231.9	13974.7	38312.1
O00253	4946.68	6715.06	16638.6	11760.3	8470.27	29533.4	21875	4429.18	1934.41	7791.61	6223.62	11210.8	3697.22	17727.9	3875.83	13465.2	4938.62	3311.21	5695.81	17998.2	20984.6	8231.72	22027.4	3333.94	20183.7	8921.7	3591.65	15674.4	8173.81
O00299	41716.3	22040	21344.7	54380.4	10530.4	23984	61483.9	42800.3	26174	54763.5	40747	86513.6	62745.2	10253.9	41348.5	21581.9	28493.3	35026.8	9163.36	30781.9	410852	58332.4	11589.1	28164.8	26938.1	17840.6	40430.8	22070.4	40635.3
O00322	26228.7	11570.3	9918.4	43867.9	9196.55	24647.8	17160.4	12921.4	19644.4	16676.8	33957.2	8360.04	6720.78	13703.8	38299.7	27678.5	22380.8	19902.4	20815.4	11254.5	22675.2	42646	17689.8	9470.69	6202.48	12013.2	56345.8	41611.1	26514.5
O00391	70219.4	80086.3	120456	91763.2	84396.7	101482	44440	60974	86024.6	205290	87500.6	46339.5	49966.6	73702.3	166975	121727	82317.9	57225.9	35236.6	53315.2	39122.4	72171.6	50590.3	118817	71827	126296	153469	82289.7	55431.5
O00401	103740	6963.03	1260.02	80405.9	3152.09	2798.2	141426	1198.76	18158.5	39029.6	16245.2	8070.28	10819.6	2781.08	7780.33	16813.7	9149.97	25064.7	15449.1	3059.3	32827.7	63960.4	5873.37	5575.28	4581.27	8021.46	315820	3798.77	62565.9
O00461	10929.3	4953.81	4235.23	4607.54	3942.89	1023.61	3333.05	809.741	7307.1	5164.6	10363.7	3731.43	7508.41	3641.05	1988.98	14639.8	8732.59	5520.74	5053.83	3052.98	13400.8	7134.94	6196.89	6084.73	341.57	2173.9	6517.62	2720.08	4718.53
O00462	4393.31	18189.3	17749.5	36016.2	30369.8	67646.4	41500.8	9695.75	24003.6	74349.3	53251	27304.5	23987	30593.3	18451.5	25547.9	24755.4	14479.1	13539.3	15607.7	92709.1	36598	27091.9	19795.2	23834.1	17382.3	40374.2	21824.8	21833.9
O00468	123836	279755	85931.7	176891	66838.7	47573.4	63714.7	40913.9	103913	153409	86398.8	75943.2	59125.9	54297.5	110665	135659	65389.3	89710	13224.1	77185.9	72763.2	237754	73323.6	64757.2	77110.1	114813	111445	99053.3	106659
O00499	3849.17	23954.6	19735.5	66722.8	22256.4	28162.4	35705.9	32237.5	24605.8	34366.7	19116.6	13058.9	39206.6	5749.95	10588	45978.6	9041.35	13197.3	26486.8	8119.16	36848.5	39121.7	19652.8	6715.58	22865.5	17893.5	7323.2	46331.2	40586.2
O00526	13096	32701.8	4146.74	15220.4	4924.88	34093.3	16135.7	16578.1	35054.3	35039	44460.2	6373.93	29786.7	11347.4	69289.8	42101.1	17536.4	27215.9	9865.94	9612.45	195734	95298.4	17382.2	11510.4	12713.7	12413.6	73910.7	38283.2	110072
O00533	12036.7	28318.8	25357.2	50428.2	20324.7	37035.1	20364.5	11408	18002.8	15581.1	23960.4	14250.1	193185	4586.52	3689.41	27394.4	53478.8	7051.5	23428.9	8611.78	57324.1	208989	7116.09	25312.1	11516.2	22371.2	60841.7	10778.5	19212.4
O00560	118518	99063.2	190039	143353	81836.1	252300	102121	76732.6	151291	440945	308144	146726	104773	131166	274692	278085	149680	138658	275807	139656	373722	284896	113653	144243	126657	82734.9	343680	187665	295237
O00584	73711.7	80406.8	57651.3	65813	29907	83058.8	83626.6	118092	40132.4	78841.6	57922.8	67869.1	142601	71720.2	71628.2	56805.7	65843.8	35286.1	62952.8	59489	162717	75142.7	59702.5	51005.9	26457.7	60935.7	79208.1	42163.3	57600.2
O00592	2796.76	22825	26869.9	71913.2	24012.2	16787.9	15036.8	6808.11	16318.7	2336.19	37715.3	39360.2	21375.8	18519.6	20644.4	21546.2	24829.9	36864.4	29248	14930.2	8983.95	2862.43	8119.2	1886.95	11242.6	27268.2	4696.36	28868.2	30494.2
O00754	13140	6668.95	4734.34	10621.9	11108.2	5727.71	6924.44	10927.9	7034.08	86531.6	11135.6	20443.6	18118.1	4449.44	6355.94	9966.73	10046.2	17432.1	15512	5361.32	51986	33926.8	5138.92	18987.3	15956.7	13057.6	12704.3	7494.29	2247.47
O00764	6476.29	5791.38	4102.78	24881.8	2953.2	2108.13	5375.51	8310.67	6268.08	1000.07	4254.64	7760.17	12817.8	12290	4947.49	10220.5	7689.01	11278.6	4764.89	8583.36	12101.4	4365	3056.2	6954.37	4563.39	2806.25	7189.97	3775.05	2636.28
O14498	60835.8	20706.3	53864	119048	63708	55063.1	100983	82248	28007.5	469833	58224.3	119000	211080	14366.6	43633.7	40812.8	71749.8	93940.4	34619.1	27471.4	293633	61779.8	48710.2	73801.4	141829	27503.5	441275	64865.9	140115
O14594	9303.53	21623.5	5850.97	78926.6	3838.18	10867.6	6155.86	3494.63	17587	69444.3	9988.58	2011.39	5241.66	10402.8	19741.9	48498.2	18366.8	2684.67	12618.7	2000.1	67232.5	69157.1	8976.78	11217.2	2088.17	163846	21940	20996	162378
O14638	215968	109912	69538.7	149612	7100.94	42271.6	189399	211208	37488	11566.7	28776.4	92849	5606.22	3041.93	7082.36	290439	28496.6	22504.5	39291.9	76407.1	52102.7	19774.5	17279.8	6392.3	191219	67744.2	19887.9	102733	89396.2
O14672	8702.19	6654.8	7237.45	11324.3	7502.88	5533.43	4035.01	2221.63	11961.3	18322.9	13496.5	7585.66	8880.94	3596.24	7511.4	12084.4	6712.34	4223.29	11147.6	1303.53	19965.9	12264.9	9080.81	8550.09	4180.32	9564.13	1863.33	5787.53	11638.3
O14732	1030.36	6501.18	5329.9	18206.7	12312.1	6169.2	12313.9	16706.5	29472.2	14879.6	4147.56	9346.03	16148.2	13493.4	7220.35	6265.12	18789	16058	10447.7	8884.07	51634.9	10627	17135.1	11419.3	482.365	10326.4	15069.5	9379.3	4297.76
O14745	74127.2	25781.3	10240.6	50077.5	3888.72	3792.16	9019.1	4646.87	32880.1	19173	14448.4	4618.41	15513.7	12119.3	13375.3	8914.05	10763.4	17167.6	11597.2	8718.82	60779.7	61513.8	28326.1	20352.6	9601.52	36468.5	37321.6	8137.99	23480.2
O14773	141062	44547.4	29491.6	9712.03	65671.2	42370.8	72373.6	90229.2	9854.01	18851.5	61927.4	108057	277169	12796.2	45667.4	14380.3	11954.6	37053.3	45793.7	89907.7	17570.8	16493.7	77482.1	62819.6	127903	34683.3	63043.6	61813.2	38697.3
O14786	4451.22	5270.59	4876.09	19174.7	4614.43	4587.08	1536.52	4464.2	4306.42	21860.4	2388.94	4764.86	9193.35	12842.8	14054.8	8488.82	6062.96	29559.8	8612.36	9001.29	21259.8	6126.9	6831.09	4336.57	14955.1	7362.36	9035.95	8316.77	5040.88
O14798	5839.02	4606.07	10486	30786.5	2464.76	4382.83	2333.34	10130.4	6981.22	6872.86	5721.77	10233.1	14071.3	4974.58	1121.35	14763.4	23756.6	9577.04	12850.7	8772.82	166841	44286.4	20450.9	3824.9	19764.5	12844.5	4267.65	14503.5	3656.67
O14818	14828.6	69674.8	955.002	9552.51	5065.94	2921.63	742.996	7180.49	4078.74	18558.3	7047.41	56671.1	247259	6361	11706.7	13616.2	26962	9702.57	31575.7	48363.9	30387.7	17760.6	5972.1	31709.8	24199.2	9591.37	20873.8	3792.29	7036.25
O14917	4677.08	5101.94	7271.05	17439.3	7917.96	2994.16	5895.7	7182.61	3410.59	15274	6445.81	12763.9	21586.6	6399.88	2896.95	14057.7	4349.34	5022.06	18804.3	1115.19	23668.3	12682.9	8673.75	7345.12	4931.79	4448.05	16346.2	8429.78	7095.84
O14966	4826.85	3601.42	2730.29	20808.2	5948.4	3140.46	2403.94	2926.65	5199.25	10743.6	8748.04	2781.11	3890.01	3646.37	13239.2	4646.29	3818.44	7577.83	13104.6	1602.77	17574.1	11264.7	3339.77	3809.72	4911.79	8298.81	8115.78	5206.27	12813.1
O15031	7856.4	6553.06	4962.4	3816.2	5317.16	4738.62	8072.69	4041.51	6810.6	25454.7	13739.7	8138.57	1522.62	5435.65	9408.47	3319.2	5453.93	12346.1	3817.24	6514.43	35993.2	100886	10136.2	5463.77	8982.7	8607.51	6672.04	5841.94	10252.8
O15118	7725.9	1188.86	2569.91	3466.83	5943.39	2952.58	17256.6	17878.7	821.907	6175.35	1120.75	7537.89	6556.47	2806.16	1419.56	2104.65	951.954	4485.44	6762.6	2902.97	7604.02	6391.09	2883.9	1960.38	1420.38	2649.52	5142.58	9140.46	3371.16
O15144	5511.87	4813.78	4325.86	2860.41	3226.18	2806.45	9472.28	3668.07	2530.99	14049.2	11468.6	7278.22	11537.4	7148.98	9888.36	6886.47	25166.3	24285.1	15829.7	2399.28	142697	17170.7	4668.07	10628.8	10757.1	4125.4	19393.4	5378.86	8788.63
O15145	5801.97	1798.89	2918.23	14192.9	676.918	3959.26	352.106	7209.55	1751.45	3235.14	2120.87	1951.07	3781.39	1204.53	3241.86	4084.44	3202.78	3028.03	5810.2	684.716	4078.79	8879.74	3325.22	1741.85	1031.56	1507.46	3459.89	3455.99	2084.29
O15197	30517.3	17979.5	23514.3	43324.5	33607.8	28585.4	35237.5	39989	22254.8	48966.9	18721.1	33669.5	49644.8	30076.5	40989.7	12042.8	23604.5	34432.4	40882.5	11570.8	11919.6	23984.6	14852.3	28952.4	49770.1	14919.2	20159.9	10049.3	4351.35
O15230	30245.3	18930.7	13381.9	32664.8	15825.5	11864.9	26600.1	19146.2	23158.4	23549.6	18180.8	15794.3	27824	24146.5	14288	46267.4	18600.2	13860	3779.85	6865.59	38196.3	26138.5	19122.1	32540	30460.9	24510.9	50187.1	37470.2	27067.2
O15232	3037.47	5404.64	7119.7	86234.2	47658.9	3426.16	3331.2	4822.95	5679.5	10200.8	4762.42	9466.8	7463.64	8186.99	9656.01	19595.7	10182.6	11847.3	10687.7	2931.37	31023	22012.3	5808.58	24807.6	1718.44	4632.87	10884.9	3145.21	392.729
O15393	20949.4	33029.8	10888.5	48783.4	10256.5	5947.51	7857.56	6113.74	26980.1	72705.3	24743.3	9956.35	6291.93	14003.1	28524	37733.2	12668.6	38107.8	8756.69	7976.27	14299.2	40714.3	11287.6	28276	15095.9	74552.3	23793.8	14321.4	138299
O15394	4842	10379.8	7184.6	13177.8	6662.69	11775.1	12759.3	10726.5	6568.4	26114	18687.7	20628.3	17083.7	9445.2	11454.9	11499.9	7748.06	2902.54	5061.39	7074.65	12353.1	16053.5	9719.91	7277.07	7797.05	5841.64	19912	10884.7	8233.27
O15431	6629.93	6977.63	7318.12	60416.5	4281.82	2928.74	535.134	2658.55	4034.1	3245.72	3870.04	5056.44	6147.57	4431.81	2386.24	3964.46	4309.56	3017.43	5208.13	2051.38	12314.5	11959.1	4655.54	6920.79	4760.27	3002.53	5853.78	2144.42	10142.5
O15511	28263.5	12690.5	10119.3	59200.4	3723.72	5904.79	4494.64	3991.57	24693.8	13547.8	7279.81	13248.1	13395.9	10848.3	7615.25	10767.7	21552.2	11931.3	7580.48	1928.26	111469	13194.1	976.284	10050	2471.12	11447.7	16798.5	5071.66	20329.9
O43155	10700.4	7778.12	22690.8	15542.5	14998.5	7032.51	107895	11661.1	3483.4	23490.7	10058.6	4835.65	27619.9	31224	15774.9	18793.8	17355.4	16220.6	9345.47	7763.54	6370.84	24566.3	6932.61	12890.3	10245.7	24900.1	17993.7	8127.56	8477.45
O43175	9264.43	39988.3	16088.7	30633.5	12712.9	9094.42	10572.1	13643.4	24731.5	33790	13595.9	16793.8	23191.5	25609.6	28937.1	21256.4	23108.1	10383.3	14567.7	12869.1	10313.9	14525.7	14201.5	36260.6	24769	21985.6	11986.1	25696.3	26198.8
O43278	33100	19416.1	30830.8	50470.1	45121.7	31475.4	47842.5	28426.7	29935.8	72959.7	50883.8	50584.2	40536.2	24163	26433.8	39862.2	35369.3	25252.8	9495.79	14573.7	48925	66941.2	34749.2	42220.4	48863.1	23797.8	61872	56210.4	40773.8
O43291	30897.7	34371.4	23059.5	151719	29789.2	23117.6	28676	19384.9	201984	103380	46093.3	46119.4	31841.2	15342.6	21477.2	69687.7	14405.4	30203.6	79247.2	35995.6	7261.24	52355.9	40795.4	35275.1	27802	72347.5	48739	29299.1	84156.6
O43396	7881.89	5648.33	5327.53	19708.4	5814.65	14276	11649.3	4187.82	12813.3	14893.2	9785.11	10255	5547.54	8775.15	6399.96	8905.18	11522.6	2912.35	19253.3	3436.29	28600	9984.52	9085.53	7363.73	13693.7	4976.85	14575.8	6028.7	7937.24
O43399	3884.66	11236.7	6282.99	20833.7	2975.69	5134.19	13599.1	12892.8	21608.6	16962.1	10994.2	11104.8	12518.2	7064.57	2308.11	34219	16420.6	7294.21	12467.6	1636.72	82361	58164.6	27126.7	6229.95	29655.7	20110	21395.6	13157.2	15585.9
O43405	8359.44	4537.95	37515.9	11425.1	7433.57	4263.4	48774.7	35751.5	1999.37	8430.96	5892.25	47241.4	55863.6	8797.96	8817.55	10501.2	12728	3072.41	13876.8	4286.45	5152.66	8227.31	15548.7	5362.53	69019.8	4481.17	1684.61	8757.52	3225.78
O43451	34954.6	113141	30598.8	111419	48629.1	29317.9	25764.1	12036.9	26382	167619	79570.4	18354	7251.41	146032	13295.7	32895	19598.6	75822.1	18933	68336.2	32428.1	106550	60964.5	62966	13679.2	81062.2	68501.7	53293.1	45209.1
O43488	12487.7	12422.8	65821.6	9724.85	8231.65	4758.69	9445.54	14380.2	9569.42	19127.3	12014.3	9188.21	5353.55	9927.77	14096	10738.8	12499.1	7352.67	10301.8	5630.68	26627.5	37404.2	9971.35	16700.4	20596.8	10972.5	19821.6	11382.6	16183.6
O43490	35446.3	15227.4	17489.2	31089.4	13787.9	29084.5	10652.2	8028.68	27388.5	50209	18472.9	16814.6	8078.27	18804.6	17582.9	27404.3	30222.4	18782.1	39756.7	20170.2	50800.2	40129.4	30030.5	31457.4	21438.7	16420.6	54472.7	29066.4	43653.2
O43504	4781.26	7785.69	2871.51	36453.2	2103.62	2838.07	6771.3	7193.23	5874.04	12220.8	4478.15	2936.03	8316.22	3093.44	4271.66	17996.2	28313	2431.94	3952.25	1762.33	7827.54	12591.8	4716.33	3316.7	10493.2	4852.9	11612.7	2286.8	2665
O43505	67926.9	26894.2	41308.7	30760.4	16928.1	45493.7	18554.9	14773.6	22545.8	144986	101042	85258.2	41771.8	34228.6	22539.4	24207.8	7212.05	16285.5	8615.57	7248.72	19004.5	30681.4	54208	13807.3	16356.3	32590.9	49159.5	37779.3	10090
O43567	32885.5	22061.3	11775	68992.1	11356.9	11952.5	27150	19493	19802.9	17143.7	9834.91	7677.27	7041.53	16780.6	16764	61417.3	7135.15	19000.8	30079.4	15097.6	18917.1	57538.5	15439.7	11025.5	4396.44	38115.8	42658.1	15357.2	28437.4
O43570	7647.06	9002.84	12176.7	5579.24	9631.39	14031.9	14118.4	12140.8	11410	8491.83	15214.4	18624.9	36283.7	14248.7	3806.48	15978.8	12337.8	9562.2	6327.57	11112.3	12187.1	22867	9399.3	7673.19	11701.5	10024.5	9442.23	9715.57	3065.86
O43598	31503.1	13061.4	54873.3	32046.9	12138.5	5749.84	13359.8	8794.63	32952.6	13389.2	16917.2	21333	35748.3	23493.2	14071.3	18940.2	22051.3	8519.02	22743.3	9395.83	15940.8	20872.7	5882.79	398.091	831.047	10401.5	2613.19	32727.6	9553.01
O43633	113102	55024.1	44495.7	100964	71697	20941.4	36831.5	18470	55299.3	89825.4	103760	42384.8	47744.3	30747.1	80821.2	168360	120191	53566	2616.96	29106.6	267221	449897	53943.8	93835.4	56674.8	59108.8	338000	47393.8	100147
O43653	184167	216726	158220	142871	8449.59	446375	2915.15	48944.3	13920.5	18128.7	22911.6	10120.3	324590	9714.22	13425.9	400702	24257.5	88897.7	11106.8	5049.27	59660.5	327771	423483	1660.65	509923	9726.56	1.58611e+06	649437	9927.52
O43692	138794	92921.6	2866.75	1.56403e+06	16251.6	11893.7	8428.63	1726.02	550354	45195.6	11106	7910.52	8761.68	14853.4	13716.1	82137.2	8075.4	9852.49	2647.63	4666.28	31749.9	71428.2	8298.74	39662.8	5913.22	199802	30452.9	10065.3	179701
O43707	16030.9	11716.3	3733.63	36604.3	3136.25	13501.9	18930.2	4709.91	9123.13	45790	3656.76	5082.6	14920.3	13285.4	13053.4	6020.09	38760.8	72581.9	7442.5	7874.9	310873	100634	1	10484.1	3402.28	10768.6	10726.4	1183.64	8434.85
O43852	21901.3	7921.71	8131.31	27187.5	8546.82	5278.61	5185.58	3140.24	22819.8	7475.23	8546.42	1042.62	12097.3	18436.4	4285.95	10682.7	14629.8	12031.7	5824.7	5041.91	7325.41	597230	7594.1	4633.63	2471	11739.6	13186.5	6860.12	5824.23
O43866	86812.7	30904.7	43765.1	69898	33338.1	12135.2	30460.7	31829.9	57979.2	11143.2	34797.2	29788.1	26310.1	37721.4	31866.1	130707	31452.1	13088.3	40791.5	13499.1	31123.1	38751.4	27027.8	55936.4	21351.3	49726.5	92678.1	27351.6	67107.7
O43895	14116.9	5923.3	2113.32	13085.1	23240.6	16280.2	21100.7	21632.4	4183.31	24713.9	17017.2	34936.2	106867	8704.84	34755.4	4108.04	8429.05	52263.4	8794.15	13284.3	50634.8	37737.6	21175.1	22793.9	15852	9377.9	21004.2	7963.73	2829.12
O60241	2742.78	1721.43	10871.2	19920.5	14193	13741.8	11783.7	15331.6	5345.75	12978.5	2554.99	3913.98	9250.87	7200.46	6670.14	9702.68	10729.5	10404.1	10269.6	2171.7	19280.3	20513.5	7229.18	2322.53	11704.9	2876.73	9736.35	11944.3	3880.73
O60245	3081.38	6472.33	3178.16	10510	2051.65	5169.1	6610.16	7971.92	8649.12	6356.46	1569.39	718.207	3582.73	2166.65	3848.64	13853	1528.39	3341.72	4302.07	2499.15	21391.3	9878.68	3213.09	2882.72	4645.64	5516.4	5035.65	3452.7	11589.4
O60279	19963.3	8089.98	16521.2	18447.3	22000.8	14805.4	23720	15981.7	13977.2	34498.3	25149.6	59646	75167.8	13126.8	10580.5	34838.8	12836.6	5109.63	18046.5	4023.29	26391.1	21654.2	38982	30798.6	20068.9	15496.1	28717.9	22570.9	26235.6
O60437	19101.5	16733	14474.3	87858	10001.4	11522.5	38044.6	1352.02	7055.22	1225.64	9770.96	1473.96	12410.9	8137.01	8679.25	6006.01	24114.2	36805.1	12994.4	4064.58	152049	16167.3	1834.21	7169.38	8908.08	9386.14	18977.8	9837.16	6479.43
O60462	5938.22	8127.33	6916.74	4015.06	3947.21	5156.38	10636.8	9606.36	6756.09	6158.6	3713.4	6551.59	8216.18	10916.8	6018.69	10970	4578.51	2671.91	6856.77	2231.48	13208.5	15563.2	5679.52	16732.8	8487.74	5696.94	28917.4	7339.15	5929.52
O60494	98799.6	58677.7	73895.4	43281.2	70243.8	94891	53236.5	94371.7	55811.5	268902	28050.4	50332	31034.4	75424.9	97110	71372.5	133446	185037	190456	218102	41768.8	86870.8	131434	137069	45451.9	90296.8	77953.1	44332.1	57682
O60603	4286.32	4730.86	9450.86	18039.9	3082.85	9371.82	4071.94	2902.89	9986.79	10509.6	25789.6	5854.29	12024.7	3008.59	11264.2	14671.7	10611	9125.64	5738.89	5233.05	14666.6	11817.2	5395.08	5301.23	2321.93	5924.43	8974.69	4624.93	8232.66
O60704	19361.4	14432.2	17402.9	17957.9	13012.4	16786.6	14003.8	2611.64	33549.8	21290.9	20990.7	26607.3	20100.8	14085.7	15789	54043	14883.6	16300.1	5636.29	9045.69	39829	34587.7	28297.4	17232.8	6325.14	29895.6	15647.2	27749.5	30426.4
O60784	2210.25	785.796	1554.62	30153.5	2985.24	339.544	1677.23	1605.85	2917.08	5523.81	9599.15	1919.96	1568.78	1538.04	658.32	6045.45	1613.66	2457.2	1204.92	2097.58	17299.9	7525.68	1515.92	987.272	269.325	5757.66	4774.95	1049.78	2500.89
O60814;P57053;P58876;P62807;Q5QNW6;Q93079;Q99877;Q99879;Q99880	68290.8	34154.7	28409.2	129966	38355.8	18925.2	46986.4	10980.1	27910.4	55169.3	76420.5	11966.4	14146	83032.9	62733.4	114799	65732.9	141712	46259.1	20111	15036369	799354	29447.2	20446.5	15042.6	75138.7	52514.4	18468.2	34482.3
O60888	31703.3	32251.5	48793.1	67823.4	43724.6	224456	115729	41341.2	78882.6	133052	68473	82280.6	48052.9	101712	76567.5	275392	65396.7	87718.3	93599.2	35058.7	101156	134277	62895.5	45844.3	67572.4	109936	124520	109709	161182
O60939	60160.1	12214.5	25404.5	6650.7	13731.8	43680.7	51232.1	74006.2	21164.8	42777.2	83847.6	43778.5	96691.5	12046	24238.9	53744.1	27544.2	9505.24	34602.1	883.432	30355.6	25126.5	13180.5	13147	49245.5	13434.6	27733.1	36353.5	28812
O75015	9043.71	14741.4	25873.1	19803.9	14201.5	61445.7	40894.2	25420.1	5803.24	25473.1	11887.2	36201.1	78569.5	39238.8	8732.97	18110.3	3106.43	8503.94	21246.8	15288.7	29299.1	1771.64	12410.4	4496.06	9198.12	4401.23	3541.82	11846.4	5276.69
O75023	1105.03	1361.44	8789.04	360256	915.077	2695.86	4581.69	1088.25	1636.3	2009.23	3700.12	677.956	1406.65	1109.01	842.294	4719.69	1941.47	991.835	2643.42	2373.81	18956.8	9730.61	7383.18	1656.66	1502.76	3737.99	2988.54	1970.37	8503.78
O75071	57825.3	38937.4	48990.6	212315	53514.4	104728	83419.2	51417.6	50362.8	70142.4	61837.4	162495	146124	56100.5	62121.2	166177	39251.1	61738.6	19261.4	20588.7	70631.7	64905.5	51957.9	97292	26959.1	42386.8	165433	92644.6	77889
O75074	12514	3168.83	3489.83	23709	4800.27	29612.2	12971	17018.5	177945	3599.58	13026.3	28381.7	25348	3752.07	3312.69	17455.8	13095.5	39079.7	77789.4	333538	536.157	1.05248e+06	4884.82	3715.15	2744.36	97637.6	9358.93	12984.9	7708.47
O75083	14262.1	4978.49	5238.17	15101.6	1635.27	3812.4	9103.47	11132.4	11088.7	9162.64	18186.7	9962.58	11660.3	2304.39	7445.43	7137.61	20021.1	39544.1	4728.5	7275.3	5311.27	4933.96	5688.4	2426.92	4405.63	11902.5	9698.21	9619.02	12503.5
O75084;Q14332	49843.4	25380.3	42797.1	59604.3	43120.1	146646	109869	54704.4	43047.2	236109	143320	96281.5	196064	28318.9	94219.1	74870	87902.6	21270.7	30360.5	28086.2	136717	30866.6	47251.2	45676	60900.1	17817.2	213385	96389.8	72101
O75131	12518.3	7623.63	17204.2	8010.38	17353	13483.8	9408.34	6416.13	8000.32	36061.7	35789.3	8665.38	19222.8	16461.8	20805.3	39010.7	18244.9	184435	5172.01	5490.94	16997.5	79565.8	5738.9	14826.1	26266.1	8706.28	21820.2	24634.1	12928.8
O75144	112283	50331.5	98237.7	101566	70589.3	114473	122030	47313	87152.9	87412.4	52470.4	44161.7	36653.6	176576	53444.7	178762	140266	48559.9	92824.4	47670.7	131638	166832	185986	71706.3	54669.6	66603.4	150545	155453	83459.2
O75223	33223	3385.26	6064.6	28783.8	10295.1	10790.9	26089.7	5490.69	21028.3	18576.8	28512.4	14279.6	24544.3	13340.3	7573.77	14040	21589.4	7583.45	17014.9	2282.1	11455	59619.2	7963.52	7631.5	16437.4	14864.7	69800.6	12446.6	21739.4
O75309	33113	24665.5	54741.9	39975.7	24403.6	30056.1	45884.8	21406.7	28231.2	45131.8	19482.5	27722.2	42122.6	36262.3	8586.29	48434.4	37820.3	16683.6	16582.7	25243.2	37682.5	34093.3	35592.1	33623.2	62674.8	23160.2	35366.7	43560.2	16019.2
O75339	80805.1	30771	88116.2	17350.3	40669.4	60138.5	160040	74992.4	34239.7	93221.4	42146.9	88271.2	134654	61848.8	88041.2	43296.4	39337.7	36576.8	16913.5	12811.6	34462.7	35341.8	29896.7	87938	96404.5	38605.4	222052	55040	36690.3
O75340	31532	47838.6	80087.7	76018	25908	80881	60938.5	47063.5	50865.8	69304.7	115687	70187.3	98240.5	48026.1	77743.4	57554.2	82579.7	43651.5	21417.5	23885.9	37960.7	106023	51278.1	43026	143314	22545	75231.6	77204.1	43995.9
O75351	33624.8	24774.4	19975.1	52237.4	14601	18547.5	27123	16960.8	37828.1	120850	67313.9	36314.8	15780.8	26079.6	47673.9	41665.6	39916.9	57054.6	60641.4	37773.5	122645	25293.7	31708.1	46483.3	15577.1	23971.2	69196.1	32307.5	42696.9
O75368	16319.2	34509.9	1074.42	37597.5	10321.7	4176.76	8405.44	8074.17	27526.7	16730.9	1211	33275.3	19204.1	2354.05	12931	28417.1	41367	7143.5	12882.6	1781.49	212503	72876.9	6113.42	15411.4	10058.6	15721.1	25781.3	3517.06	31905.4
O75369	62069.6	12452	9553.66	78326	15495.8	7844.28	17182.6	8418.05	14818.8	34163	17274.7	34490.2	38724.6	11242.1	20141.3	61862.4	47145.7	23155.7	34882.4	4320.95	58769.3	49602.2	27786.1	40182.9	23549.4	21876.3	165185	41092.5	63225.8
O75436	13258	56282.3	95505.1	120667	59418.7	59796.3	112421	16523.7	7506.92	14549.4	9307.92	1995.27	13603.3	18916.8	6381.54	2852.98	6478.09	2849.94	23494.9	2293.05	40551.8	79564.5	2436.27	127077	5051.05	4883.19	263510	4015.6	30557.8
O75487	27294	16130.5	36039.9	26990.2	25580.7	41409.6	28880.8	16971.9	33026	34652.9	33337.6	80028.4	80939.2	3873.72	30568	20698.9	37892.6	27968.2	27122	20573.5	31621.2	42419.7	22628.4	40304	42350.9	11444.4	58213	30244.9	18805.1
O75503	42193.4	29806.1	53307.9	48520.7	28828.9	94092.3	58936.7	41995.2	25302.6	33844.4	54051.1	47423.2	89130.3	43152.9	34040.8	24601.8	34427.2	42347.9	17778.2	46956.8	84272.3	29085.3	46256.5	39069.1	30359	31543	85680.9	32897.5	32119.9
O75594	552734	279496	359375	502956	693533	428144	950819	1.17632e+06	198214	18816.1	196575	644235	1.68307e+06	854532	198368	91939.4	80724.2	311334	655560	259486	234033	85787.6	430662	254446	1.48603e+06	150832	134161	240251	57392.5
O75608	1860.61	14460.7	2031.16	18762	4966.1	7213.1	5892.03	5872	12224.9	21536.6	12442.2	8800.68	51866.1	8244.95	5075.99	12315.4	14634.2	23483.9	30842.5	5224.21	33812.6	23540.7	8742.15	15486.9	10613.2	9734.03	26584.8	11127.1	20064.4
O75674	7910.81	4945.56	3385	9584.67	2073.64	4266.84	9904.97	3569.32	13528.4	7258.12	8212.83	11029.8	15732.6	3554.75	6729.75	9128.45	5345.78	13421	10436.4	3007.89	12731.2	8070.49	6557.44	4123.36	9940.08	5125.66	5902.63	7100.81	9794.4
O75787	3190.08	25135.9	8688.49	67702.2	5725.54	5226.79	10825.4	5595.38	30234.6	21821.2	9411.73	10431.7	11557.6	14220.7	39892.6	13294	13392.1	55906.9	19151.6	22738.6	61783.6	32430.6	8103.56	15708.3	8874.5	34834.5	7086.99	6637.92	30562.5
O75874	36519.4	19339.6	10568.6	19100.9	16458.9	25320.1	65798.7	30238.5	48740.1	39311	55275.2	107892	75511.2	13427	57018	14698.2	30589.6	53011	60454.8	10839.2	49775.6	63955.2	29354.7	29185	36657.7	24083.2	72119.1	32226	80986.3
O75882	30877	36958.8	71328.1	61440.4	47238.2	35627.7	7353.62	7815.74	41881.8	48762.5	53092.3	18632	14683.7	79994.8	14877.3	102252	48198.2	30457.2	77781.5	53035.3	104724	146351	70782.5	44613.6	12574	36616.7	16519.8	41657.4	39239.4
O75891	11208.5	12913.6	3229.51	7443.32	4201.13	3969.38	2773.32	14236.8	14149.6	7386.06	6910.27	13999.7	21435.9	2182.56	35802.1	7608.01	36244.3	49862.9	22613.6	17431.7	13709.4	6859.95	7836.3	8152.55	16183.9	13779.4	19350	4572.59	6292.23
O75936	25547.1	21000.1	14953	17575.9	15126.7	3713.4	3315.09	14652	24749.9	14622.4	22356.3	8553.11	6549.88	4895.33	29587.1	8178.49	64748.1	77163.8	40657.7	34259.2	16009	30823.9	19296.2	21328.5	9281.9	13888	23039	8854.05	12887.7
O75955	4960.12	4805.42	4700.2	5549.37	3511.79	4470.7	8137.53	8315.01	7131.49	16038.3	13141.2	6847.15	5365.48	5362.27	12176.4	9650.47	7947.69	7664.75	6585.15	4598.81	124705	18964.2	12019.6	8588.8	6463.95	6181.99	11059.9	6347.92	17831.8
O75976	57282.7	3366.8	35049.5	39502	37668	76174.8	239022	96495.5	37413.4	29532.5	83833.5	21437.1	24247.4	33210.6	52808.8	32132.6	62636	17296	55527.3	27781	41020.9	19267.7	86633.2	36203.6	84666.1	46479.5	80165.1	151590	102690
O76070	15254.6	748.407	4453.31	9116.03	1023.47	9106.61	8256.39	1324.42	21391.3	11940.2	6335.27	2801.51	9158.32	2008.16	7330.91	10029.2	6681.79	2945.74	12016	3148.77	23357.5	10380.5	4864.53	5930.76	1759.82	7255.22	37643.9	21212.9	32530
O76076	252676	93501	231369	23515.8	88686	153765	481497	418142	116314	27849	167618	125227	174157	258424	38348	196335	337288	64693.1	99982	175425	256152	37325.4	365296	153836	252816	168548	221622	216651	138543
O94760	23667.2	15075.6	10403.9	7290.68	6337.68	6419.56	25714.4	21106.9	34171	9977.51	18760.3	31862	43797.9	9062.24	21704	18193.7	39775.8	19353.1	12898.5	16488.2	26161.8	39657.8	6082.37	14974.6	57096.1	14639.7	14287.1	11725.9	11319.2
O94772	4699.97	16503.2	4194.33	82995.4	3848.4	3191.26	2762.88	3539.41	23519.9	6036.86	1165.58	11905.1	8753.39	3922.36	3659.07	5685	925.651	1471.32	4463.62	1938.35	156585	7288.81	3537.41	2560.52	6488.12	44342.4	981.927	3721.07	14787.4
O94832	4611.42	4561.3	2217.42	17837	219.051	2139.15	3197.01	2112.47	4230.99	2500.43	5591.67	2989.16	4255.47	1796.6	3817.48	5310.09	2538.46	3206.26	1562.37	2655.41	18936.4	558969	6130.75	4476.63	561.83	1086.17	3754.8	4381.16	3633.81
O94910	17664.5	24949.9	44259.7	124724	46181.4	36035.1	15832	17259.6	33822.4	52945.6	14811	7393.05	4245.43	72510.3	20145	51999.9	53778.6	37100.9	35008.8	19523.9	11200.3	67838.3	19392.2	58081.1	30633.2	19170.3	32666.3	43226.3	10540.6
O94919	221524	154793	171628	90517.9	124187	69906.4	222639	226952	67797.4	133953	563606	391715	423639	94470.8	106258	238878	57387.8	16906.4	209388	59860.6	30320.5	63869.6	144492	104440	210273	76654.9	180769	129568	88441.9
O94985	32230.2	6736.56	6514.3	3470.7	7167.35	10613.1	4866.73	4747.99	8759.94	21243.6	5835.96	6275.36	5138.99	10860.4	4595.09	61819.4	18564.4	3312.57	8974.66	12344.6	20216.3	13310.6	11686.6	4940.42	5303.43	16074.1	17080.3	10637.3	12780.1
O95072	47126.3	104876	192200	69674.5	11872.2	23587.8	54854.4	21548.4	33198.8	49555.5	32143.4	24783.2	183552	261900	69908.5	32357.7	69270.1	4091.35	5882.43	2703.32	35934.5	79926	108908	87290.7	21414.1	68882.8	97335.8	11825.1	32558.1
O95154	8557.39	8175.63	2717.12	9068.35	4369.07	2352.47	4440.46	10697.8	2636.28	10516.1	13835.3	8975.55	27664.7	6616.92	10040.9	3725.05	14190.2	20741.2	6754.13	7971.4	25281.5	9695.63	1893.99	12739.3	12954.9	6494.41	7572.23	3298.12	4872.64
O95185	32151.7	29159.6	39695.9	34840.1	25336	49889.9	19289.2	16747.2	17247.9	83956.3	23445.5	36045.2	44424.1	25799.7	11032.4	47872.7	21203.4	14026.5	101135	16749.4	31085.2	56043.7	33727.3	25632	72268	16659.6	8155.85	27489.7	46299.9
O95274	24410.2	1149.75	4934.86	6527.1	15540.8	6547.25	23857.1	10799.4	13548.8	13598.1	36015.4	15699.7	10723.6	9995.24	7100.77	6925.77	9356.35	6496.92	64909.3	6831.46	141168	12871.5	11717.4	7319.75	13135.7	21250.4	13034.2	12826.7	6599.38
O95297	20489.1	14191.6	12427	38696.1	20322.8	21753.2	13991.3	9743.41	23179	106167	29041.2	50555.6	27178.7	30051.9	27586.5	67855.3	12430.5	10302.5	63856.8	17432.2	64334.8	76225.2	15053.4	31462.2	23349.8	16955.3	46698.3	30084.1	42675.5
O95336	170959	190902	184109	188540	183697	112968	189888	154160	174058	133517	127499	184563	358158	157626	135063	296193	177717	126937	241302	192841	401765	155350	307726	245586	230882	123241	187498	232459	96498.4
O95372	3063.55	2199.03	1471.2	17243.5	1810.39	3184.13	1956.18	2305.84	1993.97	5291.52	1539.21	976.552	453.358	1721.34	3345.9	7038.43	3484.29	3423	4633.35	4907.28	17185.2	9642.9	3348.91	2608.93	2210.96	2720.33	4610.06	3413.99	3488.9
O95388	40968.9	11320	10609.3	112585	23664.6	15943.7	647.066	1233.75	10111.9	117738	21122.8	3850.47	10547.6	22596	16853.1	76785.3	19622.8	647.101	26833.6	3323.55	59582.4	24463.1	32712.9	51249.6	4068.97	28476.7	66510.9	32792.4	16495.1
O95445	13165.9	48168.1	8199.85	134214	14252.5	16853	35693.7	11195.2	28762.2	23839.6	47104.4	43377.6	56830.4	6731.14	25979.4	43222.1	7364.03	34190.8	3882.73	15135	74808.3	144720	19153.9	12488.2	30360.1	51378.4	21260.7	41659.6	102024
O95460	18065.2	11230.5	3343.9	35036.8	10882.2	2955.84	4391.86	31087.7	2248.99	718.023	15516.4	1565.69	5855.8	52085.2	9179.07	158013	13921.2	6519.35	1998.73	7520.08	38425.8	11718.9	5841.06	22215	9214.71	16807	35999.2	8519.07	2923.67
O95490	7454.76	3765.14	6996.17	31699.1	6567.95	4528.81	4677.99	3576.59	5511.19	20481.7	4722.1	4820.43	9523.53	10078.4	4966.98	7586.68	4822.79	2206.41	4872.57	4266.83	9706.04	11234.1	6778.32	5009.81	7768.39	2441.48	15168.2	8033.9	5334.44
O95497	8044.38	11484.9	5704.15	39409.8	1090.21	4958.54	9518.17	6341.83	19371.8	13422.4	7232.86	5188.38	9519.29	8668.62	2052.41	20448.7	1722.21	2994.73	8827.3	7689.77	4813.86	17313.5	13765.3	14983.6	1538.42	7222.01	5104.32	10251.6	11027.9
O95502	2115.69	3414.55	2274.45	2734.76	1811.47	2099.7	2689.89	133.004	1813.13	4980.17	4197.47	4398.26	7435.11	2174.92	2266.61	7042.45	925.724	303.862	5241.74	774.82	11243.1	4404.98	512.15	735.831	722.338	1489.43	4538.87	2434.67	88.6397
O95633	3829.16	16067.3	30027.1	34168.2	28147.3	25189.6	9833.23	6493.66	23199.6	19645.3	21534	19228.7	19063.7	26715.2	16130.4	16227.9	8371.76	7527.68	18574.8	21332.2	17634	18189.9	21085.8	31176.2	14910.6	15673.7	17889.9	23144.5	23284.9
O95747	1571.18	725.497	3018.37	360256	1	1641.62	3747.71	2709.99	1198.08	2333.97	815.542	1409.16	1759.52	1624.01	801.163	6110.72	829.941	2032.8	4042.09	1171.44	22833.6	9171.57	1258.46	766.124	1	3862.41	5064.73	2487.88	4164.67
O95841	15348	3237.18	2775.14	11175.8	3436.24	4124.24	3530.86	3506.83	7380.45	12929.6	11024.8	13404.9	6416.95	4668.72	16415	11005.9	1667.47	9758.69	6423.71	1952.88	16830.5	17460.6	1896.6	5347.09	2186.85	6396.73	8834.33	7785.14	16916.3
O95861	5680.93	3193.82	1935.2	15212.8	2495.05	3121.13	1771.43	4956.94	8631.44	17473.1	11907.6	1327.04	6074.38	2523.3	2077.6	8845.83	4957.2	1640.05	3794.47	1711.09	17500.6	8180.57	3590.77	4140.44	3856.2	3416.21	7769.03	4741.83	3731.29
O95865	159268	124549	121829	76809.5	97414.2	46799.6	118139	96855.4	106748	43868.5	193158	247962	368926	16334.3	184969	99400.1	58117.5	97774.8	179800	78883.6	100721	123057	126839	78331.4	242275	127248	158750	92454.3	104079
O95954	9305.8	5462.62	2498.48	15872.4	3965.55	3863.84	31883.9	14531.4	5094.65	14667.7	6752.54	3789.79	3097.55	811.54	8284.49	12117.6	12966.5	13471.8	8917.63	10027.6	19453	11526.3	3890.46	2321.39	12145	4179.52	8762.8	4107.77	6275.11
O95967	82529.9	183336	35807.4	321034	51014.2	7247.39	5470.64	8041.94	130141	42062.2	17873.1	14252.5	11028.4	26672.2	50418.2	129431	70092.8	158247	61267.8	54834.9	105860	239021	41665.6	74841.8	18012.1	114897	96882.9	39726.2	46604.7
O95971	1290.07	3211.2	1322.23	18210.9	2347.31	2331.6	4105.97	8834.87	2856.37	1452.44	4074.64	6509.85	6528.61	1140.35	3031.57	3170	4300.78	3102.13	2182.6	1877.93	82026.9	3909.01	2656.2	2004.82	7536.82	2992.21	4628.29	4336.53	2990.03
O95980	20347.7	9620.53	10757.4	11266.9	6540.49	4036.16	7180.53	2877.61	8805.04	30802.3	24520.2	7631.58	14016.9	5816.41	23861.8	7677.34	17879.7	13567.4	8675.76	9108.17	41307.1	35502.4	11261.7	21608.9	5485.26	11045.8	24151.2	10669.2	7403.56
O95998	166133	56868.9	143451	207104	61251.3	88763.3	38157.7	33709	100834	240189	66013.2	32923.6	88414.9	135338	99012.7	279190	109654	74097.7	53159.8	63784.1	298085	136351	119587	88725.7	53342.5	146353	228570	204351	171893
O96009	53664.5	37671.1	33242.1	200546	102234	28645.7	34923.1	80056.2	14916	23394.3	60011.6	107213	173182	15195.2	26714.2	25848.8	35086.1	195262	42138.9	42568.6	51995.3	60789.1	92585	63528.2	93703.3	75245.7	71677.2	42822.4	34522.8
O96033	13187	33203.6	5950.59	82945.2	13765.1	10006	25988.1	22126.1	40063.3	87979	13821.3	18341.9	63731.2	20103.9	27354.2	180055	13662.8	55826.3	86842.9	14721.9	101227	152309	12490.3	11988.8	45054.1	43556.3	24548.3	9563.82	75974.5
P00167	16352	6249.21	3440.63	8179.14	992.111	2573.85	5726.34	4360.55	5985.21	11865.3	5449.94	5851.09	9633.08	9099.69	2834.18	7321.26	7436.83	7853.56	8585.72	2157.8	7501.67	8973.23	3774.4	8136.2	3616.67	4830.78	15168.2	1557.17	16549.1
P00338	15427.7	3092.92	17306.5	8561.88	1773.77	4962.29	7439.66	19652.7	17443	12544.9	4847.63	31031.2	38920.5	3590.97	3356.16	16544.2	20679.4	7414.53	24025.5	27166.8	12832.9	63650.7	5187.88	16965.2	8962.7	47925.5	9976.47	2205.36	3368.24
P00352	11247.1	21945.4	13604.3	19387.4	23819.9	21831.7	14375.2	23356.7	65609.1	18357.9	18699.9	10255.5	25243	8579.57	33678.4	24405	31696.5	28016.2	26905.5	19401.6	50998.6	19839.8	25855.2	21846.2	15604.6	79100.8	22555.2	13102.7	13211.4
P00390	18053.4	3580.25	4595.19	25012.4	4147.9	5583.73	11592.2	6791.64	11751	13701.3	13513.9	16601.2	23184.7	15432.2	10616.3	2651.53	6769.79	17034.6	10042.8	8147.9	60540.6	23713.6	6342.92	5443.26	9289.26	4790.11	15802.8	5128.81	11880.4
P00403	3335.7	2674.6	8241.01	14779.2	2710.08	974.853	1004.36	1035.21	5842.69	9023.73	4207.13	4413.92	4575.14	10343.4	14167.6	9264.65	4445.42	3445.62	15441.4	945.932	13014.7	12873.4	6684.36	3452.55	2862.84	6450.23	7430.27	1975.56	1258.31
P00441	81429.2	36636.7	31358.1	43499.7	37069.2	55497	49796.3	46197.6	96220.3	50260.1	79802	84797.5	131513	68871.8	33591.7	76446.2	92904.1	33873.5	72614.8	29283.9	144620	105172	61522.8	61987.9	47872.6	47342.4	101184	35780.7	108080
P00450	264063	153493	174469	66756.5	34691.2	46768.1	287273	235056	32852.7	48413.8	80784.4	112017	487451	94991.3	79163.3	58894.8	36244.1	47095.3	171264	197317	27897.2	148543	56629.7	61610.1	70181.2	164302	41348.7	47569.4	16215
P00491	19198.1	12230.1	4498.3	14302.6	20388.7	19950.3	21091.3	23835.9	25232.6	14330.9	20209.5	25741.5	30000.2	9304.96	19675.5	17050.2	34054.4	32824.5	48495.5	17501.2	101512	29157.9	16226.5	12480.3	19021.8	11837.7	14983.8	14941	8740.1
P00492	11886	4948.15	6228.71	4865.95	2564.24	1481.55	4456.49	6815.17	5494.62	11498.8	1767.88	5754.86	9339.71	3034.07	4461.61	9011.09	6379.27	3099.25	6898.12	3296.19	54771.8	12542.3	5040.39	9656.66	8905.11	7816.17	11473.4	4560.66	7172.57
P00533	8536.19	4975.07	12588.5	4670.45	10233.6	8383.5	17635.5	10329.5	4110.64	11255.2	4310.08	5845.76	29634.2	11105	12077.5	21410.2	8831.21	4819.93	10432.4	5900.64	15530.8	10646.7	12509.9	9609.82	9776.28	6167.37	4414.75	6939.29	5763.55
P00558	51884.6	57452.5	55059.5	19921.3	36582.1	45081.1	69429.5	125836	89158.3	45424.9	52775.9	48021.9	40300.8	20675.5	146869	37277.5	76726.1	130265	29739.6	105544	94261.8	70646.3	84539	77269.5	111234	68498.9	96900	46536.6	103013
P00568	6245.57	3893.84	2675.29	360256	1844.55	2808.64	3447	3907.21	9879.6	6675.42	1102.13	4340.47	4257.63	613.648	1030	7417.12	6197.56	5630.37	3536.64	3330.7	103342	15859.7	2696	6132.85	2469.94	9148.43	8345.01	1513.37	4811.21
P00734	3.31754e+06	1.63239e+06	1.70434e+06	1.54979e+06	2.17552e+06	1.05607e+06	1487469	461083	3.0264e+06	1.86144e+06	3142384	1.87879e+06	1522516	518199	1988813	2.74122e+06	3443602	2444850	1.94775e+06	1.30512e+06	3136000	1.07437e+06	3.21504e+06	3.41038e+06	1550279	1.19533e+06	6.58785e+06	3.7896e+06	4245215
P00736	27507.3	8897.73	18802.9	13061.2	5988.91	5715.53	1920.56	5087.22	7276.12	17357	14910.2	9253.38	11210.8	4228.65	8500.82	13266.8	15670.2	4744.59	10119.7	1451.21	49995.7	62296.7	10134.6	20998.5	4313.15	6702.64	17268.5	10720.5	4220.29
P00738	123523	27720.7	12861.3	774667	9543.58	45540.1	117960	35161.2	154029	34489.4	27241.7	18117.3	60299.8	20469.3	23625	108617	55785.2	59588.4	11740.4	11212.8	482551	158127	201418	113002	21881.7	105484	108868	160626	80466.2
P00740	9727.94	7213.96	5143.89	25402.1	7031.16	3923.79	9230.51	1215.47	3425.37	15179.5	4939.01	5783.2	3061.15	1495.36	3208.7	21793.1	4892.11	4195.39	3766.53	8264.85	30028.3	8684.75	4076.2	9036.07	1410.57	2485.8	9722.54	5683.63	3597.36
P00746	17426.2	6838.3	16882	27575	4041.78	9081.11	5695.6	19612.7	2558.38	5798.43	2143.29	2563.51	5236.72	10021.4	10628.6	10069.8	5651.24	5069.85	11748.4	14938.6	10618.3	14430.9	6293.12	4999.67	25648.2	7863.72	9577.53	8353.06	7316.07
P00747	548489	476512	310580	758714	972438	157655	99135.1	172659	134091	2123766	259310	168522	79881.1	241057	564617	974204	130360	102585	238704	150665	188430	1.12999e+06	187940	1.21157e+06	182588	212097	404899	444527	397529
P00748	31331.9	12195.2	15765.4	27100.1	19107.1	11193.5	63751	18391	14484	15188.9	11859.5	13924.7	58197.8	25177.5	14496.1	7390.02	3314.93	7516.05	8990.76	8541	35704.1	41250.5	18959.1	17516.7	24525.3	4331.72	29468.2	14170.9	2021.39
P00749	45530.9	33638.9	86154.3	59992.2	48831.3	34387.3	18180.2	28455.7	34138	143193	54800.6	22474.1	25447.5	23910	120619	27639.7	80495.9	145611	7728.5	58596.5	64588.3	90893.9	32691.2	30158.9	129591	45631.3	44162.7	19034.1	19841.3
P00751	75728	17955	21000.7	68750	12274.3	2106.43	59173.3	22776.6	31144.1	6703.05	11928.2	15014.5	5920.36	43727.3	10982	11168.1	11314	32240	18608.8	4181.99	46180.7	87123.3	47821.2	16620.4	53971.1	34614.9	5229.19	62067.5	31376
P00915	510811	122301	29393.4	67976.2	30840	12425.5	38590.8	17568	49857.6	35633.7	329499	139603	536749	35488.6	99372	22712.8	25309	24423.6	24285.3	11486	164816	20675.1	42086.7	26177.1	114543	130605	31420.6	16717	10680.8
P00918	95181.4	44219	25414.1	98086.3	43436.7	37303.8	14275	19456.5	83628.8	115679	110771	40272.8	32730.9	93647.5	98264	41223	75917.6	63441.8	51923.8	30934.7	107835	70306.4	80015.1	56658.7	40489.4	53104.9	94712	73278.6	77641.1
P00966	18543	56542	3801.12	55752.8	7493.62	2932.28	7666.43	5440.29	56554.6	18731.1	16634.4	6904.63	2748.22	9147.78	50186.6	29732.3	14595.7	116133	6070.75	34761.8	42414	155330	3854	9120.51	9483.15	39694.8	8905.41	4598.97	55590.7
P00995	28176.6	106560	56797	44073.1	10081.1	50183.3	27768.1	16489.3	41573.1	21444.1	22115.9	15856.9	15344.9	18928.3	25347.2	54784.7	23563.4	63653.7	41679.8	62138.1	148167	110085	78004.4	8265.18	21492.5	60847.2	82039.6	46506.9	71153.9
P01008	108753	144940	75822.5	27363.1	13446	30642.4	100354	70010.3	36474	86059.8	64343.7	77592.9	77227	20300.9	30896.5	78189.4	36235.7	39413.8	36603.9	43504.9	84102.8	614302	35939.3	34100.7	24811.8	70941.5	47075.5	25278.8	63701.1
P01009	2735033	349105	776257	359947	426369	519466	964384	710376	604829	565553	1.17889e+06	797496	2664743	286318	281103	233059	446433	487225	1.26942e+06	346237	604195	3.59504e+06	523729	632503	946186	1400475	521493	611227	304758
P01011	553591	641068	538797	181235	85711.1	139426	413276	121663	269373	287685	238792	391761	762871	408780	151491	320389	85239.7	51761.8	340447	114180	51507.3	269625	336350	182780	74807.1	242668	296721	263845	172845
P01019	162557	232553	319244	147385	44750.5	66778.6	241999	105372	75208.2	133183	122768	349973	327734	128187	67650.6	157685	74950.2	53406.7	102067	118975	122068	370166	112741	110106	54222	119458	90869.7	103859	95145.3
P01023	13876.5	32986.4	2980	32600.5	2027.92	3998.2	14958.9	9040.21	5759.24	12064.5	6023.39	33167.4	6903.13	2908.47	28467.3	13282.6	11863.7	3471.74	21240.1	3488.84	38966.5	155289	94091.4	2490.3	4162.15	12555.3	7941.53	31605.5	1492.21
P01024	28684.7	11327	27097.9	59082.7	8842.66	5019.75	9573.93	24015.7	1425.98	30652.9	11490.1	10559.5	8590.51	9052.06	17181.5	17130.6	39572.1	28820.1	36141.6	12043.4	103149	809435	10117.9	7228.59	25485.1	15245.3	14199.4	9680.46	13124.9
P01031	16219.8	2306.08	6062.51	9187.78	2428.32	1683.05	23111.8	3210.43	4945.2	23429.6	92395	7435.05	6122.46	66415.8	3788.82	36443.4	18053.2	3258	5113.07	1377.76	5186.89	31316.1	6451.93	2241	9993.13	29921.5	35146.2	3704.61	7866.87
P01033	102769	11191.5	4240.41	13756.5	7874.85	6739.68	123715	48843.1	10427.9	32008.5	11492.6	62361.5	24606.8	29744.2	6468.16	38482.5	3804.9	5997.77	14908.6	910.9	24372.3	30840.8	37517.3	21761.6	58199.5	22711.5	63987.9	28750.1	91504.4
P01034	1.01099e+06	433570	432974	222590	349848	229517	192926	94582.7	631829	400934	455684	286554	245553	516342	283452	200056	721232	245899	348513	375490	310104	307872	460460	358747	349093	394443	468666	277802	566196
P01036	14468.4	65473.1	51884.7	29305.7	37422.6	30303.5	44599.3	56247.1	11119.7	16907.9	8820.54	15268	32196.8	51303.6	19979.4	37577.5	19191.7	7025.65	7172.64	8580.42	25650.4	79554.7	47636.7	5299.63	29402.8	19047.2	21205.1	48796.7	18822.3
P01040	23261.7	7088.93	9072.31	25449.6	13093.2	9753.05	7391.84	1529.09	12125.3	40247.8	28326.1	23328.7	8483.58	20017.2	16006.9	35120.8	18332.6	11590.1	18035.4	1662.08	86769.5	70559.3	13368.3	16878.3	6893.32	6591.64	20662.9	5195.1	7894.35
P01042	5791254	4185086	5402294	2460964	2457676	6905722	10973163	6766688	11445421	7846052	7736904	3916848	3193995	3239992	4498070	2935282	6507380	4028499	5441030	4347756	7600835	5073940	5897788	5271602	8917091	9481970	11739234	4269334	5023489
P01116	6678.76	5250.08	15414.1	14252.2	8669.36	11957.7	9287.31	6327.98	17499.7	29725.6	17795.6	13231.7	27137.3	5210.72	19504.6	9535.32	11346.7	12491.9	15442.7	9907.82	105890	43165.9	14089	10685.8	28386.4	10424.6	11128.6	13331.9	12723.4
P01130	19602.9	12069.8	66974.7	118106	123689	60400.5	32923.7	80138.1	16419.8	9215.49	22076.5	25151.8	16114.1	52203.1	4976.71	21197.8	29014.5	42660.9	1472.67	35480.4	34499.4	23131.9	38653.8	96216.6	81889.8	8506.9	63292.2	59942.8	17867.8
P01133	483861	375157	617486	291804	353004	652793	459425	575389	304809	1.49846e+06	745510	1.12809e+06	821995	160417	1062674	1.00325e+06	815122	990644	422102	843630	546917	1.1983e+06	688002	870744	926796	667171	627840	524587	220810
P01210	7613.77	4270.56	2957.09	76961.8	8834.64	7681.7	1772.36	4814.14	2362.91	23017.5	5422.72	16916.7	31817.4	1625.09	2079.37	11818.9	4139.05	4580.93	29650.1	623.097	24634.5	31248	2265.74	7471.52	8130.77	4732.97	7033.38	3802.16	6204.07
P01225	6424.69	8980.78	29422	13089.7	2741.47	6597.71	1238.34	1244.19	24408.9	6658.63	4033.62	1400.81	12405.5	7872.4	6988.28	6048.36	4673.31	1068.43	6185.35	510.785	30747.3	6438.99	3311.8	2597.1	1810.48	7102.66	5594.76	3290.08	3286.27
P01258	1074.99	3072.34	2933.31	34428.5	1626.64	9189.5	1563.35	2196.3	713.243	7321.45	2624.06	9337.31	4101.35	13686.2	4791.93	359920	2159.55	7801.23	11365.1	4403.97	24685.3	12447.8	19665	3580.39	5626.27	616.066	3507.36	1344.07	1061.2
P01344	15341	35224.9	6327.15	22535.8	2817.81	5731.24	12011.7	22816.5	3293.18	54198.6	51390.3	6797.76	140268	60517.2	36833.7	9879.89	8276.17	11148.4	3021.31	4124.54	424504	191096	13198.8	9501.87	20976.7	6944.45	53024.3	74639.7	5441.21
P01591	106763	352658	100198	2.02111e+06	38091	72272.1	79110.7	123951	904269	133454	92958.1	61046.2	66959.9	117747	115669	186383	58708.3	767996	149972	103427	418115	136709	39622.2	100908	124098	780296	70649.5	71512.1	85265.6
P01593;P01594	682253	836759	1.11882e+06	490118	401996	1125629	641630	1.19531e+06	551256	1.54202e+06	286849	362033	843108	570815	1.01122e+06	1.08003e+06	366202	220286	192101	566987	406320	723918	1.27086e+06	799131	1.01651e+06	669526	2.44157e+06	1.05628e+06	1.00289e+06
P01619	1.72557e+06	1.99915e+06	1.77856e+06	1.98357e+06	1.44215e+06	1.03644e+06	3.13791e+06	1.54012e+06	564103	2.30857e+06	814742	6.68402e+06	13584903	596876	1.27124e+06	652405	466127	198751	808735	283284	441860	661247	1.24735e+06	1.04082e+06	2.52547e+06	723434	2.75331e+06	1.33404e+06	1.66118e+06
P01624	1.02849e+06	1.575e+06	1130859	3.34708e+06	709782	274565	798175	526073	529004	1.02864e+06	468500	1.51769e+06	2.17495e+06	694250	629720	698473	118172	638808	217140	183144	853161	1.2735e+06	989707	1150630	1130293	1.07523e+06	1.06272e+06	671872	1.45356e+06
P01700	966526	117297	358390	157024	157123	232632	416127	254868	112859	78532	195649	448347	1.17406e+06	162293	179450	50198.6	55496.6	63491.8	675626	50561.2	16138	34900.9	361512	350442	362776	258746	416547	340722	187312
P01701	14966.4	60849.1	15383.9	713234	4530.28	2869.54	17620.3	18844.4	81075.5	28918.5	11499.5	15679.1	45089	5842.88	13178.8	17306.6	8503.87	4672.66	25597	4480.43	29890.7	14578.6	10085.4	18950.7	8178.79	86118.9	3046.43	5715.27	51744.5
P01703	14316.1	2170.14	16985.5	65232.1	23830.2	12297.5	73114.8	120178	8075.51	16077.9	14148.6	30147.1	135247	8756.73	8360.91	11044	3073.46	3043.31	50585.2	7420.15	22071.9	20545.5	18907.5	10933.9	37241.5	4602.4	14318.8	13233.5	8114.35
P01706	45218.6	205271	18865.8	197405	36276.7	38254.5	24530.4	29490.7	22693.8	170236	38502.3	113026	131210	17513.2	25677.4	34823.6	14844.9	49449.7	19334.8	17677.8	23274.1	150668	18265	35125.9	10628.2	24231.7	43271.7	26885.8	44011.6
P01714	6860.85	3781.69	12517.7	7903.89	6020.21	1514.57	6437.05	7810.95	1220.74	8884.32	32079.8	19938.9	30683.4	3303.98	2612.71	6790.6	1331.31	2595.13	3136.53	4103.74	11654.9	22531.8	8066.48	8704.98	3492.87	2392.47	134566	4315.51	2888.95
P01780	248000	38467.7	109105	263160	126798	160364	222090	276935	64433.2	202570	176388	509390	1058506	135775	53597.3	79168.9	50090.1	85088.5	873834	65497.2	454844	134806	49032.9	99181.9	110387	87726.9	80837.6	37766.1	44695.8
P01782;P0DP04	9253.67	14850.8	8908.7	143013	7808.31	2249.93	13668.7	24285	13288.9	14823	8172.78	54481.3	37491.8	5620.23	9185.17	8682.4	6771.71	3218.38	53314.1	5376.67	32945.5	15969.4	6945.09	2505.1	22228.1	5081.47	14687.9	4637.91	5341.42
P01833	632875	752516	647381	897206	341156	961206	379472	523384	1.05962e+06	1.1831e+06	482408	287892	216652	416147	618079	596823	488362	765352	869366	675906	761640	1.07402e+06	541416	443384	138980	1.05388e+06	880134	412595	666696
P01834	3.69236e+06	12411715	13274725	3.60896e+06	14914.9	816020	1.92671e+06	2.56957e+06	16517939	137620048	60268.1	4802598	3851534	5127159	20758380	28358192	10969441	1.78094e+06	1.11343e+06	665676	7067750	42259112	4640728	23919672	2325983	8845012	26857496	1.92702e+06	7590826
P01859	815126	353541	1.00337e+06	1.49843e+06	476601	294391	577742	163058	1.40482e+06	277611	471089	295177	360114	302685	137492	84862.2	345667	538977	2.93767e+06	217732	1.75409e+06	545902	483331	430737	203164	2.39234e+06	62113.4	101992	84445.6
P01860	251935	56188	116419	444635	35886.1	52459.6	42192.2	31173.6	283140	259764	209146	44157.1	76403.7	589661	67281.6	235729	97271.6	99453.4	88256.7	17819.5	182119	246712	102323	193259	21762.5	232766	157888	118903	39264.3
P01861	72151.6	30727.5	107685	21289.5	222853	33461.3	162652	137356	6153.45	140396	16511.2	45255.4	33225.4	73307.2	9100.43	17061.7	112477	89342.8	332443	164254	175312	124305	107737	60419.8	33730.4	13303.6	97496.9	40802.5	28330
P01871	565358	2.07569e+06	2.08539e+06	1.34679e+06	411031	1.02092e+06	1331523	1.54569e+06	929396	543364	472245	2.1297e+06	2.1212e+06	305694	733642	470439	142263	155271	1.03024e+06	1.00162e+06	270213	338361	613854	719878	817834	570799	524653	489602	600037
P01876	1.24752e+06	340645	474987	425301	152243	392338	690031	698238	666651	540382	500908	250403	746661	476983	211511	21888.2	390582	430875	580860	97269.9	502512	447235	124716	454964	639776	1.62858e+06	218564	130199	94317
P02042	205648	13392.7	5817.38	74543.2	22296.5	4280.94	13743.7	18117.8	31051.3	2883.38	35677.9	3233.06	25660.4	15460.9	100723	36639.1	23238.9	37255.8	2830.75	15802.6	32147.2	10040.7	2742.63	15988.4	34770	108060	11468.7	20969.1	9073.09
P02452	101543	39037.9	12005.1	1.43522e+06	102304	20365	15110	8367.82	31997.3	167550	84930.9	41291.2	41803.2	16152.4	128591	206789	25766.7	64335.7	181077	6738.09	137915	167689	24070.1	158880	21813.8	50533.2	369416	48020.6	23748
P02458	4771.36	3819.84	6157.46	91333.8	8421.74	1373.1	4874.14	575.378	66377.4	10360	11453.7	366.275	47676.1	236.753	5977.85	8168.07	26661.6	9982.03	23994.2	21976.1	469190	3410.75	1996.85	11564.9	796.054	42741.9	6178.53	4821.39	6496.77
P02461	1324.53	241.113	2090.92	70088.3	1656.67	1045.92	560.653	269.033	5636.61	28176.9	6209.9	7070.08	9881.78	1	4552.09	2302.79	3102.02	12154	98886.2	5329.51	4374.95	14449.2	970.124	14443.6	704.933	8085.26	21220.9	3852.08	11253.2
P02511	8756.26	8209.65	8311.67	14244.7	6389.26	4373.85	9984.23	30539.2	11646	7909.81	36561.2	17200.9	22871.3	6301.23	16418.3	8708.15	37672.5	56741.7	40918.7	41770.9	22152.9	33833.4	15764.7	6290.53	21111.5	10047.3	6416.74	6324.94	14935.6
P02533	61810.2	64992	18646.1	401521	26764.1	51954.8	14094.4	10146.2	89645.3	712145	66314.7	17209.2	13096.7	111643	104029	102310	36018.6	285712	61715.1	20077.4	289374	678660	16905.3	59417.2	31566.1	43354.4	147291	57890.1	60412.8
P02538	39182.3	64303.5	37361.7	41794.8	22152.5	59924.9	17115.7	40576.3	28276.1	347025	26411	14860.2	12596.6	103141	119974	88958	23270.6	103055	16391.9	61156.2	91312.3	100026	37618.7	18361.5	8064.4	8046.19	57225.5	37138.8	19622.4
P02647	28890.4	51416.8	35161.6	448765	13671.5	13585	56232.7	25694.1	85794.2	47218.7	27520.9	13875.4	5442.02	16488	31759.6	84968.2	20589.8	74525.7	90912.2	90834.7	73809.9	3765008	20628.4	23133.9	26550.9	77243.4	29628.9	14876	27988.5
P02649	79694.1	34219.8	52183.1	70454.6	33071.4	18411.2	40486	37075.6	39379.2	68594.7	61256.3	50606.3	82867.8	14778.5	40250	15633.1	66193.9	75074	44727.1	36944.7	249685	521640	32609.5	48009.8	90947.3	192607	63870.9	51719.3	36033.6
P02652	9340.04	4955.89	3787.34	203644	2742.19	5606.71	27163.8	11872.6	19517.1	8200.77	7871.29	8886.2	8655.28	1993.29	5337.61	14420.2	5306.24	43880.2	39797.2	21429.4	159705	526884	5512.62	1951.43	3888.85	8852.01	3618.48	5495.13	13170.3
P02654	62986.6	14751.8	10218	220311	33383.8	13748.5	39075.8	10276.7	14732.3	28715.6	49008.8	22941.3	3661.39	2504.01	19738.1	20737.7	16169.3	15096.7	94769.6	12033.1	27864	170293	23435.1	29698.3	12867.4	29496.1	55067.8	8766.19	13839.3
P02655	36957.5	29096.4	21359.9	168563	15843.7	18562.5	17604.2	3983.51	11684.2	17357	9413.45	15066.2	15032.9	12734.8	9842.18	23534.4	37055.4	33478.7	68890.9	6004.77	65237.2	13277.8	44247	60846.4	14283	19131	69503.6	47574.7	20324.1
P02656	105949	66915.4	23325.7	260365	20268.2	14216.7	73168	19612.8	28988.9	66787	43751	91907.5	71009.8	19404.6	23310.7	23541.3	16154.2	13582.8	32080	14916.6	87898.9	167685	35482.1	12621	37892.7	33700.3	43546	23834.6	30453.2
P02671	191234	211050	433520	151849	242542	280195	213193	280245	123246	172310	164024	123590	281896	195898	192865	274062	182094	57183.1	261075	111260	133901	201090	386418	208875	213699	146637	229727	231894	77631.4
P02675	17579.5	1637.19	10965.3	151820	788.309	483.072	2998.31	21482.3	5067.81	117131	2464.56	7722.04	21885.9	16699.8	17308.2	5465.08	18532.5	46281.6	24954.5	6527.07	385368	1.77133e+06	18363.8	116210	9301.84	4302.01	227246	4672.37	10501.9
P02679	21597.7	6018.33	10935.8	104598	3249.31	4220.11	4472.41	12152.4	4006.01	7938.04	3325.78	1049.5	7954.63	21773.7	16801	11522.8	18369.4	17015.9	7907.09	3712.25	72411.6	437403	2774.72	5190.62	8749.57	6396.65	11299.7	9036.8	353.089
P02748	25846.7	32879.9	40895.2	30462.3	11137.1	9579.06	28195.3	55646.9	10300.3	32025.8	19431.6	19819.7	38547	3550.14	24377.7	33573.7	11818.7	30132.6	26421.3	21490.8	22339.4	103024	10419	17842.6	27325.7	16431.5	25221.8	17276.8	18023.5
P02749	298705	372158	334022	171426	607771	352142	963424	1.41794e+06	187435	149094	308766	444257	618034	187541	1.40717e+06	429331	49480.3	68753.3	283670	313180	53323.6	42841.3	384954	542713	656301	279111	1.4283e+06	225221	540228
P02750	470689	878288	1.91434e+06	194700	143743	149946	1.49404e+06	1.34607e+06	163948	290026	1.65087e+06	554954	2.59929e+06	249598	106044	753879	78525.4	93083.8	1.01583e+06	696618	540341	425783	373183	179322	68066	387392	174130	257379	117459
P02751	250771	334883	336323	667573	581173	331614	265248	289002	342032	1.59729e+06	158257	272579	387296	271581	575831	1.50554e+06	320877	151424	271599	87797.1	107187	834720	244668	988639	241995	297576	1.65477e+06	389855	589703
P02753	12636.5	47446.1	67332.1	30832.1	27823	29177.8	100126	143675	5177.38	5045.64	14372.8	166362	39296.2	46735.4	7343.22	33682.5	24305.4	21645	63130.3	27367.9	18685.9	21111.9	57939.5	14813.1	49378.6	35377.5	22541	31709.7	24059
P02760	68794696	41891716	27663736	26447878	12164891	8311070	16813900	12621707	25588860	40355708	27723648	18439012	21237222	34917048	23646528	61632024	23977470	10050159	23840480	22394366	12307176	28122428	37327288	13257156	9569040	39375820	29973600	41294152	42213000
P02763	3.33189e+06	26270206	10621768	4.97898e+06	624785	535407	3.47879e+06	2.02244e+06	4.9278e+06	3.66668e+06	7.15438e+06	4038804	8130698	1.74409e+06	433428	8879126	253536	1.02977e+06	1.67652e+06	3788551	7.89897e+06	12820376	2.07829e+06	869732	359712	13602800	721343	1.9717e+06	9698216
P02765	487405	1.68647e+06	866828	522817	444168	139996	546796	384635	590200	56554	330574	1.04671e+06	614314	582044	87269.3	973951	241879	57021.3	251259	391978	945350	703518	749310	345961	174733	329293	303425	561910	316283
P02766	115989	104598	45543.2	193566	22157.9	26066.1	135285	59183.9	94466.6	152384	108817	158980	126577	36992.4	106640	86150.6	55298.2	62421.9	33897.5	67689.4	315396	496151	70421	20875.3	42864.1	83803.5	88663.1	39742	107081
P02768	44456924	11829483	4423362	64794724	2404711	6782660	2761898	1053715	22641990	8613451	22569806	3381944	6358594	13462887	6846406	9801599	1900535	18377408	1702511	10249657	82968544	226120480	1796609	7826242	1124172	60742792	13022786	6439691	13141362
P02774	135433	94347.1	177511	170070	75134.5	157701	192181	95417.3	136258	149705	250065	93610.2	111673	123535	107209	149447	190260	52848.6	127107	218407	346120	1.40013e+06	231791	129090	80914.2	182919	174576	182984	127676
P02787	3.04607e+06	805439	641017	1259971	210180	155572	432422	190164	761429	357664	2.30068e+06	806619	1.2477e+06	478735	251965	626544	275420	506884	867996	1.11554e+06	2774242	8507237	193968	376065	161782	2.31426e+06	186894	156100	146714
P02788	10486.8	18763	22934.4	14329.3	32744.6	4122.82	101473	27099.8	1883.24	183353	2455.43	22254	59443.5	6269.31	8842.47	41528.1	31488.5	10237.3	74373.5	3664.11	679849	471047	7728.24	33667.1	33186.6	12531.8	42698.2	18908	55342.5
P02790	587994	823388	1.14829e+06	766172	328559	317413	1066658	718564	544344	729697	1.05925e+06	1.40094e+06	2364972	509148	357373	556684	427344	272763	474859	537007	87955.4	2.82937e+06	438496	472154	331709	396503	378638	309641	128628
P02814	9124.48	7935.83	9041.9	6565.66	3572.57	2498.67	28895.9	2555.62	212.829	5077.79	6426.28	5786.89	15073.2	11692.5	19289.7	7103.22	3894.94	2798.23	6780.23	1806.46	15606.9	13910.1	13323.2	2855.21	531.625	655.83	7769.49	1508.11	4928.03
P03950	5212.3	2363.23	7972.55	20610	3666.96	9082.9	7416.02	7061.59	9463.37	9675.16	20831.9	1318.96	1689.64	19679.5	6623.16	14732.4	674.858	3099.29	4053.69	3924.31	11159.4	26622.2	26991.5	2228.33	17551.3	6027.89	6270.76	54480.6	503.646
P03951	6211.15	4418.83	18892.2	13636	6745.28	25320.8	4918.96	6844.89	1124.26	11836.2	8925.23	33476.1	88622.4	4293.99	8447.15	31239.5	6316.03	5260.32	9720.51	6002.6	15049.4	5313.67	4923.23	6417.99	8149.56	69501.9	34808.1	5536	3023.91
P03973	96025.8	47317.9	3206.99	44801	10567	4369.85	497.36	886.787	58142.7	48799.7	23387.3	1088.64	82535.3	30599.3	42028.4	35064.5	2294.93	22595	659.804	14261.5	41945.4	117329	48598.6	849.077	1262.61	265629	2316.19	5736.37	67118.2
P04004	210612	421226	202591	1.31096e+06	519117	115089	138241	292883	200112	1.07185e+06	154123	196283	151292	181178	605543	1.06802e+06	183915	247577	239800	136077	385654	2.402e+06	216148	522723	122758	362112	924964	169533	533080
P04040	30857.9	16024.6	3706.99	40447.9	9696.34	6282.6	10846.9	3028.96	25214.6	24411.2	10263.1	9125.26	13131.1	13237.7	53267.9	8099.17	20479.1	14387.5	19240.5	3002.01	891260	60736.4	3725.83	12583.3	16395.1	14534.2	21693.8	6080.52	5176.13
P04062	10823.6	11446.2	3654.04	19542.4	7282.18	5210.72	10120.9	7836.83	9866.06	13499.2	8629.28	2759.09	2666.14	8966.12	17637.5	2919.92	3062.2	15828.1	10387.3	11170.2	31255	24402.6	5000.54	8262.03	6413.33	16746.4	9677.72	6146.95	9869.22
P04066	68840.1	68761.2	87158.6	76280	30656.6	41262.4	98253.2	94762.6	84749.5	85248.3	51040	147311	145745	117490	78835	110557	72971.6	80517.9	134266	67437.3	172151	89823.3	33211.5	69980.6	27366	70634.8	59443.6	49098.3	21385.2
P04070	6727.41	4551.5	3141.45	4224.73	4354.18	2714.71	4294.26	3438.23	3416.01	7287.77	3872.04	2832.88	6664.1	3581.13	4279.9	7178.38	3129.26	4591.5	5913.05	3025.79	12075.6	8429.29	2621.07	3728.41	9278.57	4158.02	6568.45	6634.2	2997.26
P04075	21261.2	12817.7	6377.77	30174.8	12066	8108.51	5033.89	5719.81	31498.3	49180.2	32936.9	10177	44022.9	29125.3	34538.6	12570.5	29565.4	70546.6	25681.6	16233.8	939052	242122	9641.14	9801.4	25917.9	28579.8	17967.6	10768.6	64907.3
P04080	11008.2	7390.74	13709	61306.2	23675.6	28391.2	27601.3	10466.3	25584.1	49318.4	22061.7	11188.9	16901	11245	13570.9	20392.6	175427	137196	185005	18180.5	736315	45381	18459.1	31153.7	14516.9	49119	35781	7725.11	36533
P04083	36167.4	8040.83	19980.1	33725.5	65067.9	66792.8	31630	17811.2	25780.8	41918.3	19476.5	9005.9	15255.5	13594.7	8390.28	5303.34	297208	171071	140941	78518.5	867995	203580	6738.07	3453.74	5107.5	17861.6	8327.49	6238.59	26594.8
P04118	57000.7	22649.2	7434.12	30549.5	5771.49	4815.08	9215.94	371.879	9240.67	23984	1904.67	9026.17	9533.88	5315.31	11687.9	14829.6	8865.35	6128.97	49571.9	7774.64	25322.2	10860	5390.41	5397.82	10299.8	6839.68	40808.3	12594.6	26494.8
P04155	2289.97	53678.4	4726.19	517750	3622.69	10958.1	942.568	7678.79	35720.3	8203.9	5392.79	5242.85	16061.1	37364.9	30130.8	5717.93	4957.43	127737	15084.7	2324.98	18371.5	8108.72	1648.02	12926.1	6938.46	35529.6	11470.5	7627.06	76422.5
P04156	33690.9	14403.1	19966.2	83128.8	101492	27860.1	52041.8	56558.6	16414.4	14162.9	30033.4	66583.7	90963.3	18292.6	15129.2	39609.8	22455.5	26908.6	109370	44812.2	37502.2	56727	31962.1	35423.4	128156	10922.3	26747.3	73986.5	16740.6
P04180	273028	135270	118865	449567	175964	177097	176582	68305.2	222964	438326	434266	182843	212723	232553	152417	231732	185871	158762	323503	118352	347978	238692	190140	215077	168485	148935	312509	390801	55581.8
P04196	12779.4	24034.7	22183.6	37303.2	74404.5	37608.8	70184.6	194042	4398.61	31684.8	5884.41	26712.4	32261.1	11223.3	10632.7	19977.7	9840.83	18581.2	229162	7295.14	16907.6	327434	17035.1	75860.5	10886.6	18286.5	38205.5	31715.8	19416.7
P04211	18777.1	25798	4732.62	106965	5909.28	2460.8	3847.85	3651.73	36867.1	6256.73	11702.1	8925.47	22938.3	4798.52	5865.43	6518.91	2950.82	3067.38	14137.7	1799.12	26261	6481.22	8374.09	10138.6	5373.54	108414	11159.7	14091	16014.1
P04216	150083	54764.1	89670.1	96807.4	85918	78479.5	219073	187164	66962.9	69041.3	229066	399358	576044	66938.8	78976.6	29147.5	38841.6	33818.6	253592	70019.5	67733.6	25175.5	63619.6	84472.2	161769	31429.9	102961	76080.6	42791.2
P04217	552878	996536	1193192	295636	168696	76442.9	391869	358409	165679	456418	716328	516022	1.89212e+06	369697	129261	679527	148538	92545.6	548263	542316	796685	599228	476347	383221	205280	443071	120613	216053	107783
P04233	26400.7	13197.8	5724.33	70464.7	62391	14580.9	65081.7	169641	43139	49399.9	5700.29	184211	98039.9	13194	4385.94	69030.4	13855.6	36785.9	432822	30717.8	13646.6	82284.5	18611.9	15129.5	185951	6663.5	27463.6	13348.1	14129.5
P04264	35122.2	65946.4	41172.1	33880.9	16083.2	96264	19528.5	46679.5	25695.5	413307	22506.4	5884.04	8562.17	137770	122572	91803.4	19969.1	44726	16140	69686.8	27159.8	79710.1	21456.2	20715	15186.8	47118.2	22828.6	46548.4	21030.2
P04275	11861	4172.59	17196.4	15654.8	12502.4	34526.8	34275.5	25002.7	14086.3	30690.3	19172.9	14783.9	13270.6	13525.7	17029.2	16548.7	18052.3	15840.8	40144.8	11422.3	17579.8	9516.76	18626.4	13484.1	15706.7	10783.8	18441.3	27779.5	13018.6
P04278	4387.39	11551.5	29227.4	13891.2	7860.04	16958	23946.1	19786.5	8507.79	3538.3	15972.8	21197.9	12075.7	18227	14577.8	14626.2	9806.34	2751.91	11854	18498	55311.2	18957	27660.3	3405.19	9780.53	12300	7541.68	13093.7	7327.15
P04406	122765	41071.5	14549.8	33904.6	58099.4	36771.8	83496.8	70680.8	48701.4	91132.7	131127	122550	116614	25993.4	67759.6	16654.1	108758	121370	110232	55283.8	418684	85371.6	86626.5	48144.1	134135	59662.9	75381.3	58201.4	68919.4
P04424	4834.51	12217.6	6710.67	31071.9	2606.83	4132.93	11735.4	2928.58	26238.6	29560.6	9113.41	4804.17	3154.24	11158.5	5473.34	11437.8	15792.3	26323	9247.98	5756.31	40590.5	29523.5	4916.75	3863.95	11359.6	14518.5	5259.08	9371.28	11518.3
P04433	452686	1.4956e+06	304117	6752763	255080	141957	104357	245278	700679	852643	541026	482117	479393	313309	582644	1.29645e+06	59244.3	854876	46617.5	288806	2.10875e+06	4.07335e+06	194229	380592	220089	2.30932e+06	465500	285660	1.49555e+06
P04439	20720.6	10984	1374.63	13178.9	4870.09	5011.11	7523.18	4128.4	4028.53	3682.24	2411.29	3226.27	40365.3	1792.58	8929.4	2866.94	2896.4	11803.9	5927.31	3673.48	15447.8	11729.1	9618.72	3538.99	2595.19	9269.28	7773.62	4012.16	3408.97
P04626	7736.71	1590.7	7526.24	7683.97	3720.16	9973.02	11412.9	5309.68	9662.95	15028.7	9808.19	7770.51	24784.7	5232.34	6758.41	9312.87	10991.9	8447.15	11960.7	5091.85	25413.7	20969.2	10285.2	10927.3	13698.8	2042.62	24831.6	9604.07	4357.73
P04632	20959.3	4101.71	2366.65	20832.5	4060.8	5661.56	3720.85	5753.02	8478.08	3319.61	6586.32	2361.46	10149.4	4102.43	752.85	6562.75	8513.36	10593.6	4982.13	2940.07	116548	44735.3	3535.55	4586.35	557.627	8745.75	11202	2117.86	16617.5
P04745	96431.4	1.06685e+06	171752	2.33411e+06	44740.9	28184	34902	44707.6	1.76959e+06	368388	176603	75559.1	54623.1	265614	355479	193118	62084.9	301548	65150.8	366390	329784	676058	36870	62198.1	87611.8	795234	20016.6	79528.8	504067
P04746	353764	783856	1654047	557601	406455	842844	1.40279e+06	885078	913846	892594	532955	217046	247661	2.02733e+06	1.29151e+06	731303	953918	543474	484748	791187	1.20042e+06	453672	631331	321504	548807	327488	576702	761600	452332
P04792	53709.6	17881.9	29848.5	26548.7	40268.1	30454.1	48089.5	62866.6	44143.8	31717.7	120459	37633.2	43739.9	61343.9	55692.2	16619.9	148681	67773.9	51338.2	67358.4	126341	71337.6	39209.2	19123	44932.3	18377.6	52392.3	12776.9	45883.4
P04899	8500.8	13449.1	4235.89	57118.8	6134.25	13389.4	7336.57	5627.92	20012.7	42831.2	38886.7	16667.7	10612.2	6054.72	28327	12716	17911.2	5064.35	17048.8	9933.67	51607	38393.2	8218.14	15107.7	10491.3	13693.5	25543.5	11865.2	24278.5
P04908;P0C0S8;P20671;Q7L7L0;Q93077;Q96KK5;Q99878;Q9BTM1	49287.5	36814.2	16885.4	310346	42826.6	27664.8	32775.3	6434.54	62741	245095	351317	12562	24212.4	151548	126964	41492.5	145846	184440	41186.7	23754.7	889694	657609	25530.7	12199.7	11424.4	89168	20306.1	28247.7	57757.3
P05023	19103.5	14998.5	4848.37	32198.1	13736.9	10031	5085.47	1267.96	9233.65	22823.1	20412.1	10723.9	21735	4128.52	26864.7	13065.4	3480.59	28493.3	21333.1	4635.22	37834.2	32487.7	21186.6	15466.1	10491.1	10527.8	26169	10471.4	15354.3
P05026	17723.2	7449.35	18527.1	16358.2	17152.1	27194.1	14994.1	12128	12477.7	22597.6	25581.9	26787.9	38932.9	9104.98	38960.8	15945.8	20189.7	18238.7	25091.5	13173.5	42991.4	24505.2	21959.6	19932.3	26556.9	10639.1	27272.1	25921.8	7878.69
P05060	15920.1	25512.1	5875.26	169133	14507.9	13047.8	8477.52	7415.55	24219.4	51025.4	5014.9	29974.3	75576.6	2539.85	4126.57	49218.6	14913.2	20215.4	53128.3	4433.82	38537.3	59477.2	14276.3	27184.2	23703.6	28041.6	33975.2	9993.82	30613.6
P05062	179475	78440.4	6045.5	181659	55134.6	20640.7	18092.4	23512.3	206170	175029	70774.6	67733	62978.1	145007	72908.9	48830.7	153869	81708	47590.4	34727.7	80638.2	70677.9	53641.5	46079.3	47750.4	87711.1	121586	24079.5	64937.2
P05067	310842	172488	228826	737541	360905	431162	533147	487721	171377	252761	522240	538164	525021	255758	321026	579786	246118	210322	21948.5	98379.1	124624	318764	179258	463752	514353	291332	781872	374043	405396
P05089	11922.1	3384.1	1589.97	12228.6	997.306	3827.54	29290.2	2890.19	3951.72	5090.13	3392.07	3787.56	8158	9488.71	6201.7	6267.31	3637.31	3821.26	3453.75	932.604	72803.9	50385.7	3589.3	4715.69	3038.45	7264.84	26033.7	1037.55	1678.94
P05090	19260206	19929332	4492440	7.7525e+06	2.46917e+06	1.26825e+06	2.57461e+06	945334	13165641	13288522	5.14278e+06	2.78468e+06	2251416	14780917	3.6357e+06	8.27202e+06	6678513	1.63828e+06	2.19913e+06	6.17046e+06	7644493	4482920	7839820	4.9404e+06	2.81538e+06	10090603	9083436	16658072	17510736
P05109	22565.4	11611.4	22181.2	134411	49846.3	22324.1	30857.4	6825.31	23508.2	995908	46570.9	12780.1	93525.1	59837.5	22078.6	13741.1	76972.1	416452	21664.7	8536.22	5.06715e+06	1.54672e+06	4996.92	17665.2	6718.59	22119.1	28912.7	5985.15	26794.6
P05154	320512	298697	639519	86926.2	369053	342296	269754	293674	93199.4	1166339	233312	109790	110767	177624	375735	227348	240057	668245	147231	457319	123695	310245	451030	151427	696295	390663	131265	247450	142485
P05155	612500	658748	868444	877470	305092	803080	932311	673131	992644	1.14208e+06	543061	455977	680956	497558	804375	742607	405647	898792	682549	660361	987978	2.15973e+06	538328	270154	690344	627437	465093	843024	679470
P05156	96973.4	45868	120716	156286	72930.3	35847.8	40074.7	57097.8	18154.1	144456	50800.6	36835.1	38845.6	52715.1	83488.9	77939.3	94884.3	78521.4	10458.4	24763.5	204533	199312	41050.2	98066.4	220949	67951.3	79008.5	42243.7	25907
P05160	1944.09	4836.33	1962.18	30960.5	2372.94	5900.74	22624.4	2966.73	9103.52	11049.6	5432.03	1412.39	2087.11	2327.38	6820.96	4147.34	2823.09	5867.33	7597.77	55057.1	5830.49	31578.2	9752.48	6385.91	3938.2	5633.36	101291	5446.17	8025.78
P05164	4070.47	28450.2	20588.8	38177.4	7874.47	3841.98	29278.7	9289.33	86119.6	113372	1844.47	7786.19	3390.57	3638.69	12839.3	530196	23436.8	15187.7	18200.2	31148.8	155984	182306	7732.88	5220.28	3309.6	123308	5114.36	5119.68	989953
P05186	1624.83	2086.31	1525.99	26392	2931.95	1836.45	2521.31	3078.76	2313.6	6026.04	3258.44	4519.33	247259	2112.89	1592.37	2869.44	3032.9	5492.35	14390.3	2322.09	9110.09	10813.5	2345.1	4487.35	2031.71	7826	5614.24	2757.29	2358.33
P05362	28961.9	23538.5	34136.1	21742.7	43094.9	66200.8	58138.3	32276.2	15280	103351	34892.7	26674.1	88519.6	35241.8	32069.1	100717	20921.4	13720.5	51914.3	28934.9	75617.5	47125.6	73739.7	34653.1	20738.8	24694.7	150236	61409	34862.2
P05387	18603.9	5891.75	7709.88	6007.88	8601.76	25857.1	13646.3	10359.2	15397.3	11599.8	11046.4	10974	6080.31	11839.3	9986.53	13126.8	56973.5	13630.5	14505.1	4494.3	45496	19394.4	9197.22	9126.47	4579.31	11359.8	26694.8	8558.98	19817.5
P05413	42451.6	21480.1	38007	31487.2	52494.5	50967.1	50714.1	31169.3	81751.6	42318.1	81972.3	117213	122182	29660.2	20883	18689.1	48005.4	31027	177318	25368	54276.1	39121.8	66073.3	68151.4	70740.7	25887.6	80599.6	27355.6	81584.7
P05451	776123	343907	2403910	352243	133866	145114	1.2394e+06	5841975	124752	283188	72354.5	266611	917038	141857	716309	917709	105319	35003.7	103662	107196	234726	599296	129234	92289.4	120142	503098	102691	592172	296188
P05452	100392	137729	255439	97362.7	121380	320918	238912	125019	289093	276931	113014	118629	156372	273559	352412	78446.4	224044	167873	191919	171639	105612	170615	309029	180911	186855	226106	355626	92753.4	267546
P05543	266202	166554	234457	259743	75520.9	120270	381945	67857.3	125069	505005	154083	281552	483646	249790	135553	165050	67234.6	33230.6	79027.8	53567.8	234559	167871	147938	154692	40609.4	113148	201430	237227	98280.4
P05546	2416.48	9104.88	24339.3	69546.8	33785.2	3341.94	104329	56794.9	3899.28	22920.3	8046.18	5477.94	6088.61	18613.8	4512.88	4957.97	13732.6	25506.1	9010.35	15516	11934.8	57004	9567	11809.6	7358.28	9383.7	36495.9	12070.4	15562.5
P05556	6664.61	4584.04	6047.9	26639	5398.17	5182.64	7181.57	3641.11	6020.24	14331.7	10206.2	8153.47	9008.72	2980.08	10017	13123.4	3423.81	7683.7	7506.82	3475.88	12175.8	12881.9	2741.7	7258.98	6310.65	12433.4	5776.16	6114.71	9990.95
P05783	165655	186984	16359.2	36689.4	8408.26	2123.88	10531.7	8742.75	9161.32	7250.98	2533.54	479645	1431.52	6552.08	3142.96	56543.2	19997.4	14053.7	15344.7	6832.47	118853	304838	13220.3	21073	17761.1	10778.4	122487	7560.82	94738.6
P05787	16474.7	13682.6	20616.6	77875.3	133057	118513	23373.6	29231.4	18333.4	1.39926e+06	182536	5124.15	147197	10028.6	8434.27	36975.7	18134.7	31167.3	14814.9	13898.4	90664.7	236613	14760	35787.3	30464.7	18252.5	14967.4	12091.3	16307.6
P05937	25337.4	29508.1	45178.7	77671.6	54375.5	72216.4	40837.2	22672.6	200192	66445.2	37116.8	39473.4	38240.7	31759	13652.8	200137	37148.4	37880.6	79233.3	35782.2	45535.6	83636.2	54229.6	62678.7	36559.4	128145	173236	83217.9	86393.2
P05981	18346.7	15568.1	15190.8	21820.7	12077.9	11974.7	14949.4	18731.3	12632.7	5203.88	15315.6	17669.3	16172.1	22577.5	23136.9	15489.8	8539.32	16628.7	26246.7	10527.9	25808.5	13068	10066.9	18100.8	17559.9	10814.6	16624.4	11356.6	9420.89
P05997	2772.59	10754.7	13525.6	30614.8	19182.9	11611.8	3840.07	5402.17	2486.28	57169.7	4024.16	7039.63	9630.71	4960.43	9047.44	38826.1	14297.3	6492.12	16333.5	1572.6	3924.49	14734.4	7175.96	19940	6424.52	3466.12	15382.5	15313.2	5497.17
P06241;P07947	8276.07	4599.64	8982.91	16101.2	4526.06	12958.9	11740.1	12380.2	6036.71	8426.76	12288.2	6617.04	8404.49	5549.21	5495.23	4715.62	2905.41	7613.67	12706.2	6305.63	13288.3	12077.3	8484.77	8321.79	7530.65	3625.63	8748.13	12462.3	14354.3
P06280	53952.1	22948.5	26948.3	13593.9	49508.4	82794.6	81784.2	86306.2	20806.9	62411	69105.4	103031	112308	19010	38869.6	62619.5	52150.4	40739.1	27020.9	59371.8	52023.4	58171.4	67757.2	62266.5	30766.3	35456.5	71391.4	57975.2	61977.6
P06312	50473	26030.9	29072.4	68011.8	42822	21356.2	99803.6	143512	43420.9	54838.6	21494.8	445028	480318	24134.9	14809.6	66821	11047.5	14310.6	211239	18557	42213.2	73808.6	20066.7	28407.9	122225	14490	32080.6	50441.1	25578.6
P06331	710896	196498	215643	183168	119413	103962	118627	98009.4	108186	747845	235682	230926	899156	240535	109418	73066.1	144793	58528.6	226542	60572.8	2.42913e+06	533697	251545	197476	191413	154222	186908	103876	89351.3
P06396	97409.1	87064.8	74902	96354.9	87603.8	31374.7	87700	194717	25433.7	61208.8	69424.6	383100	477162	44871.2	74073.7	175704	21536	21152	76566.3	29337.8	62841.7	50276.9	35069.9	122133	107397	34390.8	64961.8	69382.4	30695.6
P06454	53346.7	50674.1	4648.23	473706	88519.8	6721.57	23378.9	14872.7	65126.1	24126.9	13466.6	47938.1	118281	15807.3	34244.5	27013.7	74878.1	64235.1	121110	18060.5	45810	30904.1	73993.6	46491.4	34595.2	150758	31608.4	23214.8	32450.1
P06576	71874.3	87301.1	26011.6	83214.1	241489	272386	38397.8	23233	169634	198122	640539	308533	21295	9694.21	88920.9	144965	186454	160011	327893	168000	73551.5	1.65805e+06	43152.7	34702.5	68323.6	276024	363015	211601	18995.1
P06681	31872.6	13351.5	12802.6	91729.6	103896	30614.2	63120.7	62151.5	12802.7	127637	35633.6	38196	186414	5317.55	42690.3	64280.5	17111.7	5773.54	3124.3	5878.09	60032.5	12368.7	38093.5	66288.2	59607.4	14786.7	168445	62487.6	24024.1
P06702	20415.7	11075.4	10279.3	90437.9	65476.9	15291.6	15068.3	9229.44	39990.1	903330	33026.8	325383	773139	28567.2	33290.1	16035.1	73992.5	259706	70546.8	10027.3	12491235	1.06974e+06	1967.38	7960.41	8273.18	14442.2	20590.8	5813.82	28422.9
P06703	4917.68	2737.53	3681	16671.2	2107.71	7988.04	4850.13	1490.61	21062.7	3826.09	4157.77	5108.64	4714.92	2153.17	1877.38	10211.4	8396.93	3384.31	9047.25	683.406	51679.8	40958.8	3999.49	8655.64	4707.9	233534	2887.27	2316.67	14771.8
P06727	50371.5	72638.3	31426.7	291634	7556.21	4853.64	9213.05	11594.2	43445	30805.6	22388.8	24841	16935.1	12281.6	18743.7	32181	8420.21	74016.7	16453.5	25113.9	123328	1.14839e+06	11750.1	15200.1	27778	92463.6	14375.2	10525.9	24264.7
P06731	50537.7	13358	50652.4	57995.2	54723.3	104206	177171	137792	6777.54	22005.2	42118.3	43359.8	34736.8	7667.27	4420.11	24902.9	13474.6	33601.1	97541.6	6355.61	61987.9	29498	22631.8	19166.4	60824.7	19183.6	110977	112029	90396.7
P06733	24062.6	26154.6	16358.4	21826.6	10326.1	16623.4	45919.2	35886.9	38623.1	10194.3	26904.4	29652.7	35412.5	10273.6	39276.5	13585	28030.4	36406	11314.9	16564.2	114069	42391.1	17040	12738.5	38434	29675.4	13084.4	10743.8	28243.2
P06734	20444	45364.8	29111.1	89668.6	30012.8	71600.8	27774	25900.9	38512.5	21725.8	20602.2	13172.2	20813.1	13474.2	17072.9	138064	9998.19	7143.1	37066.4	26648.9	12552.1	25685.6	26819.4	40486.1	29855.1	45702.6	61545.8	33674.7	93984.3
P06744	9215.98	4724.82	4177.57	25400.6	4274.62	5789.14	3374.99	3942.81	12533.9	26476	8027.16	7600.03	3253.3	2985.43	8586.08	41327.6	5119.47	55117.4	16441.5	11965.3	141970	178050	4134.88	2620.35	9984.08	17739.4	30759.2	5536.4	25856.5
P06753	29736.4	27265.8	7911.83	46531.1	95016.7	17666.8	37778.3	8510.07	27988.3	19889.7	12842.4	18078.9	28469.7	33418.4	20952.1	55750.6	155973	56911.1	22769.3	16703.4	1.54067e+06	490773	30819.6	41421	38010.6	11638.3	54211.2	13300.2	32053.3
P06858	5671.4	7298.33	5319.44	8474.93	1743.65	2756.76	1965.53	1196.38	336.836	11687	8369.09	4765.23	13787.5	2609.83	14115.6	7393.7	3501.03	5439.53	4845.73	5912.31	20668.6	5749.35	3908	4702.86	3473.44	5749.13	4769.98	1961.28	2365.29
P06865	44256.1	27277.3	29630.1	27538.5	40912	82905.5	152002	82936.9	28649	25987.1	114806	166359	101187	81377.7	32013.8	36757.2	50292.7	41824.9	21823.2	30601.7	114325	57174.9	53030.2	38680.7	123071	28241.4	107494	49298.5	57211
P06870	1.38372e+06	870644	1.44871e+06	1.07785e+06	930785	1.20214e+06	754140	369349	1.12897e+06	6.44517e+06	5359208	1.41057e+06	1.08267e+06	1.8836e+06	1.31895e+06	1.90166e+06	5.10091e+06	2.00189e+06	1.82713e+06	644611	755994	2.19348e+06	851062	397106	476708	983549	4507780	2133976	637109
P07108	6794.31	8915.02	15084.3	83326.7	10198.6	15469.7	17353.2	9460.74	25125.2	14610.3	20031	31379.9	36009.5	11867.3	4874.61	20460.1	46489.3	47218.9	32225.7	2867.43	287659	27773.4	27150.3	29250.7	24392.4	8926.41	66922.4	10892.1	58034.8
P07148	58404.1	42952.4	33272.9	232275	46676.7	28724.1	37509	34059	114331	122774	66482	136896	87945.1	37936.3	95333.1	43829.1	91815.7	57780.7	167754	35519.8	147347	373628	57566.7	95089.9	68132.1	24650.3	117109	36595.4	93598.3
P07195	99850.4	92981.8	20773.2	50150.9	45063.7	35139.1	19005.4	34568.7	206766	51164.1	53446.2	26538.3	23500.4	60459.1	95179.7	68762.3	192147	83162.4	61676.4	72317.1	106783	60891.2	90024.1	61050.9	18792.9	70764.9	67719.8	68739.6	61091.1
P07204	25145.1	30607.6	20472.6	29778.6	26592.7	20610.8	17354.7	21063.1	69157.5	70880.2	25046.2	25117.6	12449.2	30447.4	28285	48030.9	15227.8	9058.13	29742.6	15926.2	21936.6	47531.6	43839.8	25212.8	23493.7	87970.5	44514.9	38387.7	28920.6
P07225	5809.75	5033.12	3792.74	5770.69	2955.9	1571.9	12501	3776.3	8863.65	22128.6	7969.61	12527.9	6656.83	3752.45	11078.6	12395.4	2204.61	3112.29	8204.92	2620.99	26849.6	53907.1	2643.7	1743.55	6835.51	6589.2	8046.06	6311.82	5399.1
P07237	11357.4	10070.2	15517.4	31450.4	5858.28	14653.8	228674	21046.2	17755.8	7002.58	6290.78	5240.77	7977.73	28839.7	16269.4	15504.7	42398.3	48669.8	23648.4	21095.2	194099	94065.2	9227.43	13298.6	12078.5	11558.1	18033.3	11164.3	13853.4
P07288	771174	170312	9188.68	39141.1	4558.59	23772	490632	117251	4832.16	311886	42395.8	255133	171157	563583	4384.45	1.86787e+06	102468	20990	10067.3	2581.5	64266.2	82610.2	259366	121235	268819	458366	986511	180010	1386647
P07305	7100.88	3249	6386.45	17509	6445.72	4379.92	3428.81	3998.65	1829.63	4314.32	6911.58	6752.23	10874.2	2068.6	5255.42	15735	12164.7	4236.39	6568.94	6522.75	29548.1	165919	2384.05	10222.8	4041.08	2963.98	10179.5	3466.84	3122.93
P07306	14184.3	8327.25	8562.01	31793.6	7618.29	4755.32	2122.56	1400.52	5512.96	18295.2	7333.32	6718.38	929.78	6776.21	8813.71	17096.4	5788.19	5211.35	2102.82	4382.66	4158.65	17849.1	14026.5	7347.23	6290.88	4292.53	14543.8	15188.8	13851.1
P07307	18876.9	20474.5	23243.5	28381.4	17035.9	25320.2	33102.7	33096.6	10790.6	6043.45	8232.32	2803.2	7394.01	28739.6	2358.14	52974.8	24017.6	9368.03	6715.37	11304.8	29260.9	25270.3	34055.8	14396	21732.9	12317.3	24671.9	18018.8	8933.13
P07333	15397.9	10414.4	12947.5	26613.8	34301	21258.6	15383.3	19959.5	7797.68	30792.4	5673.14	12851.7	13414	21789	28686.4	32338	16299.5	5094.35	33630.9	7257.77	24587.3	31440.6	12378.6	16933.4	4440.66	7045.44	19588.7	22216.3	9578.85
P07339	300037	123340	128784	148547	135958	145656	244200	104756	167779	387392	348847	360138	268382	151386	176043	71730.4	186773	206297	193498	119017	269139	195040	203041	151690	155054	175228	390538	211673	159210
P07355	21797.7	4585.7	9428.31	13365.9	35201.4	62813.4	34087	16188.3	7916.32	31298.9	23065.7	8671.14	10858.5	9383.57	13863.4	12522.6	69423.3	102275	95774.7	54582.5	179992	35472.7	8858.23	3867.77	8210.25	17071.8	11291.3	11334.9	20344.6
P07357	347881	2138.49	176418	55795	110144	220489	89646.2	62683.8	23406	54252.3	80334.5	33117.2	86492.7	68863.8	115405	52071.9	27701.6	8817.79	2466.06	14271.4	3119.95	85927.3	31994.9	73938.2	28597.2	1271.1	158373	141308	974.298
P07358	66210.3	121674	19196.2	837425	4051.01	17607.7	18241	3942.61	9434.37	11629.6	6417.9	5609.4	15165.6	4029.34	1606.45	4364.26	1987.99	26839.7	37606.6	3123.78	19618.3	15677.4	4438.43	32255.2	1614.92	7383.16	5463.16	1246.68	882.349
P07359	89507	54636.9	27146.3	447895	8801.92	5791.95	209216	26601.3	9965.81	15932.5	74706.7	202353	321182	48891.7	6942.71	33165.2	8066.95	2974.96	34040	34165.1	30538.8	15608.4	25493.2	15347.3	12228.4	21628	17731	34682.3	4662.94
P07360	10324.9	12193.4	17741.2	31980	15234	3827.61	11514.1	19167.8	3761	33252.3	9103.45	2801.01	5392.59	4484.77	7209.86	24516.8	7106.75	8917.88	9776.1	3616.96	20447	79738	9479.18	16172.2	16809.9	11799.2	20312.2	7787.95	3603.93
P07384	26181.3	7192.46	1100.79	1357.1	2677.84	7208.82	6904.92	14324.4	6276.73	9444.34	15637.5	12539.7	17025.9	3314.21	10129.2	9081.22	43228.4	22152.2	6304.61	4874.88	171598	30127.1	4433.84	4192.53	26756.8	6894.37	22903.2	4897	15693.3
P07437	4372.94	2065.43	4104.58	12302.3	4437.56	3427.78	3300.83	7578.09	5660.62	17163.4	4439.15	7438.44	17259.2	7631.16	15063.3	13999.9	7197.49	14697.1	6692.02	7064.18	9767.16	5269.59	6662.53	5167.11	7744.08	5695.12	11992.4	5451.94	10741.4
P07476	6281.79	8487.17	4063.05	5178.43	5909.77	12743	90946.2	14885.8	7794.38	5304.61	6380.36	9539.67	17208.6	12997.1	3065.71	2667.7	16086.2	11768.4	9978.58	1428.58	42059.3	30602.6	6717.1	12639.6	2559.8	1658.3	5008.23	7904.89	4945.34
P07478	6078.68	34859.8	12065.3	49815.6	1380.1	2592.52	15781.5	6544.76	4314.45	5431.8	10808.4	17303.2	11466.8	7956.09	9870.09	13360.1	3699.27	6444.65	2167.5	6308.83	14070.8	29492.2	5800.57	2519.72	1967.14	8302.47	3945.69	7877.74	8109.59
P07602	42763.1	195106	88352.5	1.02615e+06	108246	103625	66150.6	297245	116820	33808.6	18625.3	32350	30880.6	100041	17985.3	202111	70923	89818.1	35710.7	80016.4	55009	300418	42854.6	92317.4	90835	289269	62974.8	109571	271381
P07686	38510.5	31957.5	28839.3	24501.9	62203.8	110162	82611.1	111174	40935.1	57059.2	171249	104768	56393.3	68288.9	55253.5	70836.4	100806	49992.8	93348.7	64016.6	71653.2	19521.1	59965.1	47882.9	72406.9	43679.6	97182.7	49128.4	87938.4
P07711	44170	33332	43080.7	89292	60053.6	64853.5	40876.8	35607.5	35739.3	63852.5	56183.9	52788.6	101659	40667	39995.8	37056.8	36044.1	48136.7	26396.8	56578.5	123569	41883	48360.7	40504.4	45370.2	29862.9	36594.5	103156	45781.9
P07737	39102.6	136352	28271.4	110411	25221.9	29587.4	121603	27138.5	32039.6	38258.2	32208.5	49921	26219.3	32758.8	23289.9	33010.2	58630.6	25020.5	83869.1	18307.5	1.01299e+06	167623	30763.5	32340.3	18735.3	23080.1	58058.7	27691.3	42077.1
P07741	4588.97	5786.74	4385.36	13860.4	5947.84	10684.8	13693.6	14570.1	5757.94	11423.3	10393	5787.5	6341.71	5633.38	5994.94	5731.85	5714.44	11327.8	15046.2	6291.3	96709.8	12218.8	11556.2	7142.82	11225.9	4937.16	4676.82	2886.08	11379
P07858	1.00648e+06	270595	136787	284103	355913	240338	145664	158800	244730	334657	314616	598888	266839	199113	198076	370754	416321	209289	646258	155299	532679	181118	489840	413387	378955	447054	599052	432346	709752
P07900	27515	9679.27	9114.88	21528.6	9246.46	41250	14643	25749.4	22690.6	95952.2	37909.6	48854.9	94799.9	25947	61764.6	16152.5	7433.21	18704	21979.7	18350.3	94486	27209.9	15092.6	20627	30651.1	14756.1	29565.8	18013.4	44002.4
P07911	67363536	10429570	19864002	82065824	34458532	45371524	8703313	16493789	9085354	66749852	22936712	5913550	30898576	10603011	7740401	130397248	26407630	65493976	11857092	13761904	217075808	156138720	92203648	11756513	63317420	36335524	17476754	63498616	49183436
P07942	28953.4	28626	15305.8	13977.1	15961.1	9799.7	9610.45	8718.55	23622.2	57584	16445.1	18719.3	19674.4	15518.1	35613.9	65853.3	20233.7	9128.51	13048.2	9371.74	14060.9	18346.5	15515.9	23414.9	9272.61	15458.8	54758.5	26150.6	15074
P07996	140768	81777.3	24056.5	202931	20993.9	73359.1	399474	29394.6	51416.3	59242.4	52039.7	14452.4	36585.4	13963.5	27944.4	35670	21161.4	53052.1	993109	32492.4	60116.6	126021	27642.8	20831.2	210118	87894.7	52799.8	355748	75247.1
P07998	794701	322940	392305	241255	789617	891710	909227	795410	427054	33941.3	306672	766592	812348	732643	345751	89226.2	72732.9	183741	905534	887192	113991	12562.2	882876	93163	604235	306360	309204	528237	456406
P08123	13041.4	17944.9	19087.8	308474	5525.1	2737.7	2950.25	10704.1	7733.77	56888.6	12831.9	3410.14	3333.5	7464.61	33712.8	51439.4	12676.2	30565.4	15405.5	10512.6	37259.4	67490.1	9890.77	6894.83	13119	18471.2	34581.6	1957.77	41447.6
P08133	13153.5	22511.2	12948.5	14836.2	15378.5	22638.2	15563.6	11308.2	25603.6	52729.2	31300.1	17990.4	18689.5	2477.64	67730.9	29159.8	13377.9	54432.3	18366.3	22294.9	278155	168341	20740.8	19230.1	15843.7	23073.6	38743	15521.3	39717.5
P08138	141639	168063	82038.5	361013	147163	65263.2	39001	25450.6	261483	296673	92694.4	61904.4	36031.6	97856.5	109428	157592	249743	159903	306861	69383.1	167063	775211	124840	148808	70990.6	494521	174036	162382	285412
P08174	161837	138710	187789	173600	155683	68838.9	214732	150901	294666	94591.4	315065	455047	490220	122961	72132.5	218875	72615.4	27702.7	77045	52220.3	202635	269510	245694	201382	340744	429469	229937	207736	207727
P08183	16111	10141.4	11912.6	47071.1	12682	18216.3	12955.4	8341.03	19693	59616.9	40138.3	21087.7	19666.8	6997.8	23969.3	12539	21870	15967.3	24537.3	14520.6	65262.7	33679.4	27776.3	20974	12304.3	7114.53	28238.4	22831.9	38151.2
P08185	442021	130542	163113	147178	88114.2	152758	321024	124500	95639.7	63703	310779	372547	1.05352e+06	125993	59411.2	144245	45293.4	118263	79156.9	90925.4	109176	223545	95678.2	70131	145786	140866	112786	161456	82590
P08195	44996.7	25819	23304.5	30793.2	21424.7	17020	18637.2	11518.1	20722.3	33986.2	24462.7	20894.4	35228.5	15792.4	30940.8	32579	15390.8	18626.3	26016.2	28729.5	30168.1	32525.4	28940	31872.1	21039.9	24577.5	27651.9	21831.4	14083.7
P08236	9955.16	17189.9	2651.49	59424.3	5544.26	20336.9	3515.98	12729.9	10977	28670.7	24984	8828.64	7281.04	151738	14627.6	76592.6	7189.3	25758.1	14861.8	9282.97	90521.4	99231.2	5141.49	13885.1	6226.7	118342	6605.9	5993.21	80834.1
P08238	51084.8	13038.1	160.777	7288.06	4367.92	5052.33	8853.8	15151.8	7369.03	16098.7	16260.7	29897.3	40213.6	46985	30949.2	5009.02	16685.4	31096.3	35118.5	14387.8	50267.9	17913.2	11215.6	15337.9	16080.8	7013.86	9586.48	9867.32	24257.3
P08253	38786.5	5291.66	7072.33	23406.1	7077.46	5193.63	9013.42	7497.43	6423.35	18099.6	6111.87	3234.81	7047.26	15182.1	9902.65	17633	1659.84	1323.35	2858.06	3113.26	80718.9	9389.18	6934.87	4050.5	7850.08	14804.5	10821.6	17595.5	26971.9
P08263	10349.1	46167	9244.76	244019	2451.79	3086.81	8684.23	6948.41	168892	17246.1	44675.9	15370.7	30367.4	36796.7	57754.9	21800.7	47790	133652	9331.86	47593.7	67999.5	63482.4	7620.58	18826.4	14195.1	69734.3	8119.44	5389.75	41934.4
P08294	185469	217529	190499	489646	141213	69272.1	74510.8	229032	223758	170959	72183.1	36905.2	79035.1	105967	190335	125556	226838	198139	67454.5	123576	128394	165148	159569	265338	151606	255680	106204	71242.1	56435
P08311	59798.3	3553.07	2575.09	2905.24	3455.87	101851	781.764	796.016	6659.61	83314.1	6231.04	8244.48	7023.81	15919.6	4129.08	10046.2	4165.99	36278.4	9198.85	952.441	231657	83364.9	178788	23525.8	903.465	3439.16	26975.4	1550.38	2747.82
P08473	132024	75570	27265.3	51569.3	60209.4	38991.3	58916.4	45763.6	55789.2	133517	106911	132880	232882	27707.4	148330	30545.4	45155.4	126788	57988.4	24227.3	110912	112965	73471	65158.5	45188.2	99588.7	81893.8	67071.8	97685.1
P08519	43440.3	18892.2	54532.4	37941.9	34398.2	56996.1	61617.1	33535.1	23364.6	71351.3	147799	146038	123051	26200.4	17202.4	10906.7	60927.8	4960.25	166330	117368	59260.3	47978.5	51935.8	37222.7	59631.1	16975.8	75017.4	47705.8	23252.5
P08571	153438	511412	428416	278954	63746.7	15381.1	76164.9	59982.3	405097	133509	363142	239976	346991	105441	164522	176486	64271.3	73102.6	138847	180491	150183	385061	139124	75283	46188.8	677518	63141.4	92643.2	78492
P08572	26905.9	86933.9	16306	167858	16719.9	11373.5	8544.57	5507.37	133586	44134.5	24058.7	24232	10668.5	8120.21	15772.5	15418.5	13653.8	35452.8	29881.2	27099.9	42570.9	81088.1	11852.6	22762.8	17420.4	66139.6	19840.6	8606.1	76532.2
P08582	23816.3	50064	86245.1	229272	45598.6	29705	28857.3	41319.3	149605	84142.3	47012.3	37916.2	44270.8	107699	37248.3	65584.3	45861.5	127766	26075.2	109301	53681.1	112725	20632.9	121206	48616.7	32004.3	41052.9	57781.1	28919.4
P08603	23435.4	33416	39963.7	118413	68412.2	11932	22263.1	33905.5	9112.53	69597.1	17309.6	27968.8	34585.2	23940.2	45070.6	70833.2	23202.7	28232.9	10556.7	14360	91006.8	181440	17930.3	62608.2	47441.5	16500.5	28775.9	23991.1	20634.9
P08637	30304	72476.2	146649	75607	10122	413888	609241	284378	57534.7	51087.6	59057.6	157618	177960	280300	44447.3	78170.7	31712.2	20689.7	40903.1	104648	29747.1	13177.2	122246	32192.4	89778.3	62762.7	75140.5	109861	58653
P08670	7671.11	7617.61	7070.85	4461.45	1015.99	3486.56	17150.6	3846.37	5965.91	18797.9	6145.08	4543.87	2619.21	5833.36	4950.79	2703.79	8410.86	7962.94	32682.2	1865.87	177389	147649	3732.82	2720.86	3461.43	4247.2	7684.91	3200.88	3741.25
P08697	88100.8	66727.1	38636.3	101864	22331.7	27255.1	23185.3	8223.57	113420	85393	112903	35868.6	38520.4	33024.6	31919.7	59899.6	46690.6	64172.3	43580.4	28293.5	181531	369467	28082.2	35328.1	14545.3	162403	75181.2	56148.7	105414
P08727	24321.5	13312.1	21276.6	122580	5706.17	4788.33	22984.7	4618.09	13220.4	83188.4	16606.4	3046.88	12694.4	15363.8	18963.4	41562.9	13680.8	19081.8	6304.02	7133.54	276564	398588	13570	54240.8	12827.1	19524.4	23023.4	13223.3	11726.3
P08729	13103.1	1956.44	4021.3	11767.2	3903.87	4472.7	12711.1	4373.78	6865.74	6203.6	3721.03	6409.34	7027.36	5337.03	5333.29	4035.61	1572.53	4024.6	12341.9	4503.44	10994.8	137709	2901.55	1989.18	5717.01	3495.78	5715.3	6284.92	3089.12
P08754	9548.4	4097.19	6931.42	8181.74	8397.84	7732.75	111093	113229	4724.13	12503.1	14562.1	18167.8	38184	4810.35	11929.6	17381.7	10107.3	5821.36	16139.1	3945.3	15123.8	10932.9	9132.13	4251.95	12027.3	5285.53	8780.38	8278.69	6224.57
P08758	31172.6	52613.5	25750.8	116027	52402.6	80409.9	29715.8	22924.5	58805	136413	50549.8	43915.1	35254.2	21456.5	65827.4	96965.5	32291.2	88381.6	33508	46500.1	365909	196895	61654.5	127600	51186.9	39646.6	215239	86844.2	147649
P08779	8537.51	4093.84	4632.77	5563.63	5385.31	18716.4	4871.73	7228.97	7787.16	58884.2	12038.4	5653.25	9325.67	48660.4	29878.3	5926.63	8845.66	11466.6	8900.67	5815.97	41560.8	13014.6	4025.92	7037.84	585.2	4150.85	17983.9	5051.97	8557.83
P08833	19985.8	6919.59	5660.22	45150.5	5968.12	2199.84	7049.11	4072.29	30787.7	34199.2	8288.11	19262.4	7030.66	7763.69	13072.7	12703.4	37587.3	16558.5	13797.8	8611	21887.3	20009.2	12422.2	10544	6317.28	8426.56	10255.8	8453.37	13719.2
P08865	2758.04	1351.38	3630.75	17004.2	3469.09	3454.81	3748.12	4253.04	1796.82	18327.8	1697.69	3428.41	10743.1	6886.96	12935.5	8898.26	5963.57	6216.64	9781.27	3327.02	14533.4	21485.3	3134.19	1061.05	2367.26	107315	1926.96	2403.82	4379.25
P08887	18868.1	6138.99	14188	3753.26	11497.2	10168.8	19660.1	17064.2	1937.19	16508	13380.4	10956.1	19129.1	19521.3	19174.8	17341.3	6238.81	1805.06	31300.5	7864.1	12759.3	17103.2	13910.7	14324	8741.18	7450.82	9203.53	7549.22	5673.62
P08962	29762.2	32466.3	10806.7	79601.4	12830.9	9744.45	4174.72	3308.61	22484.3	74138.4	58458.2	15653.3	26330.1	19578.9	38064.5	71902.6	5963.78	69293.8	33175.7	14908	44953.5	47448.3	15147.3	26524.7	7841.13	71229.4	62689.3	43567.8	148339
P09211	15435	29060.2	22638.5	99098.1	12905	22567.6	44823.1	53535	47043.7	34386.3	7139.11	13865.8	37165.8	12262.7	18174.6	48505.6	18100.8	58446.5	76723.7	38734	271830	78033.8	19251.5	14473.7	33393.1	39909.7	15529.5	8329.53	33270.8
P09237	11316.4	11017.7	20027.4	35799.4	10353.9	9868.36	15847.7	6289.52	44538.9	189411	31540.2	4744.16	14703.7	8563.86	22506.6	5760.71	7786.29	19028.9	24858.9	14455.5	36683	46568.1	9996.45	9033.61	5375.45	20801.3	22070.5	5804.09	28946.2
P09327	2394.12	5175.93	3101.07	4621.93	1628.6	4667.9	7299.86	22994	9596.96	4188.99	4282.22	1363.96	9815.46	4018.4	2853.85	12760.3	11939.3	12447.8	5989.08	1314.47	2836.4	23603.9	1198.31	4056.77	2283.35	8045.89	4368.94	2156.07	8392.63
P09382	5228.75	3845.77	5851.99	21721	4184.19	1644.76	11855.4	2518.22	793.091	2680.03	5383.41	11991	16024.4	2728.84	1937.22	5275.53	3729.82	2491.22	12879.7	3834.72	54510	8686.5	5256.39	3180.92	8794.35	2440.59	6853.87	1685.33	3099.11
P09417	46495.5	14200.3	4900.59	76027.3	6868.86	3662.99	7248.91	8271.06	41412.5	16880.9	21030.9	20005.4	27640.6	41006.9	13634.3	30542.1	11495.1	23713.6	10266.9	10130.8	31270.6	23517.6	8464.79	11376.4	10785	14191.7	6126.92	23659.4	36726.3
P09467	57077.6	52766.8	15612.9	42437.8	50637.4	60514.6	42831.7	50454	168216	56118.6	90143.2	67611.2	61209.3	43371.9	70665.3	43989.1	181024	79643.1	125852	62666.2	18755.2	32348.4	57516.9	56346.6	57626.4	46791.8	108142	42600.6	43723.6
P09486	7673.71	6863.31	17440.2	22174.8	12044.4	5239.24	10462.1	17208.7	18155.1	6419.67	9458.82	6579.14	5472.5	16882.7	5710.03	18476.7	12204.3	7276.02	10877.1	10188	24187.1	19152.9	9775.2	15499.1	17373.3	7604.27	22436.7	13766.8	7212.77
P09525	13682.5	16301	6353.82	14354.4	4819.98	16173.3	3299.62	4182.84	11875.1	9943.84	5091.89	7794.35	7195.45	7005.46	11724.5	11406.3	6807.86	25349.7	8154.58	9879.91	78845.9	84125.8	7862.65	4958.29	2547.71	12303.6	8136.33	4920.91	8385.62
P09543	6174.48	12684.8	3825.99	20373.4	2000.6	6381.04	11867.4	7802.78	16747	15556	10968	7718	5867.56	3059.12	6580.18	13562.8	7741.74	12033.5	12413.8	6220.33	22427.3	34959	5515.52	7762.34	7640.11	11667.6	13935.7	6397.03	46490.1
P09564	41699.5	45723.1	8420.99	66537.9	8736.56	192679	10546.2	17689.2	45021.8	51848.7	9397.89	9861.29	35481.3	140496	35476.9	47476.9	7354.85	24616.1	15145.2	4423.5	15622.3	157840	5137.06	8394.77	21313.2	35383.4	76948.6	96331.8	189004
P09603	404924	239482	437438	490746	98702.6	471854	318404	145437	514888	160012	211537	281354	412268	305428	285552	496326	356620	299694	446945	140070	318467	354276	484161	246802	258445	276450	775329	282020	311570
P09619	95698.2	56893.4	51645.2	194640	65140.2	57642	33842.1	34535.4	88814.5	197128	61829.8	82844.6	117895	69927.8	68279.3	149472	54253.2	32555.5	43669.4	34392.1	135836	77474	81467.2	100065	32254.2	73770.7	219287	132132	141810
P09668	85135.7	15786.2	51904.1	67786.5	104479	105211	78284.7	64013.3	15155	119142	112772	123602	115294	47027.3	177.131	37092.2	29149.8	23083.2	57706.7	52584.5	43761.7	37116.3	60726.2	74247.4	124574	35290.7	107247	56211.3	34826.2
P09758	5082.05	4372.28	4664.35	12508.4	1946.05	5107.83	1798.74	23787.4	2494.29	10390.4	3637.41	1873.28	2320.46	11990	3751.21	8402.49	15589.4	8848.39	2998.89	2678.44	18426.5	16448.8	5157.74	2937.08	36170.5	13022.4	9704.53	2413.2	1238.26
P09871	9557.95	16882.1	16001.2	21749.4	7115.92	12826.4	19132.2	15476.8	9649.54	60102.9	8915.87	10076.6	14680	9337.94	24752.4	34647.4	18534.5	8270.46	10349.8	11461	14070	13807.8	20291.9	17932.3	8457.88	23155.9	117450	15330.5	32256
P09923	8313.65	2307.23	3863.14	2500.18	4633.35	5694.25	10059.8	6573.28	1947.01	9616.33	9116.65	6892.57	16193.2	6861.55	3481.35	10286.2	16191.3	15851.2	7727.25	6825.69	16849.6	9606.39	3448.78	3167.32	1775.99	5804.38	7559.13	6574.58	623.182
P09936	17143.9	10334.7	12291.4	11348.1	9629.4	6177.74	5540.41	2900.09	29796.3	9012.5	21063.8	2485.55	14508	13296.6	7662.28	13690.9	10249.7	12977.6	10436.2	12283.9	118074	29620.1	18944.4	26935.1	2687.8	19384.8	12626.5	12826.3	22104.5
P09958	9598.86	8346.81	8473	23984.7	3550.77	3590.77	2577.18	3774.04	17444	10722.1	15120.1	5680.4	7598.77	11844.8	9912.81	5629.57	18070.9	8917.07	2790.44	9503.26	8082.17	23853.2	5781.84	12405.2	6027.88	8718.98	11309.6	3272	8884.5
P09960	2742.23	5064.06	4137.03	15960	1365.38	2767.7	15756.5	5526.75	3067.72	2486.78	5282.02	1699.76	6575.02	2867.11	11994.4	6794.97	5780.01	10592.4	10115.6	2617.48	51069.5	59432.4	7444.25	4568.75	4872.14	2896.35	10994.5	3325.04	4423.88
P09972	13833.4	27943.4	4900.36	33552.5	21753.2	8813.02	7853.3	7351.84	69693.9	24215.9	31421.5	72583.9	93557	45513.9	30638.2	5782.95	14636.3	6365.9	10419	5557.08	10996.7	65296.8	15486.3	40482.8	8602.47	23847.5	14357.2	10233	7416.57
P0C0L4	28290	49390.3	55632.2	26229.5	6391.87	23787.5	11379.6	13284.1	25786.5	730.726	1952.99	1919.01	9761.77	26050.9	4594.17	74969	4476.88	12268.4	14236.9	29073.4	24028.4	25264.9	32895.9	10494.4	23993.2	26193.1	22877.5	32306.8	14998.4
P0C0L5	150208	603212	180861	251602	67166.1	25831.2	120997	31645.9	639713	134778	59829.1	27478.2	88532.9	178836	129084	683332	44262.4	131176	45959.4	263879	247476	1.3031e+06	123969	59339.4	47108.1	213196	81008.4	173114	146562
P0C7U0	8735.06	4803.05	2175.67	13659.1	7344.73	5760.53	7030.19	6312.61	2927.04	6344.59	6142.03	5008.9	6976.29	1982.1	4979.36	12021.5	3145.76	6957.75	7084.76	5935.83	15405.5	10932.6	4603.88	2837.77	6322.48	5151.13	6056.37	3790.34	5656.94
P0CG47;P0CG48;P62979;P62987	358903	131355	67976.9	417475	76794.7	138840	75670.3	54637.2	223630	501670	189744	215061	368135	106363	245506	359001	186783	111463	407226	32861.3	462411	256203	92456	572281	93160.8	198849	958619	181250	353180
P0DJD8	331933	1.08309e+06	162993	1.22686e+06	14909.2	1.05363e+06	47047.3	42961	966812	365407	256808	80351.8	121726	1.14134e+06	599206	1.2468e+06	90428.6	678144	43397	115176	414557	1112724	23040.7	361457	24840.5	587158	1.43554e+06	606737	3973651
P0DMV8;P0DMV9	14257	21134.6	16041.2	64615.2	19661.9	16255.2	29757	31674.7	29035.3	21228.8	29562.3	30705.4	31847.9	45097.2	31572.5	17322.5	52474.1	79612.7	20221.8	21833	239136	104826	15375.9	24632.1	47635.6	18019.9	30042.2	20228.2	30523.6
P0DOX2	3.11935e+06	906459	455672	1.59351e+06	190313	195117	161270	67635.3	1.65614e+06	1.17308e+06	666965	118909	269196	985678	418103	172614	457666	1.00291e+06	457207	368786	6.5611e+06	2.62204e+06	213206	844332	50734.9	1.3462e+06	356847	331794	298461
P0DOX3	111223	67534.8	102853	39299.2	70236.1	25501.3	28971.8	41295.1	37531.7	43607.7	57525.7	123004	258040	81803.1	30912	14654	51063.9	71681.3	50709.9	14098.5	253567	253504	108270	55370.6	47173.1	22006.6	26518.2	18534.1	14112.8
P0DOX5	2584619	1.306e+06	2.03182e+06	7914162	4210029	914817	1.43975e+06	2.15471e+06	1.11426e+06	1.84429e+06	1.2606e+06	2203733	1.85443e+06	2.53876e+06	2.80239e+06	4344272	1.77734e+06	1.15078e+06	4.18693e+06	501273	423137	2.48124e+06	1148718	12714334	2.51296e+06	2.35721e+06	11367877	2712663	581510
P0DOX7	1.36287e+06	2.61722e+06	3.4413e+06	1.223e+06	3.06073e+06	2.5012e+06	7323876	7.20727e+06	1.29496e+06	447512	119370	1.88243e+06	2950083	1.32051e+06	698818	626262	223202	596705	7.58842e+06	4790356	1.00973e+06	1.52958e+06	3.53863e+06	692081	2.65713e+06	1.8971e+06	1.2753e+06	3.57914e+06	1.83323e+06
P0DOX8	1.78788e+06	1.50413e+06	2.38041e+06	342221	1.12327e+06	1.11084e+06	8.25529e+06	7477144	542463	1.10416e+06	4089476	2.12121e+06	10463756	1.00473e+06	1.22948e+06	599202	477972	198577	891799	1.07827e+06	949368	841328	1.98618e+06	517711	2.50329e+06	763316	1.06493e+06	1478182	874174
P0DOY3	6525928	3.97532e+06	4.23946e+06	1.64017e+06	1503411	1.89582e+06	6.93699e+06	7766742	1470093	2650442	6223144	3.17198e+06	9130197	2.387e+06	3.52377e+06	3582956	3.11627e+06	810059	4860477	1.82988e+06	2447498	4.49187e+06	4517000	1.81184e+06	1839187	3.52036e+06	2.45661e+06	2.81617e+06	2.10359e+06
P0DP23;P0DP24;P0DP25	76233.8	51215.6	13360	190409	16849.4	22165.2	13077.7	6359.13	121697	118199	117475	16054.4	6789.87	73191.6	133083	83877.5	113472	85083.5	60894.4	18200.5	1.20929e+06	330506	36362.5	44336.2	16453.9	89424.1	90090.6	35129.1	313247
P0DP57	703681	456282	529153	438238	584646	571703	542756	510834	794086	1.43401e+06	650462	1.21539e+06	889469	765392	817925	1.58931e+06	510681	109766	434554	191469	454013	1.33731e+06	942016	698399	758257	559704	2.34622e+06	459687	1.01253e+06
P0DPH7;P0DPH8	18182.5	21451.2	23204.4	22403.8	7395.35	20935.1	34803.3	20612.2	23181.7	52307.6	19478.7	7626.23	17187.5	26799.3	51136	52705.6	766.41	54493.3	35316	32766.3	253433	255945	32412.4	26989.9	14637.5	42685	38656.3	17015.5	44646.2
P10153	3974764	1910500	2154112	5748170	3767291	8946711	7018912	5869114	2.96802e+06	1.57414e+06	2.23458e+06	3.80931e+06	3.73448e+06	12518196	1902273	4.08686e+06	5.78934e+06	3.53707e+06	4859714	641009	225821	740896	4.06604e+06	3.66496e+06	7.03321e+06	2.80436e+06	6537072	11497791	6.57238e+06
P10253	141605	289489	32793.3	511835	151418	156861	65260.4	26353.8	449443	346680	129103	67569.6	119569	122850	244866	275527	173751	266083	183035	144644	176620	237746	159584	154398	54185.6	897755	201347	133562	505054
P10301	4265.76	10154.3	10423	11605.7	1853.69	6829.19	7287.48	8953.31	6914.31	32275.8	16678.4	49106.4	20586.7	4747.49	17698	19954.7	7519.4	8447.27	20466	8585.17	11180.8	28160.2	12260.2	14239.7	10480.8	12207.9	10222.2	8558.96	23950
P10451	3362038	5590418	4928176	22919086	5034082	5634870	6192244	3320122	5.26139e+06	5.86201e+06	9172787	2.45471e+06	6040989	1766517	5.15958e+06	6162100	5365330	2.10919e+06	2317527	7989168	399134	224844	7224786	5129786	9446367	7486892	7779660	2.78933e+06	22136524
P10586	11509.7	6197.93	3698.14	100988	7640.78	8241.78	5631.28	7963.94	10361.6	43725.5	9297.58	4597.21	9725.47	10966	12284.9	17992.8	12238	5170.98	3440.72	4792.59	9426.76	17347.1	7980.88	7862.92	7569.73	7127.66	19818	11856	21837.4
P10599	12462.7	10133	6067.52	28112.5	7976.19	28913.1	20139.6	3676.68	39360	10867.6	21483.2	6623.74	13268.2	8877.97	22082.7	17139.5	69320.4	44594.9	36432	10893.2	145668	31799.7	15237.6	8376.27	12194.6	14507.7	28353.3	6674.18	36816.7
P10619	289661	70896.2	42913.2	88590.1	232743	126021	68826.1	79598.8	93146.1	179212	181358	126829	46348.7	186436	73444.4	238987	233787	100649	184431	101602	89841.6	112691	189827	220612	96417.9	142597	338773	174355	73925.5
P10643	12760.2	21501.2	10455	91990.4	18495.9	11165.9	10459	10409.9	35952.9	21832.6	19500.5	33766.4	20191.5	20658.9	22405.2	31422.6	9748.88	31363	29869.5	27965.5	66314.8	56760.1	19057.3	12800.8	25940.9	22400	11699	25713.7	27982
P10645	28362.7	113072	24077.5	109858	157310	30969.3	11797.2	97913.1	26217.8	163320	11147.3	31582	17887.6	29452	57478.9	127429	33749.1	8592.06	14371.6	8272.83	5613.18	90181.6	7217.63	23959.3	14255.5	29227.9	41657.8	30785.1	61650.3
P10646	10435.9	12695.1	12802.9	13076.7	14626.8	17485.9	9916.53	6702.92	11024.3	13160	10738.6	5089.67	4835.34	12778.5	12914.7	39832.6	21793.5	6309.1	14435.9	15668.7	16611.8	12821.1	26712.4	11044.8	6229.72	28690.9	26880.8	19421.2	20071.5
P10721	11857.4	10273.4	7777.84	12182.4	12465	9845.65	21145.1	8248.14	8662.74	7454.57	10738.6	19177.6	27122.2	12600.8	5818.4	29554	2452.78	6698.88	12796.4	5872.98	47662.9	18549.4	14050.4	15262.4	20486.4	17291.1	22802.6	28294.4	10001.5
P10768	10912.1	3385.48	4504.45	7676.32	5666.82	8237.65	4769.41	6625.11	8739.23	1837.22	7469.44	7034.11	1800.93	11531.3	5848.4	3215.17	4344.63	4283.99	12729.9	4141.37	9829.28	5049.58	7125.4	29705.9	5030.79	5478.08	10352.9	883.006	2176.14
P10809	3507.2	2348.76	1256.62	14185.7	2250.05	2204.8	888.778	2191.7	2683.39	4766.76	3159.77	3082.84	3629.41	418.196	1951.91	2605.17	4492.02	11214.1	4709.93	3490.84	53879.3	36856.7	4056.42	6253.25	1839.8	3889.74	4486.18	6055.72	2659.44
P10909	126427	233151	117817	127741	72537.8	96966.9	130568	183102	124825	191581	82744	88908.6	109537	85922.6	159066	65684.4	95576.9	297266	81228.9	405635	119496	565676	86489.2	140013	197466	601116	177088	105953	181701
P10912	13114	2305.9	5746.97	19121.5	6059.46	6451.38	18476.2	8220.76	2477.38	4953.38	2305.84	3653.77	16306.2	7411.73	2265.23	6980.4	5260.18	1668.13	8538.64	5576.23	4189.03	6643.53	6230.98	7243.69	2796.2	1558.88	7069.87	4426.67	4996.93
P11021	10069.3	10801.8	20538.3	16412.5	17449.9	11443.5	12231.8	13030.4	20803.2	38934.9	19024.5	14359.2	17511.4	17635.9	14861.5	12876	29847.9	21492.3	49961.7	13955.6	118242	42842.1	13500.4	15823.1	33217.1	22143.9	21664.6	12003.7	24449.5
P11047	35668.4	41174.7	51694.5	113211	52218	55022.6	34859.2	19748.9	65981.3	111182	72231.5	47234.7	49305.4	65640.3	55069	61521.5	39909.3	42560.1	17762.4	20125.1	58420.3	47908.1	76719.5	57858.1	47685.5	35532	153181	86649.8	61882
P11117	114361	89312.7	24356.4	293776	108089	77289.9	78194.5	81335.1	40492.6	305509	81486.2	109149	615178	39563	193060	130755	136823	80510.5	79295.8	135844	256184	17229.2	138063	188150	89977.3	321548	139871	53923.7	180457
P11142	41056.5	33611.9	17725.4	69228.9	36591.3	33314.3	36815.2	39474.6	67875.6	55232.5	59262	34760	48560.2	81977.1	78315	29060.4	71777.8	81589.1	58656.7	44924.5	104298	105240	41403.7	45464.2	56628.7	32728.6	50499.4	34850.2	70305
P11233	4838.24	927.643	2092.3	15219.8	1991.27	3319.5	6678.17	3503.67	3670.39	3047.47	4205.5	3410.63	4240.81	1359.56	2851.82	9692.96	3808.41	4069.43	2484.74	1597.79	69749.4	10867.4	3292.02	2680.96	1512.97	2460.67	4839.97	3100.88	2461.18
P11234	8740.33	15083.4	9113.24	38908.2	11251.5	23411.1	9481.52	16194.4	19019.5	10368.6	17273.4	9799.55	16263.1	4772.85	9121.75	11220.6	11836.7	20781.3	15440.9	11876.1	73240.6	39431.9	10371.2	18512.6	19360	12678.7	8744.39	17548.9	45477
P11279	23174	198955	19220.7	659784	17991.2	12808.2	30299.2	16290.3	38860.9	55606.1	50888.2	43927.1	22858.1	43478.5	20061.9	161735	9414.61	11400.9	18563.8	17646.6	160116	241131	12633.7	34884.9	33040	360923	63813.3	14537.9	1.12703e+06
P11362	16653.8	15775.3	20303.4	29914.4	31712.2	40704.1	41741.2	43609.2	47706.3	103785	17846.6	39591.5	44428.2	15331.5	24387.2	43540	11443.8	35951.9	50164.4	11644.8	42055.1	49747	22959	43788.2	25412.3	39176.5	63570.4	33551.1	34339.7
P11586	6872.77	4635.46	2805.18	20135.6	1311.08	1188.11	3945.77	3153.91	4827.23	14360.2	5148.52	5191.01	2641.27	4711.26	9027.11	5940.72	17859	12308.6	6249.49	7640.53	42184.1	37957.3	2764.6	4149.84	4050.05	7985.22	12141.5	3740.86	7089.15
P11597	22371.9	23888.3	19409.6	17043.7	6727.49	7063.29	20908.2	25662	15623.7	7818.45	17711.6	84074.9	87075	4313.16	5474.8	9933.85	4435.52	6289.25	8935.99	17579.2	297532	18961.4	7238.85	21215	11198.7	10391.7	17281.1	28092.7	6384.06
P11684	221389	206496	61760.7	159971	15851.8	6855.56	120120	126979	86290.2	31839.2	17874.1	490947	770986	33956.1	21267.1	46591.3	1305.2	12196.3	37493.5	10944.6	188894	176266	58047.3	9386.72	22682.3	1.13934e+06	7477.47	54915.4	227440
P11717	16207.6	14630.6	19177.2	20981.3	50385.3	11085.9	40812.9	31140.2	25230	49813.5	38740.5	32131.1	16933	14505.2	21916.2	44152.8	20526.9	30801.1	20200.3	13487.3	33959.6	61782.4	19749.7	19475.2	16856.4	17234.2	30819.6	24581	19042
P11766	14431.9	15743.7	3959.4	11518.4	12284.3	5035.63	8697.44	10208.4	29127.2	24779.8	26899	14294.4	9735.97	5192.53	21053.4	6439.38	26896.1	33307.5	38852.6	12682.9	34737.3	109515	13069.2	21071.8	12686.7	20922.5	19311.5	9102.33	18162.6
P12035	48129.6	74954.1	5933.54	94886.1	6591.89	11463.3	5702.31	601.394	29695.9	305070	19368.4	9278.09	18429.8	9425.49	65943.6	31159.4	8350.3	9088.29	5208.46	12217.9	38669.8	27588.1	5991.54	6681.58	10890.2	4855.33	7810.24	61867.2	39957.6
P12109	336035	268027	508589	151362	266506	361508	264844	316456	368727	692028	632570	663470	748764	250941	532225	319865	618177	356654	645314	280084	257892	368676	230862	430771	450311	192820	353754	210326	105690
P12110	11397.1	10427.4	9372.46	38180.2	9906.85	3628.28	3906.48	10737.7	2077.46	6206.1	5233.08	9780.51	3651.14	11714.1	6319.08	16176.5	4827.05	7601.25	35437.4	2781.71	41222.4	30396.7	4546.64	14801.5	4756.04	1730.06	16455.5	11290.3	5406.19
P12111	47670.3	144939	15552.4	296089	31048.3	90246.8	6567.03	18580	149447	55426.5	26711.4	13332.3	34070.5	91938.9	76561.9	219492	18024.5	89150	30062.4	15909.1	29499	126514	15605.2	191880	31273.6	136228	377027	63372.3	69199.1
P12259	44089.4	30549.2	19465.7	418713	23638.5	23052.5	7032.8	9584.89	81451.1	182400	48377.1	23548.6	7914.35	31357.1	68092.4	71350.5	23915.3	60880.8	28097.2	14889.1	76568.2	134475	30203.4	30907	5542.63	54479.1	61784.8	32554.4	104975
P12273	108205	58010.5	113128	65596.9	74293.4	147165	530192	173152	80247.7	28864.9	106194	165709	101087	230171	82008.3	133349	202562	46956.1	53679	66441.5	134149	68566.7	213355	58993.5	151686	109584	110348	340546	167232
P12277	12237	25668.8	14032.4	22843.9	4573.78	10515.4	27047.2	33304.6	24751.9	1861.12	10004	35365	8627.51	17886.5	30337.2	5432.82	19243.2	43452.4	22473.6	17569.9	40682.5	21944.7	22025.6	48112.5	65522	62783.3	52432.7	13987.8	239679
P12318	11405.7	14488.4	23356.7	13660.4	5979.97	13978.7	21574.5	29530.9	6644.37	10148.6	19968.4	24656.2	19968.2	8747.71	2151.28	26074.1	6614.45	346.638	3476.9	5829.72	22604.7	13443	22192	2471.73	1125.55	6446.52	2653.72	12057.7	3305.56
P12429	7205.67	41215.9	3943.72	511291	10054.7	15710.7	9581.98	3374.41	6126.74	24594.6	7338.02	2547.61	4077.12	3149.28	9932.18	17279.4	13040.3	146596	20670.2	12598	1.52673e+06	467783	8915.62	8105.77	4353.35	7326.87	25433.8	16966.7	51013
P12724	6203.52	8755.07	16406.6	18219.1	7622.96	5065.93	38377.7	5308.31	4410.69	44652.5	1243.3	10338.8	9390.15	3529.52	5532.9	5298.26	10192.9	1248.34	5693.78	6379.93	20408.4	7791.06	4386.69	6147.38	4870.32	3820.69	9733.37	6846.34	4229.06
P12814	14557.1	10758.3	7211.17	25028.2	5631.06	4450.1	4522.58	24711	9146.2	13205.2	5494.93	4497.94	17088.8	19665.1	10424.8	16240.7	38383.4	32992.2	23319	7073.08	182029	78204.6	8377.46	10513.9	6153.54	5397.71	15153.5	6100.35	13901.2
P12821	17846	25974.7	2635.43	33795.6	4472.96	3823.57	6704.3	7461.45	23216.9	26430.5	15838.6	5221.18	9065.64	9625.73	39869.1	7939.97	4889.87	44955.6	18944.6	12398.7	69750.3	99400.6	2579.91	10466.1	1413.32	30069.7	5611.83	4594.18	19071.7
P12830	448104	196396	762320	103856	746145	585777	2480841	797296	45353.3	1.86036e+06	497173	1.73202e+06	992298	333434	1.47509e+06	994375	78219.5	53332.6	1131412	174838	434636	483781	460088	430863	718018	208357	1.54002e+06	1.221e+06	1.66527e+06
P12955	14559.4	36062.2	2760.9	113498	9353.52	4177.4	4773.75	11320.3	52220.4	15240.9	8926.44	12817.6	17366.2	46029.2	15966.6	11397.8	29941.1	50545.8	17607.8	9141.91	24462.1	30288.9	20098.1	32237	7353.67	27522.2	11859	4106.61	6359.27
P13473	732238	201470	936223	165768	1428483	2.09439e+06	1472292	1.87345e+06	86327.9	1.32915e+06	687438	326862	294443	1.65498e+06	598984	1.26511e+06	506071	280546	26983.3	522413	232580	135969	1.04745e+06	1191020	747102	896210	3.91106e+06	1.8425e+06	2124664
P13489	33828.6	19178	13139.9	29405.4	14567.8	16579.1	30594.9	21189.3	30795.1	10241.3	22314.7	33428.5	53012.2	23443.4	16806.5	23961.7	38805.8	30932.2	28003.6	12639.2	114078	47332	27137.6	32291.4	15944.9	18268.3	29978.8	17205.5	29327.3
P13591	40176.2	22674.8	28362	194208	29003.1	45477.2	7962.63	5624.74	37403.3	107770	19247.2	32686	13722.1	14746.5	26658	82284.4	20631.2	19309.3	43985.4	14421.2	111442	82458.1	37087.9	31284.4	16267.8	28860.6	72220.8	72232.9	45978.1
P13598	127348	43825.9	74527.9	502223	93585.5	125177	133855	68511.3	199679	838242	143921	158897	190503	91164.4	66710.4	244741	65809.7	24830.9	77094	28239.8	421250	122675	113046	132353	99318.5	173491	190099	162580	61026.9
P13611	15731.5	27211	6706.99	180369	5996.44	3426.68	6295.05	4388.03	43953.2	61794.2	8720.59	42808.2	31146.7	17697	20349.8	76745.6	2735.56	26228.7	11938.1	11978.9	60802.6	148221	17845.9	6299.34	4174.65	44271.3	6382.57	8775.47	50639
P13639	5309.54	9654.26	874.76	8109.7	2997.69	4412.87	7909.26	10638.7	4321.8	12277.5	7964.1	3654.2	11514.8	25593.1	19535.3	5611.94	12043.2	19544.6	8311.66	7458.1	23077.1	18834	2403.82	3261.33	4531.12	5079.44	12632.2	2846.61	17199.3
P13645	110728	114085	16969.7	210345	28505.6	126866	5710.68	18529	71628.5	976982	131280	11375	6124.62	231426	332572	70849.1	32556.2	66595.4	14838.3	55660.4	752835	699195	12948.5	48627.7	32603.3	110439	61706.1	111515	49526.8
P13646	29121.5	7867.52	18348.4	572302	384002	6883.51	8872.97	17203.8	101791	359154	506333	879.785	153402	46748.8	7678.48	30229.5	45281.2	374230	20628.7	16941.8	1.42849e+06	758588	3399.53	15228.6	11166.5	21843.9	39402.3	17146.8	58850.2
P13647	50314.4	13874.8	12346	29678.8	19007.5	23144.4	8275.4	7212.91	12355.3	181971	53942.8	5298.77	11190.2	169259	76506.6	9617.11	9352.08	59708.5	20050.5	10125.8	58343.2	42758.7	9075.11	8472.81	19136.1	12467.8	12018.1	10251.5	10857.2
P13671	37561.2	139989	16811.3	865700	159816	18609.7	13813.9	14823.5	24031.3	110450	14014.4	13920.3	20180.8	14434.1	47092.9	209186	28497.4	9352.79	37271.5	13361.1	100955	136110	33648.2	248737	39391.4	63951.8	112790	72864.9	81788.7
P13716	6917.27	4688.91	5155.97	14544.8	4727.35	840.864	3704.6	18891.4	4910.44	7207.43	4878.12	5121.01	5768.44	22416.6	27000.6	6526.83	13139.6	10010.3	8873.77	5492.55	8612.28	12993.7	9895.08	10081.1	8942.05	10848.5	11989.7	7669.54	7146.75
P13727	14822.4	320550	24373	453054	24990	10913.1	28708.7	26120.6	209054	74234	20627.5	67957.1	39894.3	29102.7	46464	216721	11491.6	49355.8	78161.8	37322.1	104509	87763.2	27782.9	29671.9	49270	184445	16849.1	36272.2	339645
P13796	9918.49	16322.3	10636.5	28394.7	5630.27	7986.37	129356	16248	5830.73	54625.5	7273.79	35910	21365.1	5884.31	13247.7	15557.7	68779.4	5179.42	12317.6	5062.33	1.99896e+06	360130	8998.45	6138.16	8691.42	12758.5	21959.3	7951.18	27975.6
P13797	13096	8093.56	5384.55	23920.9	6740.86	11692.4	8452.7	10971.6	13677.4	18374.7	16656.8	24914.4	8782.03	9568.29	13393.1	10642.6	42399.3	14177.1	34190.7	3431.85	62140.4	43750.4	7699.27	12182.8	11777.6	4832.9	19675.2	7520.23	9284.43
P13798	13539.9	9567.75	15347.2	13117.2	4633.27	7008.17	17732.4	16686.8	45108.1	11117.6	12689.9	13715.5	14565.4	12446.9	11669.2	10480.8	38870.8	12729.7	19858.1	4627.79	86170.1	29761.8	8577.66	15013.7	16968.4	6939.76	19321.4	5237.86	8067.73
P13928;Q5VT79	13419.9	22638.8	23692.4	26216.9	18011.8	10456.9	15744.7	2619.68	28054.3	70940.3	41794.4	9651.58	10721.6	20578.9	26224.6	15885.9	13196.1	28103.9	23266.8	9072.68	104766	88877.1	25909.2	18095.1	9657.35	14101.3	63045.2	48013.9	23368
P13987	315997	7006685	1.40233e+06	8866151	1.52469e+06	745049	681546	711784	6838220	965582	1.40612e+06	1.15763e+06	345538	1.82263e+06	1056048	13409298	383567	2200337	1371112	3.11111e+06	3.53048e+06	2.51687e+06	907779	1.1246e+06	1.47077e+06	6954941	258330	672969	13276956
P14151	23945.7	20678.8	16258.7	29552.5	27841.1	8757.91	31298.6	25398.2	13705.7	29891.9	38998	36082.4	56053.4	20981.5	12330.2	40415	10087.7	2280.88	64547	6055.15	6885.53	122532	10754.4	14951.7	7108.08	30739.1	49908.2	19855.8	10603.8
P14174	148094	93303.6	60458.6	87618.1	96916.5	49371.7	133656	193144	96098.4	100907	422041	469348	311080	66973.4	49220.8	23102.4	318890	120626	53324	44984.2	563344	116487	90670.6	159665	252572	47407.9	152563	44536.7	44586.9
P14207	15248.9	20680.4	20973	30629.1	9717.59	2879.41	23935.9	8057.9	6150.3	10790.3	76389.1	28980.5	76821.1	6859.99	4921.96	12070.6	7319.36	4445.74	21511.1	4853.94	57498.3	13103	21209	4645.02	3659.33	9134.05	9081.95	5879.36	2949.2
P14314	31651.9	24577	24389.8	49599.4	24590	18206.8	15370.4	8204.45	53387	22337.2	45721.1	17979.3	16378	23045.5	24133.9	32283.4	45773.2	37752.6	24691.7	25416.7	140106	32749.3	37322.4	33345.6	20083.8	20743.6	59310.8	42471.7	54215
P14324	7967.47	5216.43	5835.11	6796.89	5664.6	4420.23	6085.44	6539.13	10626.6	378917	8323.98	3518.9	12447.6	8075.61	4102.65	9317.38	28471.2	4862.47	9590.01	4610.5	34395.7	31922.7	5937.33	7496.39	6181.74	5472.18	15950.6	5188.69	5642.71
P14384	152093	78018.9	133215	333896	155665	194348	96470.8	52735.2	195003	393292	254903	106083	95341.9	195569	135937	205290	205552	173921	25809	105291	299387	290120	200249	157279	121871	133336	494662	335093	185192
P14543	161276	114313	141854	203789	177832	135196	266156	198313	67431.2	173900	87483.6	313482	250081	108349	237698	179514	71906.4	44782.2	271106	146548	155789	76116.6	155006	153599	257699	75102.6	306219	195311	75478
P14550	8855.66	18454.3	8309.47	111994	10168.1	5803.17	8534.73	36081.5	25645.6	10211.3	14146	45442.4	27480	74766.2	38685.4	7516.42	25000.4	90880	31380.9	28572.5	7120.46	175284	10821.1	17671.8	23739.8	10686.6	12910	6018.17	6552.81
P14618	25627.7	22685.9	10562.7	41318	17011.2	24772	45678.3	21366.2	30581.8	17982.4	23087.8	27882.7	33661	6689.23	49002.4	16528.7	78267.9	79509.6	52321.1	38400.4	1.04165e+06	152657	27870.3	11174.2	24565.3	19656.1	17461.1	17827.9	33851.6
P14625	67125.9	11918.6	11963.5	294142	30414.3	42116.3	115946	37228.9	9803.13	30655.7	23317.3	75526.7	142765	18842.9	8789.81	0	13672.7	44487.9	16955	8254.68	31437.9	53117.2	14687.1	19573.7	21234.3	82233.3	28956.4	44973.5	14458
P14780	232623	33317.3	20971.7	30550.2	114658	140979	15665.5	27893.4	25066.8	42346.1	5714.72	25920.6	13959	47984.1	40082.4	251070	126248	227516	24520.1	5031.22	383297	119357	65461.3	39461.5	252588	138512	97218.3	24887.7	27388.5
P14784	29328.4	13495.8	18304.5	45999.3	17981.3	47185.7	47209.3	36491.8	12218.9	74644.2	31128.8	34640	32698.5	22193.1	34529.3	65561.5	29892.8	14947.5	8611	14831.4	23242.5	35314.3	29264.8	19975.2	21558.8	14234.5	47893.2	40166	24519.6
P14854	23575.3	6336.48	3613.68	22370.1	8038.63	7708.21	9016.87	11081	8163.71	16624.5	8426.42	7409.57	20008.8	4415.5	2515.96	8286.27	23363.8	10039	13394.1	3617.41	80627.8	36926.5	6811.18	14691.5	19115.3	7913	7316.41	6127.29	4773.56
P14923	2196.57	1704.76	7858.26	8020.51	303.501	3743.21	5900.82	7841.1	6382.6	23777	3223.05	9219.82	5767.69	20095.8	14572.1	8607.79	2908.03	3165.87	1696.49	1836.72	10160.1	9240.88	2759.09	3228.51	3491.72	6922.12	8406.83	2850.72	2844.13
P15121	45730.1	18450.9	42819.1	30222.3	15003.8	22381.1	10881.1	23882.7	34698.5	18242.1	58183.9	27136.4	71279.3	33984.5	30187.8	32486.7	50248.5	12739.7	73744.2	23285.4	35931.2	93641.8	21044.4	75572.4	78183.9	18907.5	25207.8	15485.3	22832.5
P15144	266467	175360	153869	311713	153683	171510	225731	201254	115498	246572	216535	194286	415909	291836	357152	201399	78885.1	232433	277329	145758	233634	346436	162036	224644	85004.6	314877	229871	158407	224426
P15151	195825	142544	177138	563483	161651	272342	257384	126788	202209	344899	229839	503066	562123	132969	91423.4	192914	200785	102302	243653	87237.6	396381	156717	80722.6	198477	284226	106429	294583	177584	240005
P15289	245620	65367.9	77434.7	13345.5	140057	68564.5	105248	260863	108679	41237.6	40778.4	105298	327358	202793	83331.6	110297	125135	95960.9	75337.1	197222	49399.5	48840.6	183507	107978	121123	119238	102704	117593	38237
P15291	8791.67	20788.9	11582.4	10497.8	14978.7	28794.3	21889	9317.29	24836.3	54215.3	12667	28570.2	32636.4	7376.65	47237.5	16155.2	15245.2	21995.7	12436.6	11393.7	12391.1	16792.2	10331.2	10685.1	15839	17531.8	15567.3	9491.24	6922.48
P15309	544609	84602.7	74427.3	85475.5	36422.6	50078.7	274634	121273	101753	40721.5	48970.3	219447	173168	245858	44623.9	169897	59273.3	83837.2	84892.7	47608.2	134897	81572.1	160994	130854	263096	285837	399718	193313	313962
P15311	13756.5	8740.07	7102.65	24390.2	8605.66	12184.6	5831.19	10275.2	13457.3	49387.4	24432.8	3935.98	11865.9	9247.92	17795.2	10582.9	18515.5	10852.6	17524.6	19863.6	44127	39664.5	10671.7	9558.26	3191.76	8475.13	13905.1	14299.4	16640.6
P15313	10924.9	8455.19	3856.56	13643.5	4233.07	5536.61	2884.01	10743.4	11865.2	14410.3	18600.6	17668.1	3832.47	1871.26	8452.15	13175.9	5306.97	10386.6	13125.3	10335.6	12140.8	21814.1	7496.65	5128.24	8067.12	9511.42	8062.39	4458.39	18397.7
P15328	45576.7	360219	75763.4	801609	85576.2	87855.7	49953.8	42026.8	552177	169046	163366	92330.2	127760	61240.8	144153	246292	43273.2	652559	173886	241775	526416	436886	62314.2	55654.2	125183	379587	53151.2	82995.7	457044
P15428	12661.2	2289.3	6161.09	20614.2	4755.56	17246.7	31414.7	11699.5	5800.64	16249.4	21334.4	6068.88	8838.37	1463.56	45936.9	16777.6	14599.5	10263.8	5433.63	2357.48	12870.7	48522.6	5910.88	13593.9	10906.3	5484.12	28139.1	6633.82	53028.4
P15529	11244	9724.37	17796.1	13276.3	16494.7	4491.97	23390.7	9804.49	8106.66	32627.8	46092	31525.6	57156.5	12600.7	14437.1	11754.7	13087.5	11644.7	28393.7	4880.17	24949.6	17496.6	16222.3	13488.5	40427	15722.4	34651.9	21821.6	22383.2
P15586	166576	183709	141674	375500	250048	157737	360967	272196	219519	306404	431264	416709	528415	98531.6	122457	194084	96444.4	133726	138694	218437	142636	132049	297876	107446	199301	236851	172653	189506	295966
P15814	798827	1.20361e+06	1.48817e+06	549244	488847	403317	2196221	1.54617e+06	504688	1.09805e+06	2.96017e+06	920800	2.13121e+06	643088	981638	855556	469889	141720	1.40815e+06	505645	1399114	1.28505e+06	946874	388651	822651	776365	767448	689584	722566
P15848	12867.7	4808.75	6070.63	10783.5	10946.6	12630	15641.4	20709.2	3853.13	8004.48	16187.5	31440.8	43206.1	16136.6	6891.91	6709.14	17303.9	13360.7	39553.4	20340.6	17508.2	34151.2	11567.2	8895.41	16004.5	7514.08	17874.6	12750.7	17195.4
P15907	8149.47	4269.52	3044.03	8031.58	6596.36	2360.71	7724.5	4314.91	2701.58	9732.38	5695.27	10367.8	13493.6	945.036	5649.39	5942.25	2975.03	3753.4	6653.03	8641.96	26491.2	9670.85	4733.23	3839.01	14235	3845.14	8870.02	2797.41	5739.84
P15924	37189.3	30885.1	22901.2	20446.9	6164.99	4882.04	2017.03	5687.47	5520.13	28470.2	10495.6	90391.3	2641.27	25993.7	11643.1	10904.4	18520.8	17244.4	8108.88	8562.93	49652.7	20938.8	11416	1133.34	5056.83	25691.1	9266.09	21893.4	19704.9
P15941	49281.7	35816.6	55083.7	40388.9	32024.7	89410.4	42857.8	43705.8	56492.2	175094	118118	58728.8	35343.8	62194.8	46826.5	81191.6	59614.9	52085.9	53121.3	36419.8	49619	123242	43069.5	84581.2	43402.2	39054.2	121485	59518.8	65746.8
P16035	2270.52	4500.85	1807.85	15584.2	1407.05	1314.08	3776.8	3182.86	521.488	5947.08	1126.38	4090.34	3962	40148.5	3353.9	359920	1631.14	8503.46	5911.79	1339.01	28012.7	18023.6	1672.32	1042.33	1586.54	13606	4838.24	2345.12	537.752
P16066	6571.04	1962.17	5942.71	8455.3	694.177	3638.14	8190.04	7157.54	3731.01	5036.88	2965.8	19802.5	26012.1	2189.27	3024.81	3590.91	6729.69	6918.23	9785.87	4778.93	35301.4	1495.75	2127.16	2386.9	7250.3	4494.48	5987.44	2711.96	4125.43
P16070	175183	786701	476227	320700	807234	419233	150299	2.30334e+06	1168533	1.73906e+06	340195	5.40528e+06	352566	487451	1.0527e+06	1.90364e+06	1.12747e+06	749489	1.27718e+06	511614	3495883	509664	1.52139e+06	858905	257080	732795	2.07192e+06	1.60611e+06	1.62152e+06
P16083	5296.27	12862.3	4488.23	22854	5472.73	9171.01	3067.49	2659.04	47905.9	7986.89	10093.2	8855.89	4541.62	22515.6	14095.2	38474	14964.4	6640.76	15636.2	11485.6	20260.8	37574.1	17160.6	10322.2	2808.68	28067.1	31715	7697.45	5809.9
P16112	35952.2	98592.4	76895.1	555858	542433	166615	70491	221069	30107.1	501225	115939	74400.6	56303.7	40767.1	236833	313329	29569.8	33029.1	16159.7	13215.1	61921.8	274868	37302.2	490164	97399.1	30218.6	821023	159780	63658.9
P16152	16208	12561.9	7547.7	2809.68	8605.51	8683.27	6020.1	11357.7	13453.6	15878.6	25465.6	12740.8	12661.1	9261.92	27779.5	13709.4	15308.2	28957.2	16230.6	16699.3	41271.4	9223.2	21205	31932.9	29490.9	11716.4	22858.5	8824.53	15592.6
P16234	17956.6	5316.11	5636.17	15656.9	5287.95	11323.6	6804.19	13195.4	8820.49	19133.3	12019.1	2438.85	4699.63	13572.1	9588.93	16994.4	15608.7	3387.82	14772.3	5583.4	41108.3	30240	11670.2	16683.2	7322.39	13354.6	53224.1	13488.7	12395.3
P16278	219448	126977	71316.1	114678	413155	363740	323748	443144	102244	200160	243686	189840	115560	66108.7	255181	214483	207598	156264	217425	265529	93426.4	53270	315864	267821	268158	262590	319374	255859	111145
P16284	134054	50094.7	28422.9	76256.1	33814.3	35508.3	28398.3	20217.1	55284.4	151963	30637.6	56676.1	36345.1	46572.1	41373.3	74935	56122.5	28295.3	24801.2	18045.8	96163.5	65759.5	35869.8	44970.4	25015.1	36893.4	138870	62788.1	78843.4
P16401	91696.3	33875.8	12198.9	304599	17473.3	16099	39450.1	12560.5	27072.2	23118.1	84457.5	13632.9	62698.7	29843.5	33512.2	34219.8	103847	60523.2	5942.2	12646.4	233018	5738.77	16770	10323.6	12358.6	38283.1	26289.5	11699.8	20127.2
P16402	64434.9	53158.8	10019.9	40573.6	21885.8	14868.1	41005.1	2302.33	57090.4	80680	56652.6	24283.2	1271.2	20150.6	51618.9	10519.2	62501.6	72879	14024.3	23079	702623	51724.4	17968	15845.9	12323.4	41727.7	29169.4	13084.5	65132.7
P16422	7901.43	7487.5	5572.45	82867	11851.9	5077.21	4815.02	4401.65	12060.1	18508.3	9553.62	4721.59	9116.03	3640.22	3959.71	9041.47	3024.07	16741.3	19206.5	8318.15	39649.2	52030.3	6337.89	3228.82	9387.16	8411.86	10425.7	12652.2	29703.7
P16444	161505	198521	41807.1	243973	35738.5	32976.2	44406.7	35016.9	91267.8	85692.3	34073.1	42124.6	124476	125546	95009.6	103576	40215.6	173999	19774.1	66888.1	224174	233221	61603.8	119052	63944.3	175725	189089	131479	101658
P16870	85891.7	421425	210436	394109	624941	458917	239535	210607	263108	1.13169e+06	82318.8	157748	162118	48010.8	121656	804800	67179.1	31145.1	957423	65341.9	517407	551788	145106	112064	260639	357147	101455	104969	714489
P16871	4006.14	3086.44	1586.89	11805.8	4211.82	4751.22	8667.95	9582.73	1978.2	8337.11	5194.85	11628.1	8216.18	8640.2	6955.6	359920	845.858	2030.55	7535.96	2955.9	7306.17	11409.1	11998.1	4112.64	4553.79	4058.09	6490.53	17188.7	4886.34
P16930	27725.2	11978	16605.7	64750.3	28318.7	7890.36	31593.6	12004.1	50385.6	32771.2	26414.7	9375.68	84573.3	13608.6	14494.7	20646.1	7826.12	10798.4	3105.2	10791.9	13221.9	57549.2	9420.16	7425.49	7343.34	23773.1	137465	5756.51	46604.4
P16989	12722.4	15501.3	5530.28	69650.3	6940.48	10875	2221.21	1704.46	43250	29081.5	10764.5	5385.7	13520.5	13632.6	15354.4	57847.9	22119.5	27037.7	16854.5	3419.05	39528.3	55930.2	27327.8	17504.2	3849.95	20088.9	48204.9	23013.4	60686.8
P17050	113685	62861.5	17009.5	100031	53028.8	25250	21239.1	23861	67244.1	136629	83304.5	59864.8	32231.9	33730.2	63756.3	113563	32643.9	121724	20693	107685	39612.1	95160.7	38415.3	53838.1	28942.8	122582	64246.5	65584.4	99563.8
P17174	40129.8	28814.6	9843.02	78781.3	18528.2	9762.14	13842.2	10282.7	88709.8	36725.9	38816	26076.3	22268.6	22569.2	43968.3	3611.02	39443.2	70381.5	19190.1	19023.1	151572	24864.6	18214.3	50234.1	20234.6	23034.1	28620.2	14403.2	14537.4
P17181	6850.26	9090.71	7235.56	3927.03	11547.7	4554.23	9343.67	5130.15	10797	37132.8	8193.17	9146.92	4191.51	5415.83	6558.16	26965.5	9974.46	4513.98	8854.03	7600.5	20943.7	19393.5	15204.3	11564.9	4797.16	11267.2	17360.4	10397.5	17707.4
P17342	5581.5	12265.4	14669.3	20929.9	12651.9	5732.39	33954.5	13768.5	5329.9	58650.2	8180.71	2559.27	14008.2	845.352	20145.7	3200.65	18491.6	31195.3	18871.9	10112.5	34339.6	64563.1	9055.17	17159.8	23292.5	20848.5	28286.4	13265.8	10400.8
P17405	21904.8	3648.7	10051	21834.7	7516.14	9552.71	23352.8	13264.8	2180.74	6884.06	9838.12	26427.4	39732.8	5342.09	9913.98	11905.8	3147.02	9705.66	17196.9	5250.89	11817.8	9726.43	10355.7	6252.17	25434.6	6144.21	5441.31	5711.48	10644.3
P17643	41858.8	9309.79	2927.2	25461.2	5706.58	9079.46	13478.4	10596.8	10760.5	6371.18	4158.51	8213.8	9451.68	24280.1	21111.4	17170	10572	8440.28	4950.26	4530.44	6385.46	12868	22917.1	17333.4	4165.61	20089.5	24342.2	22400.2	19501.1
P17655	4259.7	15768.3	111011	97539.1	2243.37	107544	100626	32275.3	8428.88	7930.99	11477.2	6019.9	13133.3	383044	5037.58	12038.8	6984.91	160074	17913.4	219222	223138	12839.8	2460.97	8133.13	3957.27	5783.49	18070.4	190943	27074.1
P17813	46784	33607.8	69983.6	80675.7	88859.7	95748	92514.9	63898.3	43187.3	154325	83582.4	138830	109174	73622.3	66439.4	156741	56995.8	20081.2	16757.3	25912.3	65125.2	162770	60404.8	90084.6	62021.7	37552.2	159977	86957.2	75156.8
P17858	15176.3	11668.9	8402.83	38909.3	8450.62	7803.37	12632.3	6868.81	6221.82	7860.32	2490.29	6188.52	10265.7	8630.13	6624.16	8968.79	10589.6	10545.7	6630.3	3845.47	2265.96	36421.3	5128.18	8857.39	11074.6	6293.3	5077.05	19859.4	9731.03
P17900	792765	366443	263828	727136	504292	86125.7	677799	1.17428e+06	146022	453531	1.09862e+06	2.07625e+06	3.27169e+06	625765	73397.4	407417	127990	68040.4	255405	90692.9	268713	85977.8	320348	1.03713e+06	324432	569532	722738	501274	1.77432e+06
P17927	26164.5	10012.2	7540.52	27582.5	4101.15	1674.66	2911.65	2292.65	6375.8	28805	16238.8	7424.52	8501.56	8378.68	63205.2	17150.7	9606.54	42176.4	21431.6	8004.44	55383.1	45286.5	8420.18	10027.3	8339.28	24179	32606.9	11383.2	5788.07
P17931	37332	56702	45461.3	79061.8	36217.8	28058.4	30271.2	17243.5	35886.4	123575	75216.6	28993.9	43560.6	81193.9	62268.9	28044.3	72003.9	42905	31015.5	25427.5	158284	64938.2	30611.5	52424.9	55946	39861.3	50860.4	40968.9	38559.1
P17936	166661	32210.4	56640.1	203033	131178	123655	190915	187338	30118.5	57542.5	74368.7	259560	333069	33597.8	51295.3	48532.2	29002.1	59293.3	211229	33272.6	103189	61213.1	53672.5	130956	198914	69616.9	163527	112931	36634.6
P18065	41770.1	91076.6	83612.3	343540	33991.5	24428.3	21122.5	95032.6	61270.4	87961.1	30050.6	11059.8	41057.5	39199.2	54706.4	31605.1	49811.2	68553.3	15168.1	91072.8	378504	29376	33606.8	20861.9	98960	118069	49031.8	18314.7	56330.4
P18085	17723.2	11422.8	14418.7	6798.01	8796.78	23324.2	10161.8	12998.8	12907	17266.8	64895.1	55671.6	43320.8	18794.8	29043.6	15492.9	28491.3	22161.8	8464.5	12183.2	30553.1	34240.6	17343.6	35041	12627.3	16598.3	33284.9	6459.25	14608
P18206	455577	32628.9	119445	43272.6	11307.5	74902.9	128071	25555.6	4963.43	64204.7	15169	41356.5	90662.4	84665.5	60226.3	105366	8463.68	5359.11	66968	3752.62	98691.6	497304	74648.1	39030.9	91178.1	167529	68061.2	107093	14109.7
P18428	7755.77	15007.8	43057.2	9714.52	4979.88	3952.99	22985.9	70435.5	5381	35506	5867.14	4730.31	13578.4	2405.7	8250.98	19656.1	16654.5	11456.2	14121.7	17965.7	20457.9	35314	8774.92	7781.51	9927.33	6798.18	13333.6	4816.78	3240.57
P18510	9502.2	8302.9	9992.1	7583.13	8501.58	27589.8	27416	19866.6	14361	23347.8	9919.06	8122.45	17447.9	8002.71	18095	59989.6	45412.6	12047	21519.3	16593.4	31988.8	11080.1	23400.3	7135.26	11461.9	9856.62	24792.4	8308.98	18891.7
P18627	7607.69	1924.54	4397.25	14048.8	4445.45	5017.67	7857.77	6035.27	926.122	5357.34	3195.17	7072.9	8169.84	1949.23	2878.54	4551.97	2617.64	3283.67	3547.66	3113.72	23642.6	7761.65	5781.88	5897.64	3538.06	2714.02	11656.9	7139.44	2164.42
P18669	8376.86	7087.12	6178.19	8892.05	5474.73	5556.17	7150.22	4170.03	14353.4	16830.1	13694.1	6175.29	4163.36	8019.58	20347.9	9295.11	11769.3	15845.3	11923.3	10196.3	30651	16310.2	13422.3	7627.13	4756.28	8444.39	9161.89	4306.94	10974.6
P18827	707759	387572	714087	721236	329899	1.34254e+06	645718	427320	459932	1537218	397730	96256.9	249765	504899	722543	2.43853e+06	542951	270593	492288	480919	501489	957234	1.14482e+06	343823	316173	427767	1.06626e+06	1.309e+06	1.18537e+06
P19013	4598.3	2453.47	1978.74	42853.1	42942.9	1512.3	1185.81	1319.11	7054.96	11067.6	15374.7	6750.79	14926.8	1658.36	7116.76	5643.76	2388.23	21105.6	11850.8	1121.08	45924.8	85856.5	4959.71	1094.14	5984.57	38674	8677.45	5105.51	4027.93
P19021	28339.9	20979.3	21601.1	35395.4	17249.6	13531.5	22261.9	20533.4	13976.6	115321	26140.3	21751.1	23608.1	15970.4	23681.9	20363.9	36951.5	34648.5	22252.2	25423.1	77112.1	114498	14372	22116.8	39493.8	21310.9	39397.9	18133.6	19471.4
P19022	178633	155028	213791	370206	127031	419269	445903	142252	248872	607248	242201	228872	266074	346846	320402	688977	229760	115766	249974	59507	319725	259788	284867	269954	177767	270282	599852	460099	529459
P19256	2914.71	34205	4191.63	320236	3681.52	4058.29	4987.17	6332.81	100366	10047.4	2309.41	5043.64	8325.5	3824.01	7234.85	26076.7	2654.94	5303.27	4246.4	4117.31	8317.04	12731.6	3946.55	5151.31	7365.04	316429	16514.4	5259.84	61685
P19320	71172.2	66901.3	160655	30853.8	32530.9	49392.4	143116	118092	43815.6	137157	79876.7	206837	205817	35275.1	60585.6	188211	7605	4028.22	48908.7	50390.2	72978.4	36981.5	26869.3	67737.5	27907.5	33234.3	64089.1	73120.1	56848.2
P19438	43624	43104.5	21461.3	45414.2	19594.3	6026.77	8840.73	6439.16	45908	17748.7	16911.9	23651.5	19344.8	26953.8	19592.9	33060.3	14169	8553.3	29923.8	19528.2	17371.2	22255.8	33729.5	14292.5	16893.3	36149.7	23964.3	16359.1	47333.3
P19440	173836	95435.5	110073	187717	150641	199598	156351	92444.9	123903	159467	212992	207725	307099	96109.3	161962	181825	209593	195453	167112	80856.8	161121	267560	197956	168504	170570	127208	240978	190269	143003
P19652	1.37957e+06	1.38785e+06	3.20866e+06	221820	410368	237810	2.26033e+06	918477	260663	322550	3.29578e+06	1.53742e+06	2.62222e+06	546131	272912	945873	196984	78220.8	710248	555232	309705	690148	910702	278906	370139	495454	314844	642238	399104
P19801	37546.8	16975.4	40311.4	18707.4	21244.9	7269.79	7674.52	19641.3	8488.89	57965.4	16667.3	12712.7	23584	19129.9	43606.1	50667.5	40627.6	62760.6	34119	13635.8	33195.9	237080	26954.6	24479.6	24197.7	62894.9	14817.6	16954.4	6644.51
P19823	18580.6	2648.84	8034.93	88058.9	4683.56	3306.76	22607.1	9791.15	6840.76	1696.19	10637.5	8894.75	15340.9	2436.57	7965.63	9487.97	10056.5	12097.9	16781.3	5001.2	24884.7	367404	4696	1884.88	6595.79	5996.99	60625.7	3427.71	14247.4
P19827	18097.2	18900.9	21930.8	38236.2	55868.7	42648.3	68441.5	69727.3	12658.8	46146.9	19273.6	23136.6	27990.2	12291.3	47717	121571	17122.9	14073.8	19507.8	17440.3	60204.1	74302.7	26140.4	51440.9	37988.7	30764.4	110227	40128.8	21946.4
P19835	112916	49920.2	60721.6	109474	99090.6	114721	108300	23440	70174.4	514141	184505	85725.6	141452	91065.3	59358.4	29831.9	35527.2	78175.9	90271.2	80501.7	54322.7	199123	95004.4	243152	157531	76796	150312	107201	25442.2
P19957	18799	2111.67	19410.3	9497.85	22747.2	11938.1	21066.2	24415.7	9349.13	8549.52	6703.75	26119	14838.5	10206.6	5122.82	1901.39	29007.5	7990.49	20023.4	5356.07	2935.99	8178.31	20610.4	10674.2	33726.1	83310.6	26174.2	9645.84	5713.73
P19961	95009.8	181084	384446	79045.3	62866.6	53280	250343	206435	135774	200325	97843	90473.6	39407.7	112207	205745	209336	190682	46041.4	183353	206971	213655	52551.2	156794	92522.2	40998.8	124296	149795	158465	91128.6
P19971	12356.3	32585.4	7380.98	371670	3772.9	109076	3437.43	1794.6	13466.8	46168.4	555.49	12094.3	5306.73	15716.8	9629.47	23327	14963.9	190445	8545.48	1078.86	506479	502819	5291.68	3925.94	4971.24	6193.85	70648.7	3073.23	49358.7
P20062	10249.3	20485.4	20234.8	44852.3	30257.8	86669.8	80116.3	60689.2	7487.05	112917	12634.7	16706.2	28138.7	13790	41889.4	38116	22932.2	14306.5	148095	12521	61004.6	19234.9	32939.4	34542.9	54094.7	14724.4	100601	27365.2	29897.4
P20073	8593.51	12301	26410.7	15361.4	13354.2	17387.6	11182.3	7187.7	16612.9	43154.1	17940.6	8733.06	5670.44	8570.57	14376.6	8498.9	16672.8	9622.42	39001.7	6500.89	72747.6	74688.9	18298.5	13522.8	33265.5	11488.1	50845.6	18147.2	21479.1
P20138	25333.4	29879.7	13882.5	32915.6	9277.03	14720.1	7636.57	8655.38	66943.7	68519.4	14487	10140.4	36186.9	37109.4	15536.5	32647.7	29549.8	51270.7	11528.6	3767.29	67925.5	24176.9	16566.5	11532.7	19341.5	19040	50329.5	23877.3	25759.9
P20142	33427.3	12510.7	20893.3	15253.8	3236.8	4181.77	80585.8	14943.3	11028.5	20522.8	60119.9	23252.8	38765.5	10101.9	12777.3	26724	12539.4	6384.8	15308.2	4795.07	29603	19995.4	14282.6	14920.3	20391.4	21894.8	37786.2	28927.3	67362.3
P20333	1284.9	3587.6	5466.68	14740.1	14026.1	1263.66	6742.68	24423.3	1590.3	2031.45	2418.75	7435.12	7792.77	671.887	3767.55	3324.34	5239.16	5820.24	12101	12433.3	23271.3	9998.29	15230	1687.11	2886.64	2758.74	2033.84	8634.33	5431.3
P20339	40190.7	22284.8	20630.3	45740.7	21700.6	25425.8	22098.8	8853.62	54571.2	78852.9	67195.6	20633.4	52123.2	23521.7	39354.3	21733.2	52265.9	25774.3	8625.79	7902.14	98002.9	154644	37187.7	30662.7	25698.1	24987.7	57354.1	32009	57137.9
P20472	16348.7	12355.8	10202.4	20643.9	8618.46	21203.7	14812.6	13573.5	6217.54	22012.9	11260.5	8841.71	2332.89	11842.6	8376.82	27791.3	12651.1	10820.2	13307	19818.1	5503.86	11506.8	35947.5	16399.8	498.951	16627.6	28725.5	19688.2	17460.1
P20618	4715.44	1208.26	4175.54	13884.5	5303.59	2441.41	7948.83	5777.47	7885.41	13870.5	10841.1	4650.25	7381.75	3758.16	10990.8	16003.5	19036.8	10542.9	11525.7	2083.82	19983.9	10038.7	6399.14	5118.8	9340.34	5787.8	12670.3	4669.66	5547.29
P20711	10128.6	24288	14669.5	116892	3831.59	4460.54	3344.78	5853.04	56184.1	8312.99	8096.37	6960.25	22329.7	28301.7	30887.8	11299.1	16561.1	100253	6924.77	14322.1	15904.9	37153.7	7624.13	6696.25	6361.47	29633.6	10019.9	7658.62	14832.3
P20774	41567	40014.9	31811.6	90689.9	23270	28399.2	22204.5	18532	17122.1	59515.7	31726.3	86123.7	105563	9693.77	23747.3	31642.1	6909.08	15150	37695.8	11694.8	41479.2	31513.5	16256.9	23131.2	19326.7	25435.8	66716.5	25508.3	29293.7
P20810	2437.48	2417.59	1530.76	9961.06	6472.91	12979.7	6740.4	4196.14	10061.2	7450.24	4405.77	4537.9	4455.73	4563.04	5165.64	11735.8	13456.8	12267	53553.2	12422.8	46657.3	6896.96	4790.77	1912.68	1867.54	5125.57	8299.93	2557.2	10578.4
P20851	12325.8	15713.5	10653.4	26067.8	11815.7	29850.3	31795.9	5142.47	14184.8	50530.3	13859.2	2672.22	5851.64	11828.5	14329.7	12289	10199.7	10508.7	12474.7	12271.3	14286.9	2534.18	24837.8	13944	3462.76	24764.1	16193.7	10149.2	18842.8
P20908	6245.7	3749.94	2137.91	40529.4	2917.68	1045.15	2918.7	2134.62	808.756	7445.16	2422.65	2869.03	4486.92	1534.65	3084.08	2340.6	2829.31	1665.52	10602.4	2027.61	82771.5	10635.8	2770.9	3886.63	4204.63	5904.5	4538.87	1524.11	2691.99
P20916	32034.6	10589.6	24371.4	33753.1	13107.2	37780.9	25998.6	17333.2	21143.1	112984	25033.1	16485.2	20430.5	11610.5	32279.3	44862.3	23273	11882.2	12783.7	7209.28	39925.6	49000.6	17796	18674.4	11467.1	23480	17617.9	29484	34741.9
P20933	11266.3	8200.56	14907.3	4551.25	25865.8	38866.2	50724	23386.2	1800.79	6345.13	1161.69	271.175	10611.7	2191.43	6805.68	13604.1	6808.54	10779.9	479.912	7004.92	1233.94	10659.2	6267.94	1698.91	31904.5	2786.23	2699.94	30267.1	5147.26
P21266	30140.7	12604.4	22230.5	18122.4	10041.2	17071.4	13634.1	11910.3	38897.5	10724.5	11764.3	19587.2	22599.8	16227.1	14380.4	27549.3	15437.7	33055.4	16946.7	13257.4	52782.5	58392.8	19936.1	30289.5	58939.2	23383.4	21728.2	17431.4	16362.5
P21281	7114.83	3034.57	5093.64	48407.2	3898.51	2759.49	4096.98	7949.94	11476.6	4267.69	13490.5	10495.4	14480.9	2843.58	11595.2	5223.82	15400.4	8933.11	13821.1	6178.31	16057.6	21261.3	5377.48	4456.53	10467.4	7054.26	3412.8	3013.1	5571.11
P21333	101095	61945.2	36656.7	108596	28577.1	84351.3	138702	24125	152558	240899	71475.8	97297.3	77446	89752.5	78799.6	213494	74388.5	51192.8	25906.7	12045.9	396407	117579	35972.4	113096	54314.3	135242	247120	88714.2	261109
P21399	5179.45	4415.45	4169.11	9667.4	2685.02	1455.37	2993.8	8034.06	6777.7	11379	12038.1	9296.34	3885.95	1410.51	11220.1	11546.8	4735.65	15103.2	15431.1	6674.67	20607.1	17539.6	3491.88	3099.88	3799.79	7377.46	8730.37	1676.37	8688.92
P21583	12549.9	4167.16	16372.5	5312.21	7010.52	17462.3	31574.8	14073	3323.38	8509.89	6969.59	17685.4	16363	10543	4487.58	24868.2	5201.15	5426.48	7556.89	6095.04	8621.88	7314.23	11537.8	6892.94	7117.49	4601.53	10057.6	20004.4	8714
P21695	84118.1	75822.8	9639.57	22233	36573.2	7527.86	7797.38	21608.3	153927	28290.8	74097.7	39390.7	30186.1	24803.7	55241.1	22609.9	105801	107814	15029.9	40581.1	10802.5	81428.3	35134.4	83214.6	34143.2	46203.1	54347.8	27616.6	40656.3
P21709	46694.6	41976.6	31138.2	240428	35208.3	40562	27501.3	38397.2	26275.2	47522.8	15942.9	18733.5	42337.7	51055.6	40696.1	112161	18253.3	32804	23285.9	27624.9	44316.5	68514.3	30536.8	42354.9	13478.4	41027.3	93310.9	31859.4	57189.3
P21796	4810.75	2876.18	1596.07	10624.4	4981.61	3073.45	1488.29	3523.25	3670.44	8470.41	10369.6	5782.4	30756.3	2273.4	6909.97	12128.5	1764.96	17215.1	6087.39	4362.58	112775	43403.9	10099.4	13012.9	16745.8	36070	3952.9	7327.81	37556.7
P21802	26109.8	14006.3	22655.7	40441.6	13218.6	24662.1	17915.6	17296.4	17600.9	59897.8	17321.3	17855.2	24621	8936.27	22540.1	22970.9	12378.9	9333.7	25605	11953	12513.1	21352	22280.5	26815.1	13763.6	10499.3	55395.7	20750.9	48992.4
P21810	18007.9	35549.8	54135.5	77678.1	25086.5	34960.6	29850.7	27720.4	9249.09	49680.3	9167.66	18059.3	30226	14851.9	27361.1	32637.6	17738.6	21288.8	13694.6	32722.2	13926.7	37033.9	46781.9	79434.8	12041.2	29357.2	61777.6	27168.8	50059.5
P21926	7683.61	5512.97	14882.6	62407.4	11858	17996.8	14208.3	7638.06	8445.81	26455.3	35651	28687.3	17748.5	4358.93	13191.8	7692.81	14654.1	18542.9	46677.4	12269.3	77468.1	19454.7	6066.46	9974.4	24411.2	6891.62	16142.5	4879.52	8415.4
P21964	1769.07	2348.59	3706.16	6388.03	1218.23	27949.7	4290.53	4534.78	2935.15	6563.79	3840.51	1385.01	3612.07	2134.43	1567.5	1413.54	2947.57	4034.76	5500.61	9373.96	83038.5	11643.4	7200.48	3976.1	2487.19	1899.95	2175.55	3426.36	3768.67
P22105	74754.1	33671.8	36404.9	91279.3	85396.1	25346.1	15328	20703.4	41678.5	106913	50465.1	53947.1	141299	76548.3	54131.8	87285.8	20075.6	55063	126802	12234.7	32045.8	66094.2	38256.6	133098	52641.8	23755.6	127167	48975.9	40043.5
P22223	6245.24	20074.7	36121.6	14787.3	18502.3	9243.73	30736	29346.7	9514.43	50251.6	48369.6	25416	51564.8	16355.3	14910.1	75343.9	15289.4	12759.2	58637.7	17455.9	37929.5	2977.21	21980.3	11399.8	19710.8	13398.7	15232.7	22990.3	11908.3
P22234	3423.52	3143.17	1837.17	22723.1	3209.94	1732.84	4217.99	2021.84	2147.12	5672.54	2639.09	2662.9	587.505	877.825	5320.48	6377.32	9057.46	4335.71	11133.5	3020.57	19797.9	12656.5	4433.45	4170.67	1635.95	2591.12	2042.92	2528.38	2036.81
P22304	6173.51	8102.84	9049.24	9658.69	7260.76	8497.81	8622.32	8505.79	16482.7	8763.32	8367.92	8114.4	11904.2	7385.23	4656.87	5165.84	2109.38	3913.25	9557.67	3232.92	12316.5	34160.6	10157	3289.88	12643.4	13736.9	10800.5	6230.66	8213.09
P22314	1569.71	4861.66	8531.59	20853	757.309	2014.62	4286.52	5927.75	3642.02	13892.5	10932.6	1355.23	2507.5	1737.55	8621.87	5301.4	5772.12	12420.5	2324.89	6545.46	17304.6	16695.6	3151.56	3480.09	2080.66	2434.94	8788.01	6714.37	9507.66
P22352	143036	117938	413562	163784	119957	166089	565541	235687	149627	135334	181145	187965	130390	113584	122620	224287	118593	131136	112769	153258	219023	167526	121992	160819	160075	154110	204210	171131	71453.1
P22392	34759.9	15765.6	10565.2	29886.3	6280.43	5555.12	17417.6	10303.9	26784.4	28167.4	8480.67	15226.5	11028	25422	8701.84	2706.65	41266.5	29766.7	30061.3	10197.6	187965	52218.1	11876.4	24613	28604.8	15476.5	21892.7	11037.8	13098.9
P22607	12432	2697.47	5250.43	16597.3	6840.38	9574.59	4253.23	3146.97	17803.4	29418.6	2488.63	8914.21	7860.7	7122.1	9139.05	10322.9	6582.44	13740.7	12211	8716.46	39527.3	17121.2	5161.92	10910.6	6028.75	5925.18	19815.6	7040.63	2445.01
P22692	9776.77	8514.44	6971.73	119662	10511.4	6532.78	2706.52	6927.39	6245.83	13988.5	5901.9	2688.45	9643.77	7743.01	15104.5	17136.4	10917	24723	7692.06	9697.81	36157.9	35614	8387.79	9398.11	8461.86	5305.76	2995.49	6064.78	6650.36
P22732	5906.9	4282.04	624.687	8557.1	11273.2	6987.48	7881.92	6405.23	9881.25	13036.6	4932.52	4300.58	7348.04	5122.26	8997.71	5223.62	1	8956.29	5800.57	2625.54	19607.8	15910.2	1580.9	8182.34	3360.76	6491.46	6836.1	3592.15	5291.91
P22792	290909	122523	308524	144660	115829	89555.6	96963.8	158764	198151	144969	145315	81888.7	144033	99259.4	99471.1	99010.9	295696	220439	94304.6	196034	220108	105873	220506	40635.7	282727	176589	164223	179968	157712
P22891	763925	360332	391033	116357	331101	485556	535166	144144	156690	630142	169567	1.12692e+06	2152050	32121.2	302986	716519	530735	608632	1.88762e+06	457974	1.34789e+06	269137	273892	267856	902512	289748	288494	517877	244006
P22894	18615.9	1947.19	1004.51	3939.46	1256.44	2541.85	10452.6	1318.71	3476.82	10663.5	2613.7	1754.09	6193.37	2921.19	3736.59	359920	7673.09	1527.94	5259.21	544.963	331621	25678.9	3140.8	3757.41	2897.59	6060.72	6800.71	1408.42	2844.26
P22897	19766.4	12095.3	21269.9	53357.1	8990.56	9151.66	11404.9	2428.63	10584.9	67464.2	17218.3	6703.58	11402	36381.7	8481.95	21553.1	63456	9752.06	21219.4	5362.93	38041.2	17682.2	18400.2	11772.1	13118.4	13760.6	59038.6	22595.4	5521.51
P23083	24141.5	32615.8	13117.2	140863	12029.2	17004.2	18353.6	11138.1	17603.3	59237.6	9199.98	34724.1	8161.39	7691.82	27766.3	20923.5	11658.8	11632.8	25011.7	12417	28977.5	91350.8	3475.4	17907.1	25130.9	34819.7	15648.1	11500.6	5552.91
P23142	110482	50500.9	47412.7	40221	17576.7	16220.7	20495.1	16279.3	74209.9	50268.7	27277.8	49214.9	29435.7	28634.5	25371.5	35713.9	73195.2	31041.3	17759.8	21347.5	73457.7	45528.9	33503.1	103888	114337	38611.6	82349.3	61912	7291.3
P23284	153523	83345.9	43066.9	36177.3	57855.8	51769.7	49783.7	13448.6	82458.1	248241	74768	37419.4	55797.2	61311.3	83528.8	72427.9	49887	128964	41192.3	78585.4	133485	193498	48305.7	76438.4	54796.3	88955.4	143262	68119.2	117458
P23468	5680.31	10626.5	5538.31	190543	5734.39	5653.07	13020.1	3683.81	7790.04	48385.6	5750.81	5751.51	5561.07	6072.08	11756.5	93736.3	7213.12	32487.6	5198.7	3922.07	69134.1	64272.5	8991.83	23485.8	10500.4	10524.1	15628.2	10334.3	52328.2
P23470	48510.6	54101.4	43757.5	25328.8	36382.5	32434.1	119653	69851.3	35639	17506.5	43943.9	82271.2	176563	55327.1	40162.8	65080.8	20855.3	28153.7	75631.6	66248.6	28770.3	61406.8	22368.6	35072.7	46149	28440.7	23808.7	21036.9	13976.5
P23471	1071.89	21899.9	615.32	87996.7	1223.26	2852.19	3368.77	1275.34	20665.7	17346.2	1589.4	944.019	1485.16	10308.4	3796.99	22064	10490.2	10516.8	10769.5	504.25	16415.4	133688	9017.6	4658.1	213.132	24610.7	4017.97	4330.49	23913.9
P23526	33514.5	32476.7	13556.5	33665.4	25083.9	15218.1	16632.9	38199.1	77375.5	33379.2	65507.4	76170.3	82181.8	24156	83129.7	31817.8	134232	54478.9	94349.2	33410.8	63900.6	41682.5	44438.6	63218	49759.2	29395.2	55258.9	27533.9	28929.5
P23528	54797.2	36921.8	9945.98	24722.8	11447.4	18319.7	21067.4	14508.3	78901.1	45119.6	26049.8	7216.33	4478.11	15812.6	27182.2	21907.8	52862	26993.9	30347.7	35760.7	183522	27771.6	24975.3	7987.19	6738.51	23421.8	42493.7	31352	73227.5
P24158	21168.6	27271.1	21384	15840.7	9156.3	4998.69	96769	19869.3	7662.04	167355	3887.65	4691.45	5667.28	5147.87	5998.75	5874.48	35140.7	34403.8	6219.6	18142.3	612068	388660	78047.8	26053.6	6851.69	6146.87	279208	2251.28	2438.37
P24298	480.539	12443.1	4666.48	19859	11377	4870.4	2392.53	5945.91	58564	9748.55	30338.4	5930.2	5431.49	2639.75	23414.2	7896.66	29891.4	59810.1	15460.4	13694.8	33308.3	25057.9	12230.7	9204.96	5050.58	11576.7	9275.84	12675.9	5888.7
P24592	2166.52	15843.9	4294.82	20922.8	456.137	317.858	5776.8	10731.1	3980.39	1369.35	2805.41	5502.16	2525.93	2476.27	10484.2	12597.1	4221.92	6715.83	4701.01	632.215	12998.6	26198.5	3838.29	765.967	8850.76	4673.66	5814.37	2990.76	3473.67
P24593	6892.3	5763.46	5075.78	179416	5822.74	9178.76	15130.4	8068.55	3174.76	100065	46767.5	2492.3	76543.7	14508.8	3452.11	4840.35	6880.21	18947.5	41870	34903.8	29255.6	143754	7732.94	12477.6	10920.8	15494.6	25595.1	8049.27	12472.4
P24666	39826.2	12316.3	15488.4	47119.6	22817.5	9747.11	12959.2	13422.3	41442.9	36227.6	51760.9	25187	34749.8	9686.77	37252.7	34489.8	38278.1	14510.7	73418.9	15312.3	77391.5	5959.92	27274.6	39348.1	30518.1	18390.8	51991.2	23389.2	41710.8
P24752	10892.3	16551.2	4826.07	24025.2	469.161	2442.33	1875.09	7332.4	4791.26	12324.6	9533.18	6097.81	8216	423.488	4818.27	81441.5	9384.74	6844.36	47263.4	9014.21	39931.6	17724.7	12614.6	19587	24979	3073.88	1614.53	14783.4	1693.05
P24821	9081.66	43540.9	11947.3	768683	77851.1	30190.3	16265.9	36305.6	15165.2	84110.7	5167.35	14293.3	11284.4	6597.88	38182.6	147529	3078.54	8903.18	27152.4	6806.75	11935.3	46721	9419.16	51193.4	14547.9	21761.2	53077.3	28964.5	61312
P24855	298116	334758	760685	461318	422512	778705	815573	378504	603289	331343	1.16454e+06	446827	644995	745529	375084	430016	614235	541360	301846	333140	134320	543018	408081	451165	581202	305579	742313	451920	275753
P25025	6961.86	4333.09	3424.64	3966.19	3973.61	21338.7	1222.32	2800.69	24157.5	15909.4	4313.28	2844.25	10502.2	12112.9	7897.05	46860.4	25889.9	12414.8	9376.15	6115.52	7983.51	12371	13821.2	5565.1	2831.59	34978.9	19989.4	32752	41806.1
P25311	2.11834e+06	5.05617e+06	8432275	574620	1.04029e+06	396693	12323236	4460038	935898	1554063	10581717	7521210	3069619	1.32487e+06	308570	2.70151e+06	488068	472610	3776453	4.48803e+06	1661163	682771	4394062	754784	602348	3499421	1.84571e+06	2.58582e+06	3.39251e+06
P25325	15952.5	16442.5	11789	48596.7	9303.78	3385.72	7292.39	11853	5750.95	15128.3	7403.58	13890.8	42040.4	3308.6	23608.1	12109.7	16795.6	4872.63	14116.1	18946.1	94058.7	4193.45	15875.9	11969.3	21443.1	12543.2	16999.2	11270.6	5237.07
P25685	13810.9	4623.32	12872.7	17536.7	1485.48	2035.4	6673.99	8845.21	96786.7	11882.2	46686.7	5676.6	8688.39	23406.7	6319.14	161940	5128.87	6955.26	12463.5	1907.01	65926.3	116081	4657.7	7237.67	3796.06	4652.03	33163.1	15056.3	9811.6
P25705	8911.86	9104.02	11196	9959.71	1665.36	21816.9	3613.66	3337.97	27112.3	5365.24	5417.57	6624.08	14819.7	6782.97	9946.71	7892.49	19309.3	32021.5	4506.69	3600.77	96803.8	17302.4	6941.1	8148	841.095	13846.9	14985.3	19406	19569.9
P25774	4497.51	23104.7	5388.27	46048.8	7255.06	3700.03	8201.86	8329.38	4590.28	35893.4	6431.81	11829.6	9221.86	12168	6055.92	7190.51	2110.37	3152.85	1530.84	2622.97	69761.4	10965.7	2943.47	6612.5	8760.66	10420.1	4194.39	4354.56	18560.8
P25786	6119.09	3184.82	3419.81	14398.9	3500.74	3778.02	6793.65	7669.22	4646.35	7240.14	4817.39	3846.45	7607.81	4172.07	4369.91	5090.66	18024.9	8381.79	8210.58	1743	18876.5	16677.7	2868.56	990.946	7960.35	2375.7	5168.17	4391.93	3277.18
P25788	845.654	2886.86	2732.89	11913.5	5042.02	2050.94	4198.26	5178.29	3135.45	6529.71	4619.78	6542.86	5074.4	5103.91	4334.73	5648.96	14505.6	8681.37	12115.5	2572.65	59203.3	11990	2778.91	6338.96	6604.29	5676.27	8993.42	8741.89	7247.46
P25815	15464.7	12282.9	10590.8	310790	6119.49	13878.2	6035.18	1324.34	56493.5	146881	17722.2	12077.3	63990.3	17567.9	40469.6	59957.7	48495.5	33204.8	27212.7	4762.92	3.19039e+06	418847	38826	57936.1	4394.35	31306.6	143187	36373.4	78685.6
P25940	41660.6	27581.6	40334.7	59365.3	74683.3	68266.3	45980.1	53215.3	52863.8	80775.6	51146.9	48007.6	68716.5	50312.3	58406	121326	62255.1	23926.2	64511	24449.2	35931.3	79246.9	75035.7	128383	91762.4	40747.4	185123	116893	43671.1
P25942	7715.05	36736.2	4455.16	125919	5461.47	2082.51	465.761	2079.76	59117.6	62619.4	6227.65	9826.85	3245.86	3528.32	24803.3	83006.9	3771.49	27683.6	3493.24	11238.3	155517	57825.4	4207.39	3314.16	2410.58	26923.9	1861.33	4241.32	51606.9
P26038	65593.4	66001.4	86427.1	89194.4	37049.2	140426	143456	158261	77612.1	207077	181282	85917.4	115802	71969.7	134676	75476.5	126035	126276	28025.8	123806	474056	96963.3	66052.9	72686.3	87963.7	50419.9	144984	59393.2	156753
P26447	9174.21	7124.1	6545.86	54252.3	2317.05	2943.37	11295.7	452.459	13550	48908.2	16036	6866.26	5969.61	10018.1	13739.2	28045.6	15304.3	9010.92	11832.2	1170.04	509358	191161	3254.13	7885.89	3419.35	18318.4	25154.6	8639.44	34115.9
P26641	4823.62	18797.4	7966.38	25745.5	2918.83	7685.52	14833.3	7208.88	5247.94	7740.08	9652.78	21067.1	6330.18	10757.3	7616.66	13432.4	14406	10818	5792.75	10893.9	19971	102239	7745.04	6420.53	6222.4	3867.84	14844.8	7022.42	8931.97
P26718	4208.72	13602.4	3350.85	107743	4159.53	959.955	1250.76	967.995	22466.6	11088.6	1167.22	6247.96	8305.53	5162.59	7659.9	13695	462.235	21465.4	11718.6	8592.37	24229	20702.4	2686.57	7597.96	4415.82	16718.1	13930.5	7489.9	15172.1
P26842	111601	46598.1	115476	170729	129690	101091	106182	165372	98794.4	108513	81871.5	265120	544318	53334.8	65650.9	70937.5	56121.2	53738.2	122050	55013.7	174317	73914	151769	64608.5	173028	59066.1	64422.2	182507	85674.9
P26927	88375.5	68014.3	77700.9	195732	172841	74753.3	72474.2	79598.1	24931.7	78448.3	58238.3	88710	143980	49791.8	193494	201394	38002.5	17443.6	12204.7	48179.6	34168.4	96703.6	84686	174544	77913.9	49256.2	331281	114171	66856.4
P26992	94877.3	68574.8	128089	69328.5	111129	114192	219006	83551.8	67879.4	112536	108322	215236	304740	142854	50254.4	102304	18927.6	23833.5	207627	44943.1	53556.7	20793	92058.2	87095.5	153023	54658.5	166552	110968	53749.6
P27105	18876.1	39218.6	8859.3	66366.1	16716.7	31239.9	18225.2	9729.16	32064.7	37953.6	60728.4	15097.9	22776.5	22268.3	40729.3	23332.3	11632	12166.4	132574	19073.6	84779.2	113723	8244.07	46720.2	12343.1	51183.9	109914	55500.5	122355
P27348	3228.46	4363.57	3862.95	7122.11	2060.95	3142.58	1185.12	2408.18	3835.22	2538.09	2288.57	2599.4	2688.93	3250.95	1667.39	6117.75	5928.57	3356.94	1671.93	5136.05	16424.9	7305.96	4258.74	2350.57	1282.29	4029.04	805.357	1873.74	6132.36
P27482	19811.6	21426.4	6394.19	57168.8	12110.1	20994.5	3968.71	3574.61	64392.9	73717.9	47131.2	12950.3	27613	26601.6	11373.1	19406.7	141442	52730.5	14821.1	5174.03	267452	32787.4	24504.6	19916.6	7124.84	23036.6	80738	25445.9	52052.7
P27487	244350	126670	57906.3	309919	120168	81570.1	27440.5	15953.3	174708	480287	253989	108249	156182	126937	254809	148519	82992.6	378507	22826.8	80046.9	413256	665904	85700.8	176494	56014.3	148778	180220	104915	206853
P27701	3612.53	4546.32	6733.96	12490.1	4382.19	7985.19	6944.98	1063.2	2888.83	7074.27	3851.74	4516.37	9970	2857.48	7315.25	8358.08	5222.84	15457.9	6273.64	1419.91	21181.3	24989.4	3087.03	5771.1	5683.05	3998.11	19909.8	2114.84	13292.1
P27797	32819.6	14311.3	12202.1	63879.1	3804.88	1456.9	4033.11	2347.94	29412.3	11199.5	12133.9	2557.41	4226.57	28487.7	6058.02	30956.9	44753.2	40604.2	7990.26	14426.3	103936	175887	7814.92	9818.05	5565.77	20474.5	30356.1	6784.78	14394.6
P27816	25636.2	6207.07	3117.74	17992.4	2353.75	1668.57	390.567	2152.12	5934.58	15625	5210.51	6672.3	10647.8	8804.6	8095.88	15657.1	4763.47	1174.18	5219.1	9757.21	17965.7	5317.51	6756.45	16475.9	1784.8	4130.76	12223	6661.69	4636.53
P27824	16505.6	13775.2	20891.1	23021.8	5054.95	3822.07	15855.5	24117	3011.41	6332.49	15001.5	11985.7	33854.5	10817.6	7734.61	32675.8	3474.92	1948.61	7940.96	13902.3	13724.2	28841.3	11910.2	6350.1	3892.91	11823.5	8859.27	10472.1	11060.1
P27918	3544.6	4009.26	6385.28	25059.5	18275.3	2454.52	3385.74	3550.67	4916.56	8420.94	2896.62	7165.66	8841.28	5830.72	4571.14	33955.4	5889.02	5067.46	9862.21	2153.55	26401.3	27269.7	5198.99	12317.2	3547.48	6991.83	11931.5	5434.04	5911.21
P27930	15500	8880.77	20033.3	6603.01	13740.5	18558.9	24835.5	6235.85	8188.82	28366.3	11736.8	23087.7	37547.8	6632.38	20754.5	8625.76	9017.13	9490.08	27186.4	7367.96	46496.7	25482.9	14116.5	16772.7	18703.8	8820.85	27873	8743.96	19775.5
P28066	17290.1	3976	4650.38	29160.9	4146.94	1474.32	1149.18	5910.7	9788.37	8421.05	12114.2	6313.54	11405.7	9181.23	3891.28	15389.5	10559.8	8027.95	8102.04	2097.8	27418.9	13972.5	2098.82	5156.2	6353.69	7849.19	17554	4111.74	5417.55
P28067	2637.22	589.816	3376.4	40448	870.477	1894.13	4306.85	2536.97	2847.37	1304.2	5346.69	3007.46	5768.13	1969.06	572.126	10487.7	3707.28	3037.08	2521.08	3014.98	9670.79	14027.1	2711.78	1845.57	2155.69	1792.75	4299.02	1875.19	1986.54
P28074	5543.74	2597.89	4578.19	15941.4	996.221	1302.18	173.285	1511.6	886.101	7999.89	7093.37	5248.28	4481.97	1599.69	4674.35	6947.77	6623.12	1263.18	3959.24	479.723	10728.5	8083.95	947.11	1120.32	2647.34	2087.99	4409.58	3467.99	1266.62
P28161	3649.17	2411.45	4729.48	13175.3	718.414	2883.43	2693.96	4190.12	3009.44	4925.91	6505.26	1330.86	6862.09	3675.94	2878.06	9296.5	3835.85	2915.42	3263.91	3218.89	6496.38	558969	3398.25	2694.04	3383.12	607.687	5622.3	1731.36	3617.68
P28300	444443	145336	127495	365992	33490.7	51763.4	183308	54299	172389	759303	319754	138943	522631	214356	111462	201585	243393	38959.2	604316	10862.4	99894.6	234124	168329	388238	66846.4	180349	397759	129336	145334
P28332	4521.03	3719.46	1870.42	16501.9	1755.56	1024.89	772.909	5035.65	4077.01	1304.2	2664.03	2636.06	1368.17	1878.13	1694.47	9155.26	6790.77	4742.81	655.735	4927.35	16825.6	10790.1	4533.97	762.707	3318.69	3424.88	5419.27	4580.1	3277.08
P28676	28738.9	8618.51	15426.7	10849.9	2297.17	3777.08	19595.7	5472.16	2097.02	10500.4	9894.68	6015.14	12369.3	3140.82	5680.29	3565.77	18955	4830.36	3433.37	1970.45	292460	32045.4	4380.81	4828.65	19160.9	3376.32	8397.01	8556.93	6609.52
P28799	73980.6	43590.6	45082.5	1.66327e+06	32936.4	29270.4	31136.3	25185.4	80667.2	76523.6	16425.5	43372.4	53857.4	131641	13443.3	64725.7	39592.8	1.0102e+06	41431.1	71700.9	38682.4	210359	39419.3	68548.9	36833.3	58863.3	80470.1	72074.5	39661.8
P28827	8507.06	8222.84	13141.3	67908.3	11763.8	17238.7	31622.2	21911.3	7274.14	8770.02	18538.6	17956.9	26592.9	15633.9	22389.4	27923.4	8503.53	5471.37	13115.2	5408.85	127545	20254.9	12397.2	6546.98	12558.2	4764.45	24945.9	12563.5	27016.8
P28838	7148.95	156130	5784.53	17576.7	11517.3	955.766	6936.31	6885.61	71126.5	6871.77	76527.9	50881.9	5204.82	10534.8	12248.1	17978.7	5162.49	15947.7	26008.5	4934.77	80797.6	54242	712.362	2952.89	6245.14	1511.93	17745	600.697	25872.8
P28908	2986.99	3047.23	9822.31	23666	6475.34	3331.75	4717.25	5279.6	11271.8	8905.06	3277.23	6755.44	10391	3569.41	5492.56	7655.23	11407.5	3129.05	7039.99	1091.16	18916.3	97163.6	4549.86	4938.37	3616.44	11720.5	13382.1	6759.65	4585.4
P29218	5084.73	2486.2	2093.44	14743.7	3139.24	7796.68	8711.77	3577.24	16412.1	6525.95	6735.07	3021.23	9111.29	4900.19	730.944	7257.95	14770.3	955.672	4918.29	3164.11	49419.5	15601.4	7180.55	15365.6	5700.46	8964.61	23675.9	8182.56	4380.78
P29279	205547	37011.8	72702.1	104739	150354	97482.4	138547	115861	16713	194647	203271	311744	150447	137714	165141	246343	75059.9	48946.3	137824	34106.8	179785	110546	139464	244957	110820	55206.5	655779	263232	128793
P29317	11920	4334.49	2582.04	12481.4	7573.04	3180.26	8796.85	3930.03	11948.8	11176.9	8751.92	1607.27	6404.6	12260.1	13354.1	28746	6923.39	7498.49	2913.87	9491.28	18025.2	25859.4	5501.21	6108.51	5408.63	6284.1	10470.4	12685.1	7373.97
P29323	38829.3	10178.9	20450.6	26453.5	23397.2	29887.5	18573.3	23700.4	17617.2	78120.7	26672.9	11816.4	18272.5	17139.2	41874.7	52896	25282	14568.2	22431.9	12739	12984.5	19609.7	17315.5	20252.6	14574.7	14538.5	43129.4	24434.9	8678.3
P29376	8580.75	5389.44	6741.41	15753.2	4345.91	10903.5	6691.33	6146.48	4001.5	10367.9	3683.18	3722.35	9078.75	9376.82	4917.25	12364.6	2698.19	4098.68	5559.55	3965.96	123927	9994.72	6767.61	3682.55	5173.71	3509.38	12041.6	7358.35	1501.69
P29401	7472.62	7160.19	4596.08	10700.7	1355.18	2182.75	7721.29	5408.37	3332.39	3078.86	2737.02	1534.88	3838.24	5308.95	9248.24	5434.86	16665.3	6826.89	10577.2	2921.32	103736	74563.9	3248.75	2841.69	4907.46	4251.73	6142.54	2703.95	6551
P29508	29987.1	18119.6	6752.48	50279.6	35619.6	10382.8	4286.34	7032.36	36977.1	19400.6	26888.7	3514.75	15522.1	10539.9	9817.67	9238.98	42934	104757	62530.7	15235.8	155965	23783.2	2945.14	818.101	5696.41	35173	15082.5	4285.56	26521.4
P29622	130287	40720.3	122624	81794.9	59993.9	62623	48623.1	45831.3	40696.5	75656.6	35219.8	64271.7	169994	94689	59439	48870.6	125669	77459.5	29347.6	33851.1	149795	116650	99124.2	105098	103433	71773.1	137197	44447.5	92375.5
P29692	5293.05	4601.27	6096.65	10941.9	2770.62	29512.5	10586.8	8630.58	5758.27	9853.28	5317.01	5125.83	3535.43	12765.4	20228.3	14685.7	13096.1	6921.95	7313.08	4323.48	48426.5	15737	7000.89	1770.72	12911.1	2565.03	9844.06	4935.69	3633.15
P29966	4188.85	16606.8	2031.02	38123.1	567.047	194.283	2214.22	367.617	52295.3	11358.9	8676.63	766.284	1928.39	7096.3	2871.85	24818.5	1917.78	795.146	7017.23	663.214	5506.29	66260.8	8514.76	1291.35	578.526	18235.8	7138.97	12011.4	9993.82
P29972	67821.8	25313	3440.22	20715.9	10999.5	12082.5	5550.43	5159.34	26827.5	28851.5	16842.2	12885.7	22082.7	8639.01	41358.4	16968.1	17447.5	26664	48242.1	4345.75	14728.4	45437.3	6661.65	17367.7	5473.81	29355.9	53546.9	14355.1	39531.9
P29992	4846.27	12828.5	3437.95	28669.3	3118.52	3830.28	8228.02	4380.86	19896.1	48542.2	13097.1	7551.09	11285.7	9801.66	11915.1	46453.2	8196.91	4841.85	15253.4	3098.99	64823.6	28218	2089.72	22460.6	3090.72	5500.87	20641.8	2387.97	24563.1
P30039	6850.66	6102.87	4501.68	12886.2	14886.9	5518.53	5784.94	2524.04	19171.9	6341.75	17222.3	16047.7	35951.9	1929.12	9701.25	8922.05	12737.1	7915.28	16256.1	5687.64	5154.2	11319.2	12143.4	15025.5	19480.2	4124.88	13538.5	6131.38	2223.16
P30041	98271.9	61581.8	52182.6	80519	84913.3	134069	148984	169442	97248.7	91002.1	130908	90896.8	113896	77993.5	186087	82029.7	161274	46558.3	51598.3	103029	374285	61049.7	137881	114229	141615	91823.4	189066	100026	167503
P30043	111974	44421.2	9050.69	2548.35	11486	6771.28	16467.3	20958.9	47170.9	59266.7	21243.6	6509.88	22618.3	39243.4	19517.4	26685.2	34592.9	24428.3	15006.7	24640.3	28616.7	7471.77	17196.5	15612.8	32702	28303.6	20585.5	33852.3	32625.2
P30044	20188.2	28447.2	21380.1	19700	22727.5	41956.6	33757.7	25159.9	77536.2	24526	83080	33989.4	27048.8	13823.2	37866.2	29990.3	70813.2	37464	22344.8	25390.7	595016	59905.3	50302.8	45890.8	45139.2	24680.5	68750.7	37577	78690.9
P30046	9780.24	13551.7	14878	20441	13183.1	20793.3	30050.7	43900.6	42119.4	28691.3	18555.1	17640.9	23172.8	7409.46	48044.1	37429.9	29639.2	12361.6	53189	33153.5	16329.8	17185.9	20742.6	14078	29067.7	19766	61312.3	16681.5	32981.9
P30047	44538	27122.6	25046	30626.5	32137	35744.7	46666.7	73623.4	54283.3	53741.8	53380.3	16731.5	45994.3	26541.2	43090.3	70059.7	69285	22693.1	21575.2	36462.5	48171.3	21065.5	86385.4	27761.3	70918.9	38999	98233.4	78324.8	47916.2
P30048	16433.8	7912.89	6967.05	18579	5734.9	15075.5	6983.71	10897.7	6843.01	7979.31	15812.8	6187.72	4066.94	11750.4	4822.03	13886.8	18698.1	14235.1	18405.7	13679.2	133179	27951.9	22510.2	16948.3	12779.8	8499.22	17219.7	13615.4	7032.93
P30085	8737.64	16977.8	18515.9	29191.8	9634.16	21337.7	30041.2	28675.9	11106.9	4277.8	18660	7397.03	17982.3	22939.2	35315.5	25919.2	36957.7	21569.9	22523	15987.5	104766	37067.5	22212.7	49314.8	25770	23032.2	61629.8	17996.9	17243
P30086	178479	152436	96947.3	363221	226617	409881	241847	218138	625990	215744	471430	244493	205201	208575	248982	76749.1	427696	305596	354046	131156	114861	80364.6	296102	334993	300432	148311	453459	223790	416223
P30101	6435.67	2963.52	2098.25	18199.9	1225.83	1938.82	2293.89	3510.58	6339.83	11474.5	7338.82	5517.53	3130.8	4594.35	5442.36	2566.54	5489.37	7896.92	2894.8	3048.66	67820.2	12481.3	3628.25	4031.32	544.595	3175.96	7844.95	3639.64	5777.58
P30153	3922.56	3056.46	2525.24	360256	3197.49	2470	3141.77	3181.17	3661.37	10150.2	4077.08	2099.19	774.609	2366.9	5291.46	6226.68	5314.88	2866.13	7066.66	4336.56	29515.4	8629.23	2938.81	1820.07	3174.18	4720.88	7315.48	2912.77	9046.62
P30530	1.01676e+06	569551	594322	1.132e+06	554862	913845	616914	330740	698643	2732662	476660	640764	841513	1.26282e+06	925784	1.08297e+06	549665	383951	988908	326730	832823	397461	839468	690923	720655	583938	1.79339e+06	1.3824e+06	965047
P30613	1368.59	6395.16	3679.16	45666.9	6364.58	7786.1	1983.81	15313	6003.07	8833.48	6445.95	8924.94	8158.67	7526.95	9257.2	7234.46	6885.33	6804.35	8898.7	5943.83	5018.24	4726.45	8317.12	3288.52	8726.98	2291.75	6574.12	2081.92	2072.39
P30626	25282.9	10366.4	26680.4	38405.4	9531.94	15397.7	22272.2	14280.6	8920.1	17834.3	29976.6	15091.2	26520.9	7547.71	6163.55	3878.61	28461.3	14344.1	16425.4	6046.13	228757	11002.5	14725.9	11002.5	60411	1109.58	22099.4	20468.8	15327.8
P30740	6522.87	7249.41	8364.79	19806.8	5768.3	8415.84	27373.3	9284.31	14655.4	29832.5	7661.24	2985.22	8295.79	3572.08	7098.27	4232.61	24025.1	28746.5	5369.69	7777.49	154312	57768.1	2833.54	3322.59	6039.09	1626.86	15946.6	2699.13	7008.28
P31025	88281.9	164825	97501.2	356396	112383	42845.1	63608.7	72977.9	83797.1	246295	703310	194886	219222	56599.2	106642	225084	26400.5	32953.1	70087.1	14475.5	113411	197355	56373.4	84859.1	90256.7	86812.2	104998	76107.6	52588.4
P31150	6255.79	9416.7	2242.28	39544.7	2243.8	3543.24	3987.68	4772.9	13479.2	13498.7	2708.77	5640.34	9699.62	3203.36	25506	6664.95	14233.5	9923.9	12635.1	5790.24	20223.8	18440.3	2972.02	4033.95	8186.04	6307.26	5455.68	3518.14	16395.6
P31151	85418.1	4626.78	1435.67	42683.2	3005.63	11327.5	18815.3	4531.8	13929	60224.3	69217	1299.55	10587.7	37648.9	57190	32607.9	62122.5	17092.7	4883.61	411.245	54959.9	62558.1	398.671	6658.84	4868.68	18982.5	5740.2	10828.5	8615.95
P31431	86960.9	114981	108743	301475	50176.5	95151.5	93866.3	80090.8	185660	251150	95772.9	24322.2	82801.6	89598.2	168118	315276	187872	120704	95060.6	204363	93923.5	480394	178283	140997	35599.1	142261	295430	100374	228876
P31944	47671.5	1145.83	7544.33	18328.5	22812.1	39860	145408	14892.5	13330.3	21690.1	3372.85	10960.6	6420.05	18112.2	25573.8	12391.4	44494.9	15657.5	11796.9	10336.4	48199	55658.3	14586.9	4050.55	8496.49	35375.2	36965.8	6817.21	16898.2
P31946	36480.9	43837.7	62496.1	78632.4	19336.2	39773.7	40637.8	46993.8	73794.4	23324.3	31706	24628.8	24877.2	42550.5	33494.8	49338.8	79054.9	90677	133494	28512.6	22657.8	96123.3	80207.2	55198.4	26556.5	26124.3	78148.2	97829.3	61539.1
P31947	7249.28	790.939	2268.85	15190.2	4019.29	2554.48	2509.99	3206.75	1755.95	4383.02	3691.78	2641.94	1390.84	13582.4	9798.34	8026.65	11655.6	9960.98	3783.41	8290.68	27321	42000.1	3584.82	290.311	3693.8	3558.65	8593	3952.54	7916.65
P31948	3208.94	1082.71	335108	27900.8	497.113	1227.45	3169.43	5541.02	7402.43	26752.3	7639.09	7041.17	4210.96	8326.41	4385.51	18686.8	46666.7	117962	8128.75	8404.29	7378.42	18875.2	280849	3744.68	2665.55	3988.59	557823	2727.35	3458.43
P31949	1404.28	1355.22	5029.1	38364.4	4086.97	7629.77	10981	7884.64	2626.35	7470.28	3598.3	11144	6535.63	4582.3	975.639	1115.66	18305.5	7859.54	42458.2	4994.68	65262.8	18050.3	2638.25	2833.36	3656.92	18983	2337.75	889.083	5194.72
P31997	1748.77	675.911	1314.67	34428.5	1329.88	8008.21	4608.38	5084.68	2395.56	4507.93	4849.32	12048	6866.29	787.631	2998.21	3187.43	3433.86	3559.72	8476.74	3059	84203.1	237336	2601.36	3162.17	5263.45	2585.53	5431.88	1741.96	5362.15
P32004	21286.5	13086.5	14233.5	16324.4	11485.1	20199.3	23157.5	19505.6	16132.4	50242.6	18013.2	26060.7	24585	20702.7	31518.1	12431.3	18272	18445.4	18213.1	13364.8	12469.7	17741.2	9631.17	14510.2	27235.9	12185.3	22914.9	15165.6	9752.89
P32119	201097	30705.7	13801.9	97042.6	44845.5	32398.2	39168.1	46505.1	83118.9	50819.5	63169.8	63986.6	38758.4	24111.3	121931	23401.6	83035.4	44794.7	36255.4	30833.9	147685	23245	38962.9	38512.9	77433.2	100116	56026	25461.1	57166.8
P32189;Q14409	8158.45	7449.21	4077.7	10207.3	3281.04	5295.91	8027.18	5205.46	9055.64	6864.63	7761	9271.74	8954.81	2782.94	15055.2	10859.2	12180	8129.91	9617.23	4166.11	32117.9	20548.5	4263.84	6346.68	7209.26	2182.92	12131.8	6621.93	1140.63
P32754	4603.14	12363.1	7905.02	31052.7	4973.08	4878.54	8063.57	5068.48	15079	17430.2	16684.5	18465.8	20376.5	22486.6	12171.9	16074.4	11297.2	20518.4	10728.2	2628.8	37714.6	27404.4	7847.02	8978.06	7225.04	8255.9	13215.5	4792.95	8153.66
P32942	18778.9	9890.98	14717.5	33179.5	11361.8	23888.2	12396.3	8733.15	27525.9	46515.6	11692.1	22652	20189.2	28872.9	28546.8	25993.6	31390.7	15120.9	43628.4	14346.2	136715	31319.7	19416.1	38331.9	16352.5	18398.3	39447.3	18664.1	22182.1
P33151	27543.3	47079.8	61606.2	16419.7	31082.2	6557.33	76906.6	40162.8	8803.31	10260.6	18748.4	138936	66872.8	18630.3	10649	43364.7	3658.03	2941.39	5140.71	9201.99	43755.2	62332.1	11806.2	7773.94	16926.2	10137	16376.6	23475.4	4269.73
P33908	238016	164347	166040	56476.2	73430.5	38576.5	39832	95101.7	84303.5	378643	104472	83902.9	85592.5	149316	261822	85974.8	165233	451564	217074	282257	67585.7	213206	127003	127922	119128	169796	68772.5	56997.8	82464
P34059	6989.85	31139.3	5912.82	79492	17135.8	13193.4	16978.9	27509.7	37638.4	9428.08	27330.7	10918.5	9731.03	106283	27044.9	42590.2	20214.4	58589.7	4228.25	36755.3	43450.6	35358.8	9259.76	28495.4	12314.3	60070.2	28433.3	15570.5	30549.8
P34896	23962.3	9586.99	3098.27	9366.47	6929.01	3932.22	7700.68	4778.52	12908.9	11663.4	15479.1	26123	29847.4	2332.38	15568.3	2235.64	16057.6	28963.3	14532.6	7592	17133.6	15999.1	6782.67	4971.24	3828.26	8751.18	13798.1	5607.44	6992.36
P34913	6014.84	8019.69	5495.22	5067.95	9420.8	3992.42	6961.74	9341.78	2768.53	8462.54	6939.79	10063.8	11173.4	4657.09	6368.98	12276.3	6379.86	1025.99	8689.88	8407.69	2482.31	6629.19	6681.19	10500.5	5523.49	4922.32	6147.72	4810.42	8547.48
P34932	3001.79	2822.83	3068.61	360256	2318.37	3175.6	6869.79	8669.82	3408.26	7383.99	4307.27	3249.84	4911.42	14244.4	3582.08	359920	8750.14	3103.43	3627.13	2009.72	7041.25	16979.2	2719.29	3176.13	794.558	2999.89	10541.1	2615	5470.57
P35052	18339.8	14669	27886.3	29415	22376.2	29927.5	24734	17444.3	20825.3	16843.2	38677.3	25641	49938.1	10450.9	25423.5	9459.78	12259.7	21936.3	17341.7	32822.5	10646.5	10916.8	18265.7	14399.4	20948.7	20114.6	20675	12510.1	13640.8
P35080	4435.35	13282.3	2264.39	15242	1332.25	2613.59	6237.75	2196.63	10512.1	5983.77	3179.16	5977.07	2825.97	6355.47	4335.8	8589.22	3838.41	4950.16	8452.18	4508.59	13573.5	3097.22	5399.59	14848.2	1404.56	7540.85	14316.4	9297.39	22506.2
P35237	10105.6	5207.56	7770.95	1697.04	3158	10273.1	10027.2	9421.55	15527.4	16735.9	6762.22	6611.21	15973.3	12820.1	11004.2	10543	9264.72	6092.51	5288.1	7584.72	37372.5	30595.3	10788	9847.59	13025.5	5569.52	12011.1	3747.56	9605.89
P35241	3199.65	3578.86	1826.58	9950.52	2823.64	7425.53	4066.9	1407.9	7408.3	5425.68	3430.78	1262.5	9258.91	3491.83	6474.02	8448.33	5345.84	7076.32	8518.71	8765.31	12923.1	17595.3	5818.57	2635.38	1784	3853.47	5359.47	4558.85	5434.79
P35270	3491.09	674.423	3419.51	14779.2	4934.82	5599.75	780.44	2321.22	7029.47	5369.75	5292.23	1665.13	856.753	328.625	5557.25	3361.24	5263.48	3799.71	1506.75	5275.62	13417.1	10581.5	4295.97	8165.81	3873.35	1150.15	4839.97	2569.83	2929
P35318	16475.8	8683.05	3070.03	16991.1	1152.49	5205.36	6888.65	5667.88	17932.3	9654.38	8630.8	6066.85	6760.42	5607.15	9841.61	13628.8	7562.54	27142.3	11904.3	3451.49	99898.4	18856.3	7298.24	4823.68	5574.04	14461	11305.5	14226	16334.2
P35442	13368.4	6548.17	301.89	22758.8	6694.51	3825.94	771.847	1953.6	7259.5	12501.6	4999.89	4887.39	6447.67	4278.62	6297.1	10848.4	1862.38	9171.38	48100.2	3232.11	26682.8	6734.06	5294.42	13117.8	2082.94	10135.1	11159.3	6775.49	20937.6
P35443	19181.5	18638	23355.2	21296.3	10364.2	6059.99	11253.7	8805.24	21985.3	23238.7	18196.4	32661	125850	24995.5	23039.9	36357.8	25628.9	9662.31	11457.7	13284.8	346155	22922.5	25552.7	15094.1	15569	15837.3	40290.1	9905.68	22093.7
P35527	31300.6	15941.6	24724.4	48362.7	9289.19	29996.9	3832.95	7692.39	9048	318583	35170.7	13694.9	12432.2	23986.9	55734.7	75329.1	30268.9	22271	16117.3	15668	73814.9	84407.5	11689.2	7191.66	6433.91	19712.4	35075.1	6911.46	8807.73
P35555	119956	147744	185174	305311	175897	179272	74410.7	127148	214012	138594	37643.5	63683.2	83512.1	262934	31872.7	452152	285400	232613	66884.2	178164	204563	258377	141746	207975	107538	184905	121038	277057	102605
P35558	18378.5	13702.7	2904.48	12155.8	8183.41	3692.64	6265.31	10356.5	19152.2	5810.32	14825	9643.94	19501.6	5083.22	22679.8	4919.89	26251.1	25608.8	18234.1	9715.4	16554.3	11545.2	11208.7	15508.6	16400.6	13465.8	19511.5	16255.1	17021.9
P35579	2069.39	790.512	9840.99	17201.5	5273.6	4726.84	27194.5	5634.93	1066.27	8146.11	4884.06	10063.6	9013.94	9482.7	7374.64	14844.5	2122.09	24257	5318.4	3148.71	472934	82428.2	5858.33	1375.12	4980.83	2746.94	8798.59	18207.2	10176.5
P35606	14682.9	12401.1	14302.2	30322.5	9431.93	6420.19	5610.97	24400	9533.77	23068	4911.01	19493.1	12136.7	18229.7	16824.6	35506.2	10569	15262.1	12395.7	4925.44	15789.8	30387.3	8031.25	16432.7	9537.27	5768.16	22670.1	13677.5	4680.62
P35613	14410.2	18700.9	20296.6	58944.3	38540	14636.4	22231.7	13005.2	27906	77676.1	18903.4	25107.2	32250.8	18764.4	27680.7	75760.3	19610.7	11545.6	37757.7	9884.63	66375.3	57213.1	26431	50048.2	13175.3	24431.8	81022.7	33600.1	40643.5
P35754	112822	80785.5	49596.8	181838	15803.6	31707	52602.5	33120.6	39384.6	185053	200065	159283	226599	30422.4	108899	133876	58092.1	30092.1	58092.3	36729.4	343360	84196.1	59355.1	92007.5	41624.9	44016	316215	36710	69950.6
P35813	1000.89	6421.54	1537.95	4012.04	1777.65	2538.64	2285.66	2349.44	11525.1	19614.3	5327.04	3845.77	3387.06	3658.91	4294.13	13853	3977.15	4044.09	5656.98	2914.12	13193.1	12498.6	1352.75	2706.49	3641.39	13034.9	6477.84	3621.76	7438.32
P35858	12482.2	14833.7	68661.2	29319.7	12469.3	11282.6	15662	8581.44	21370.7	16629.5	31976.5	20915.4	19349.7	24781.8	9759.29	24334.5	20756.8	24039.8	44676.3	27859	72173.8	44284	16456.8	32047.9	15255.2	26373.5	32745.1	14525.2	14364.1
P35908	51767.5	71208.8	11060.8	59268.7	18548.2	82182.9	5203.97	25092	26917.6	214889	55373.5	12174.1	6936.28	25926.9	91616.1	36865.3	6388.77	6283.06	13001.8	13457.9	52049	12673.2	6451.47	15788.5	42417.7	10067.5	4431.06	22877.9	43374.1
P36405	4441.24	10326.8	6849.32	6416.09	5874.17	7885.08	7275.03	8929.9	7833.25	15340.8	14525.1	3592.14	4287.43	1274.87	20120.6	12549.4	13038.4	5334.3	2907.71	4366.7	19960.3	9152.27	6958.93	7075.32	7344.48	8552.87	14868.6	8647.62	9894.56
P36543	5403.86	5046.38	2619.2	11807.3	3298.97	5653.07	4631.06	6447.54	7265.52	4294.91	6237.71	6187.35	8796.61	2243.82	6388.08	6584.71	6218.48	8330.53	8789.99	9931.81	13026.5	21578.4	6506.82	1959.77	5476.67	4424.12	6359.91	4069.58	5793.94
P36639	36790.5	21648.3	21685.7	27128.6	38480.6	22193.1	27047.4	37206.4	26162.3	93930.2	40912	15605	34992.7	21984.6	43518.8	85801.8	42453.6	7026.17	26248.1	23539.7	10713.4	52075.4	58511.5	31277.3	16484.5	28248.4	71989.5	38120.2	27470.7
P36871	13570.6	11267.7	12399.2	12437.3	6246.5	7125.06	10064.6	11939.6	13860.7	7425.27	13495.3	13880.2	38563.8	2280.24	18190.9	7448.64	23348.6	22017.3	17424.6	15431.9	118868	28513.2	9330	14981.4	13517.2	9095.79	7284.39	5658.15	13100.8
P36896	6907.18	2648.98	4899.57	6336.54	18362.3	9314.74	23602.5	68205.9	4197.8	3664.1	4122.27	21583.1	24815.9	6628.49	4822.36	4069.88	7243.81	4816.17	99614.7	33904.9	43698.2	6043.36	6097.37	3236.2	52860.2	2162.76	1766.64	5011.61	2901.47
P36897	10597.9	9089.78	5177.49	17199	8978.59	17218	21640.3	30851.9	2349.47	8972.81	5084.4	12079.3	35664.4	8222.07	12212.6	8129.39	4937.45	5843.26	17098.1	10087.9	11081.4	10963.9	11632	2426.06	14185.6	3349.83	6481.89	9963.35	3931.72
P36955	26790.4	23058.5	29792.6	21543.5	13199.6	16827.3	21417.6	21543.7	19388.2	18325.3	17969.9	32066.9	11704.4	12095.9	21012.8	11291.5	22175.9	15091.2	23834.4	18427.6	30700.9	40269.3	12970.1	23723.3	37131.3	17305.3	22599.7	16353.6	8953.82
P36957	116820	44316.9	17228.2	247328	21901.4	28775.2	20168.3	10738.4	57867.3	115349	43148	74771.7	89020.5	21110.3	55793.5	60723.2	78034.4	100387	154567	12263.7	411911	288630	43336.4	95040.9	42253.1	89248.9	179206	84575.1	170519
P36969	5808.17	6108.57	1816.11	7216.44	4161.37	3641.98	8349.33	2410.95	6788.68	6632.01	4676.98	8245.41	8668.22	4308.31	7497.4	8843.27	7748.48	8239.48	7646.22	2899.3	14520.3	9840.85	5025.12	3709.83	4826.49	2634.93	7349.78	3783.88	9452.78
P36980	3307.73	19646.5	5854.1	48775	3468.42	2816.52	3286.05	3676.62	12306.8	8871.04	3973.21	8884.32	2388	5814.52	9536.85	26084.1	4016.89	5050.25	8635.13	2874.97	11458.6	43097.6	4396.67	4318.57	3565.66	21904.5	6662.46	3902.21	8151.95
P37235	9573.1	7358.58	3827.03	25888.2	6007.72	7362.75	11979.5	9722.25	7605.4	21350.2	16661.5	9666.43	19388.9	4730.82	11019.7	15179.3	12287.3	6571.53	18879.9	5560.83	35285.4	9020.59	14773.3	17049	16705	12492.8	24672.5	8466.52	14330.7
P37802	9435.43	4485.06	11480.2	10695.6	14035.5	31458.8	50891.2	20531.5	14257.5	4197.68	15784.3	14970.2	6809.21	14818.6	10107.6	10190.4	41685.2	10775	55457.7	16287.1	166201	29856.1	14564.3	13315.8	22493.2	7538.4	22443	11254.7	13967.7
P37837	31371	11675.5	13647.1	16947.7	18005.2	40805.9	42869.8	13557	23213.7	10280.8	128117	186760	746118	17851.1	54472.8	72258.4	55222.3	20784.5	19797.7	27157.5	271378	205322	8794.04	21252.5	53768.2	6096.27	13959.1	14193.4	7117.65
P38571	7009.17	7912.53	3915.82	4614.64	5771.35	10062.6	4415.98	6830.22	8651.73	11994.4	8562.61	2939.59	5182.92	5948.69	8558.6	5839.24	8403.35	9912.18	9561.94	4358.89	33060.4	17679.4	4205.52	8218.5	2774.38	7919.73	4747.83	3753.68	8906.21
P38606	9622.26	5160.36	4090.88	5615.77	3147.03	1461.46	3913.22	8035.35	13681.8	30338.5	12693.6	12793.6	12435.9	14266	9808.42	7905.14	8044.8	8572	17120.9	9411.72	33945.3	14306.6	5793.28	5304.88	12043.7	5858.85	22684.5	2618.37	3833.43
P39059	364238	194715	423617	262562	793491	619212	757033	918240	146425	301445	162031	221564	769058	403174	889291	137276	255137	239428	542706	297036	75358.9	103997	479821	595908	933924	122409	1.08949e+06	585329	96583.9
P39060	193395	61428.4	118046	137688	51346.8	98451.2	71657.4	29799.7	157033	163600	70743.1	38591.6	119865	154249	87714.2	176434	94988.2	97390.3	38657.7	33914.4	30687.2	50094.8	136620	178982	44665.1	122703	344098	186524	147361
P40121	4323.59	4515.03	3220.33	8556.19	1213.91	9736.12	6257.89	2816.66	6847.33	11454.5	3897.61	5618.77	5699.59	5960.78	8016.38	12616.8	4805.47	4110.23	16636.9	4762.8	18147	9949.92	1395.09	5681.17	6989.58	4866.65	11420.3	1047.28	8403.46
P40189	37014.2	28760.9	42380.4	98826.8	30846	34605	46936.7	30786.4	55956.9	157791	78538.3	74002.8	54785.3	32593.7	40216.8	68129.6	46985.3	19193.8	22200.7	20280.1	84172	49238	49648	43822	36023.6	32682.3	103608	70716.6	63065
P40197	5949.56	1933.47	11619.1	15389.4	4841.55	12338.4	7252.06	9491.79	7764.12	157218	6628.61	7686.03	16912.6	1286.95	8673.81	1022.29	3749.94	4103.22	8216.36	6079.21	56188.4	12542.3	3856.51	6463.51	4036.28	6919.31	5937.75	51137.4	2794.97
P40925	21316	36431.7	10213.5	11669.5	21777.1	18299.5	30945.9	42313.3	54773	21202.7	23128.7	21351.9	31217.8	9602.47	40605.2	9886.48	39882.7	32178.3	54010.7	27994.8	37052.5	27191.3	35791.3	25790.5	52867.1	37958.1	28109.4	13708	35127.8
P40926	5596.6	5723.19	7746.65	23915.5	4255.82	25429.5	21091.7	24029.3	10229.3	19922.3	14115.6	11272.2	7005.71	19700	5651.45	10110.1	40387.7	19655.8	15461	8594.79	140351	34814.9	17927.8	18746.3	18333.7	9799.82	21937.9	7226.75	20682.5
P41181	13311	12455.5	5096.56	49001.1	7046.84	6843.56	3980.44	2681.96	114259	24363	20336.8	13699.6	16711.8	3566.21	9397.66	25562.8	16265.1	44828.8	20064.4	7780.06	25671.1	131858	3721.14	10357.8	11158.6	28292.9	23029.5	14329.8	45081.2
P41217	76670.4	16582.5	18829.9	103547	11221.6	49860.3	103185	45575.5	22378.6	75907	72235.1	14121.3	13056.8	7621.26	19715.7	16114.5	4757.97	15257	44963.3	11936.1	14644.3	13220.8	11575.3	6805.08	64899.9	107821	286731	11202	21544
P41222	3680662	2027491	3009605	3385718	5922091	5059362	27043414	38543804	441774	3.49862e+06	4.7615e+06	16502849	25796356	2.13618e+06	1.62184e+06	7.07384e+06	165054	845419	7527389	3.2182e+06	2.46898e+06	705389	5.4951e+06	2573081	12947689	731633	2.29649e+06	5923714	3.65733e+06
P41271	33395.1	120578	24063.2	304914	64586	46961.9	5881.04	5552.87	41121.6	98396.4	74252.7	48137.3	15978.6	118226	80730.4	471860	18444.6	6172.72	15087.2	41015.1	302036	80306.3	74161.9	98901.1	11138.3	164880	203047	97334.4	305414
P42330	2148.01	8354.77	3492.07	73042.6	1585.18	2596.47	986.262	4255.89	5583.98	14743.7	9179.86	3377.34	2617.82	9380.3	9648.95	7900.39	5507.71	5217.92	8778.83	6061.48	418027	50945	4412.41	6463.61	5287.21	1852.28	14213.2	5330.22	8966.53
P42685	13494.9	4620.49	10858.4	20528.9	24181.1	15822.4	3713.32	11213.8	9339.09	22775.7	30328.1	12380	12013.6	4088.44	12634.9	14739.7	11498	16761.4	10739	6839.96	27259.3	54962.4	10688.8	25066.3	8228.87	7405.22	4960.63	17136.5	10140.9
P42702	11650.8	7705.94	9300.69	17368.3	7324.71	13321.4	16898.6	3383.69	19711.6	19028.4	13412.4	1456.62	12380.1	14757.6	8704.12	11474.4	17522.1	10056.3	3629.28	6511.3	25959.7	12260.7	7587.52	10262.5	7201.29	11910.6	23731.6	8190.65	12116.8
P42785	34089.9	38940.8	58861.5	75472.7	60079.7	101731	105664	73236	18752.2	50389.2	50066.2	95586.9	129646	75786.2	29369.4	43888.3	38993.5	34341.7	56458.7	61505.9	32269	43989.5	62633.9	44228.5	53628.5	96999.2	55924.5	41637.6	37100.6
P43005	3465.74	4474.93	8535.71	9667.4	4065.29	6197.88	1264.59	11398.2	4976.11	7541.66	3553.73	3473.53	942.939	2370.22	908.335	5532.04	7579.68	2473.1	4853.44	5509.19	8835.3	5694.14	7528.55	2525.41	2084.94	4241.74	7260.9	6020.67	6415.4
P43121	68789.4	39119.1	53487.6	68069.2	44639.7	41488.2	71913.6	40182.1	53260.2	109617	56278.8	69160.6	77992.8	89536.3	71733.2	100418	34403.9	48445.7	154963	37261.8	85484.6	57403.6	64643.3	68858.2	40636.6	45626.9	140086	60283.8	27198.4
P43251	157355	126687	125300	177708	45060.7	85234.3	245969	74618.9	68046.3	38896.9	58206.3	173896	273131	94813.3	40058.2	96179	26273.6	48103.9	107245	50543.1	60070.5	28465.4	101015	55895.9	69335.2	98802.2	69023.3	110382	93381.9
P43652	75176	20918.8	27088.8	35742.1	48975.5	58217.2	102993	45361.3	17077.6	55559.2	79862.4	73364	207955	32349	45252.6	117028	14234.8	7313.86	27758.1	24246.5	117001	354560	21292.8	51537.8	20243.5	55322	73174.8	54096.6	34639
P45381	2125.17	3906.49	7040.46	9816.38	4278.99	1892.6	9916.3	13844.3	15430.7	12763.4	7325.37	13974.2	10415.5	967.39	6588.74	4205.63	13143	7152.68	5750.29	5193.15	33926.3	14342.2	3727.14	6444.8	9029.53	17705.2	9024.3	8068.2	6617.67
P45877	22995.2	17526.9	14440.9	9242.3	18275.2	45609.4	53745.1	78258.3	11123	40644.3	34818.3	10200.2	35188.9	19661.1	18120.3	31672.9	14941.9	15127.2	23111.3	15343.2	9108	33312.6	16364.8	15569.5	45250.9	10637.7	32994.8	21437.7	2903.44
P45880	6514.72	4386.4	3072.88	2323.99	2811.98	1067.8	5560.94	3375.14	6428.66	9560.24	11006.8	10356.5	7258.82	5474.27	9731.83	26395.9	7048.02	5521.57	6674.18	1783.93	2383.99	17520.6	8390.77	4599.27	6356.89	7098.34	8678.79	8187.83	7041.74
P45974	11953.3	4964.33	3966.91	4908.1	2766.16	2131.86	4872.85	11047.1	6021.7	12585.8	11838.1	2147.66	2942.88	4411.22	11937.8	11915.4	9271.43	7555.68	31970.2	6284.19	18260.8	17172	8237.1	6485.2	6552.24	5409.91	6057.76	4120.36	7323.31
P46108	3944.49	794.046	14484.4	8020.51	497.505	5055.89	4726.48	3342.92	2453.09	4031.98	3447.31	3207.39	3225.61	3743.2	3349.82	4533.49	4182.92	2558.4	3765.67	3165.84	19286.7	10581.5	3561.04	6605.81	563.016	2081.11	5818.2	8315.44	3818.16
P46109	21744.9	3345.16	9415.1	33163.6	1	6468.34	10038.2	10236.1	7468.13	4611.49	6207.56	9161.82	9937.68	12831.9	2674.4	10329.9	4242.15	6822.18	8024.2	8061.74	31479.8	10823.6	1968.22	6926.6	15927	6782.27	8600.44	4898.06	4862.14
P46531	8141.77	4617.14	2423.97	16276.1	1778.56	2307.08	1966.43	1626.41	3254.68	32225.6	977.828	2637.55	1877.85	2860.63	4275.02	14981	1142.63	12961.6	5003.68	1289.89	18826	10427.1	967.674	3614.22	975.858	5575.32	4580.26	10126.1	6816.16
P46926	2589.23	7771.74	3699.27	17705.9	8077.95	3860.78	5629.5	9361.44	27980	10538	14983.1	26920.6	12848.9	25241.9	17406.9	3079.44	11796.1	22908.3	13593.4	4181.65	42469.4	9542.15	4308.74	11619.1	11425.2	3975.07	19684.4	5926.58	5684.61
P46940	52367.9	6957.51	17900.2	156485	5204.13	3998.68	7023.04	3968.14	11532	127761	19933.4	15844.1	6127.48	11900.2	16149.5	60978.6	16476.2	18222.3	7401.7	6477.45	286894	73344.1	20422.7	35509	3956.57	9432.35	65874.6	24502.6	21959.8
P46952	12377.5	8278.4	5423.27	56827.2	13906.3	21125.8	5002.16	4179.87	85898.2	34151.3	39420.5	3022.43	26181.3	31968.3	5378.78	12063.8	22351.7	43019.2	23754.1	7023.07	38789.2	25926.9	14431.3	9470.86	9472.89	3523.39	34239.6	13297.4	16329.2
P47755	3395	5778.26	3408.64	10510	1682.67	1633.19	7762.77	7244.49	6787.23	13401.3	3108.57	3430.7	6127.6	1079.22	3168.84	7270.4	8945.5	6694.98	8173.47	3163.33	8441.77	6953.75	3190.03	2317.87	4173.66	7478.6	7987.49	5321.34	9012.01
P47756	33685.9	10737.3	3605.24	32974	3035.1	3586.66	6058.61	2936.2	35595.6	23600.5	9740.97	4423.16	4791.25	3637.74	8534.68	7286.32	32331.6	24996.2	25139.6	13024.6	148454	26333	9010.05	6437.34	9140.08	10605.1	15162.1	5768.19	11753.6
P47972	6070.83	3989.81	9718.48	38833.2	5732.03	20956.7	17670.4	11494.8	950.213	7529.92	4381.49	8240.06	8465.43	3211.77	9507.38	19006.8	4561.38	1504.72	4594.79	3227.07	341652	37090.8	1729.23	8282.65	8453.24	4182.25	4585.56	12000.1	6606.51
P48061	85756.3	48371.8	36455.8	66723.7	36330.1	40937.9	15780	29189.4	12873.7	47469.2	44383.4	14122.4	20984.4	44842.8	46770.6	13406.8	24574.9	25608.9	22571.9	9087.08	39848.2	37043.9	38173.9	19772.8	124851	30406.8	77967.7	8164.08	20490.7
P48304	192270	48533.7	155946	147281	7335.64	4744.35	54806.3	260406	13285.8	5505.15	8344.6	6421.1	56647.1	1929.07	15211.1	37205.4	4292.7	3856.93	6529.84	7431.62	69660.8	60350.4	5927.03	2208.02	7911.94	80022.8	9167.6	17145.8	23554.5
P48551	84426.3	76301.5	109194	119892	88076.3	38139.7	176170	91814	40057.2	106820	152110	193919	372826	59382.9	49831.4	123589	25597.8	11788.7	8719.07	31549.4	95559.7	113283	44755.1	86553	50597.3	44083.4	104573	119969	111700
P48594	28432.6	2417.88	3914.51	48450.6	18574.5	38827.1	18372.4	10022.5	21207.2	31359	16833.6	4473.45	5362.18	32334.2	33240.9	5533.5	63961.6	106790	39967.5	18037.7	376017	75007.5	5013.33	3412.67	1	22835.4	22131.6	3825.14	7108.48
P48637	23821.8	22114.3	6128.28	65722.1	7641.84	5345.76	12189.2	9030.5	113124	22681	22909.6	9897.5	14377.5	32953.4	15329.5	14109.2	48013	40974.8	7612.56	16846.5	75691.6	86131.5	5961.39	28664.8	16131.6	20758.7	22706	14276.9	20603
P48643	5353.51	2356.11	3212.87	2323.99	2298.82	2003.94	5267.28	5810.19	3956.68	6924.93	7047.53	8522.64	8248.04	2523.93	3959.08	10487.7	12941.9	4665.69	7420.01	4065.14	32146	15801.6	3394.08	3871.41	5146.32	3560.04	5955.78	3294.89	3859.68
P48723	12567.1	2531.95	4290.09	8584.87	2025.43	7687.14	9747.38	5326.63	1373.14	2334.48	1168.76	3100.15	3700.26	1204.48	4998.86	8950.46	6941.31	5797.42	6565.82	5762.85	22059	10241.3	5990.25	1574.32	5614.45	2682.42	6142.54	1468.55	3830.99
P48740	4558.85	6292.8	12345.6	10287.6	3223.93	885.054	5524.95	4334.87	3966.89	5043.89	14383.9	13660.7	7903.18	3998.25	4472.77	9035.86	3861.63	4573.71	8003.04	4605.23	12141	9376.77	2099.21	3713.62	3845.72	5832.68	1259.75	6164.32	9442.07
P48745	26736.7	48575.6	24339.5	212237	111219	53107.7	44731.9	61660.1	42786.7	276722	54738.8	49595.7	63549.1	34989.4	337684	201256	53721.8	34669	94560.1	14353	19715.6	292806	88132.7	156420	36979.9	50166.2	242012	74865.3	71718.2
P48960	14754.9	9147.21	6516.9	26633.9	11010.9	2121.13	3714.11	2879.83	7704.65	13412.2	5745.85	4119.72	6194.84	8086.94	4803.02	20863.4	9716.92	18911.9	25504.5	6527.35	35395.4	16509.6	15506.7	12176.6	5069.05	13245.7	14211.3	11208.6	20890.6
P49189	14728.5	6816.67	4514.04	18966.1	11307.6	2910.97	7190.02	20370.3	19060.1	20265.6	14244.8	6950.98	9346.54	6779.35	11183	5176.43	24033.1	24657.3	36254.4	15517	25258.9	20050.8	11677.5	10807.5	19231.2	7571.86	15119.7	7700.34	13294.1
P49327	4958.9	20620.4	29273.3	132517	6211.48	14196.2	4427.31	2824.78	131255	20629.5	762.329	7658.7	10671.3	13094.6	10708.1	47669.7	5988.18	21339.5	11683.3	11932.7	41085.3	49320.7	7692.64	15946.9	5950.2	88729.6	19142.8	14017.4	46894.2
P49368	2924.85	3782.2	3392.06	11720	3102.4	3599.69	3991.67	7075.44	15865.5	17459.2	3675.4	4452.03	699.572	4834.84	9899.51	7970.5	2960.15	18832.6	10780	6608.95	33998.7	12079	3718.94	4595.74	9455.78	3814.04	10721.4	5239.36	7213.37
P49418	15612.7	13474.2	45323.5	73306.7	16018.1	18183.5	14717	15522.9	11562	61662.6	13080.5	74753.6	40510.5	6156.36	11499.5	42020.1	30999.7	24515.2	20198.4	5556.78	97694.8	44013.1	12394	46955.7	20979.2	18176	79283.4	22434.8	49472.9
P49419	12872.1	4189.35	7864.85	27423.3	7406.47	7477.64	3738.76	9888.62	21473	9522.3	27133.4	7421.19	7089.19	8904.29	9106.57	12071.7	42528.6	12828.8	14664.7	6639.32	123609	27569	9320.54	15172.2	14574.3	5940.58	27808.3	16202.4	20109.4
P49746	238477	76823.3	453994	88651.7	50615.5	2957.01	215297	236261	133226	103416	59654.7	269625	350332	470731	34029.9	74450.3	394794	45456.6	27969.3	46961.4	56416.8	46778.3	69052.7	102709	6245.11	37443.4	79805.3	70734.1	12235
P49747	15889.7	45654.9	13734.6	213619	52707.6	3674	5777.55	3614.86	27646.4	65705.1	8111.4	6531.99	27024.5	18724.1	32077.7	89387.1	8070.59	24060.9	11697.2	16528.5	26430.5	283888	5597.57	41462.4	4334.69	136508	37931.7	13368.9	32969.3
P49788	122075	34150.3	18063.3	7863.33	2930.17	25173.5	67888.4	83541.6	9787.69	30052.9	16154.7	2342.55	7915.63	7666.1	11803.2	24963	14521.9	3141.76	9122.24	4669.14	8237.46	10653.1	11515.9	5178.42	7180.06	70668.1	30384.2	6278.49	18674.1
P49908	189903	87394.6	4955.86	1.97383e+06	3435.8	17729.3	73218.5	5454.36	558964	56268.8	475546	323940	476791	489834	23847.4	335985	3127.36	56550.8	892600	520943	71669.2	120068	429410	36366.1	282894	215993	45163.4	10139.2	804129
P49913	2144.27	738.567	2829.72	40366.5	2499.89	1987.55	15441.9	5523.15	2780.75	5116.44	2935.6	3532.3	6797.61	1542.04	4181.41	2930.66	1592.53	3366.78	4422.77	1505.08	37749.9	5015.88	3810.59	2104.98	3566.86	2825.86	4588.75	1867.96	4455.63
P50053	20966.6	31716.3	5656.64	38250.9	16597.6	5339.54	8130.88	14158.1	45960.2	22438.4	39676.5	15758.6	15719.2	12806.9	28804.5	11812.6	46957.8	39561.6	44912.9	19342	91979.6	163621	26088.8	36187.6	34022.6	13718.2	41022	13954	9696.77
P50135	2986.66	3416.61	2071.79	11778.2	1807.95	2034.21	3396.53	1248.32	26235.3	1156.33	5019.39	6676.68	10938.2	3329.22	2101.3	1890.94	2345.66	4360.42	5851.36	1916.6	12484.3	3660.25	2322.02	4289.76	3471.19	25221.5	9135.99	2897.92	3620.7
P50148	5522.12	3296.02	4171.8	13780.1	3871.16	4021.27	3660.43	299.352	4992.09	20505.3	26579.8	18748.6	8069.01	2454.93	16064.8	14786.1	8889.23	5162.93	1142.49	5536.36	12385.5	11998	3833.16	10751.2	5055.65	4241.86	10246.8	4237.29	6254.38
P50395	10684.3	12968.9	19381.8	11864.3	8411.15	10307.7	39674.5	41806.3	13356.6	8069.56	10716.8	13476.9	27397.9	8530.16	15290.2	3068.2	19445	19499.7	28029.9	15304.4	51090.2	42829.4	13456.9	9349.3	18646.2	7705.3	19305.9	10750.2	15017.4
P50502	16770.5	11052.4	1920.81	14177.1	5979.17	2230.65	7525.92	7344.24	14615.2	18204.7	21695.7	5767.73	16014.8	5568.65	20180.1	5717.6	19481.1	16018.1	5283.55	14843.9	44399	31937.3	13159.9	8325.44	6733.59	9945.7	11578.7	8012.7	25163.4
P50570	6555.19	5376.74	10305.9	7133.69	2223.39	32682.6	1405.55	3508.99	2821.5	6312.4	21263.6	6057.85	6453.93	973.611	5674.71	13278.3	18360.9	17159.8	6583.18	33702.9	48668.2	7365.62	3476.16	1988.03	2141.38	5839.98	10599.1	57963.7	4258.62
P50895	51440.4	48944.2	98872	101885	52756	109988	68775.4	71208.1	99161.4	76947.5	26899.6	20062	47319	132680	109058	99178.6	118653	57812.4	36313.8	53266.4	40376.2	70988.6	68530.7	87588.6	77498.9	78265.3	158384	103138	48194.2
P50897	17200.3	7505.28	6813.56	5186.04	14928.7	9468.55	9800.31	8878.37	12084.4	18177.7	21393.7	8752.42	15185.9	2905.08	16014.6	8287.38	13900.6	10238.3	20637.5	6414.32	13326.8	11017.5	12566.6	10722.5	14856.4	16832.6	21179.2	17471.2	6156.91
P50990	11342.4	11194.5	20182.6	11666.5	8093.16	3769.33	5044.07	7030.63	17760.4	33585.6	14280.1	11846.1	9357.75	4645.96	19894.7	13743.8	39976.3	22163	18834.2	11173.2	54803.2	8900.22	12840.5	7844.73	13943.9	7237.95	12941	3849.53	15031.2
P50991	11449	2934.13	665.126	4731.98	885.724	3268.52	3310.42	4648.86	6242.84	13898.5	8242.17	2941.84	3146.7	4024.14	13813.2	6943.24	16096.9	15500.3	5233.66	3049.19	24163.6	4453.18	4586.95	1185.77	8023.12	3434.82	8551.72	13842	6251.35
P50995	19603.7	40130.3	53430.2	63523.9	13937.5	19685.6	8151.12	3388.75	19046.7	40989.3	63490.4	5352.3	63346.2	52517.4	39207	27131.8	96707.6	35199.6	9495.64	18630.3	97941.2	74363.5	37004.8	18000.7	17115.4	22650.5	32220	50786.5	42202.9
P51148	1000.89	2414.58	2026.22	4012.04	1803.1	3722.34	3629.16	1085.27	14811	10318.2	535.88	1927.06	4807.25	5758.95	6826.03	3170	1421.4	415.155	4613.07	784.42	9291.31	9617.8	2731.63	1881.68	2786.68	26034.4	4988.79	1494.43	1739.23
P51149	40183.4	17183.8	7154.51	41575.4	13228.5	10505.8	4172.85	4107.82	29996.6	37643.5	23175.1	8914.01	8898.09	21701.1	31478.7	19118.1	27474.7	23672.3	3583.03	9750.58	264312	63572.5	16063	15590.4	10475.1	18061.8	43190.3	21045.4	65812.1
P51170	56724.8	61239.7	125981	55951	61183.8	102817	86153.6	17642.5	32853	81644.1	85569.8	28890.7	12243.7	131736	107899	300573	38360.3	7056.19	4301.1	60722.3	28416.7	27371.6	103055	69024.8	61009	126753	243842	151659	41101.5
P51654	11781.4	25363	31611	71743	31236	51077.2	50765.8	43781.4	37872.9	11768.8	6803.25	28145.9	13064.3	13421.6	11766.6	12060.2	14000.3	20822.3	8751.66	29718.7	9525.75	70843	25933.4	21505.7	16149.1	32452.4	19482.7	17675.1	31485.4
P51688	15563.8	15068.5	10186.4	29618.2	16603.1	5479.32	10295.8	39678.9	15440.1	14716.3	21861.4	21530.2	43443.1	20328.5	16248.2	3208.16	1769.78	18023.3	12092.9	23155.6	49226.3	32165.4	18920.4	26227.5	32191.5	22130.7	7947.74	12244.3	11172.4
P51884	26259.2	104205	63128.1	93680.8	34946.1	8515.48	35753.3	44187.2	32005.8	35786.9	15994.9	36200.1	18108.8	35107.5	21031.7	125301	7027.81	2621.6	18551.7	22672.1	85800.7	67266.6	25939.7	40636.4	6129.95	30162.5	42290.8	24100.5	26545.1
P52209	1940.18	4615.78	5523.43	12077.5	2799.79	4371.78	4058.15	4707.45	3851.24	4840.05	1526	3161.67	5079.09	1236.04	2544.15	9394.29	13918.6	10626.4	5425.15	9524.63	36163.8	25915	3905.43	1848.16	2850.81	4754.42	9142.01	3019.56	5890.68
P52272	6900.26	5129.92	3361.64	6890.93	771.976	3347.33	4186.63	6238.45	1772.36	4721.47	6583.21	1338.05	5384.35	500.81	2461.82	24977.8	9472.59	3415.3	13829.4	3556.72	51292	6289.84	8809.46	8784.34	4115.66	3448.19	15000.9	3376.03	7760.13
P52565	17264.8	21469.2	2212.24	17051.3	5928.12	7004.73	3761.21	2445.94	56368.2	24026.3	18960.9	1473.59	12282	19355.1	23122.6	23418.8	24563.6	17325.4	7606.57	16660	121846	74060.7	5243.34	11309.2	2645.87	20447.4	19244.9	22628.4	32576.7
P52758	29305.2	14021.4	15991	132251	38388.5	47909.9	30163.9	41761.2	29860.5	7104.85	69087.2	59366.8	156527	14856.4	13204.1	20998.8	11226.1	12652.1	7754.49	18834.2	44346	20848.5	39134.6	7810.75	40209.2	12326.9	30911.4	25136.7	30408.3
P52788	5404.83	5919.67	1722.64	12534.1	1658.4	3009.69	4596.47	1445.94	4637.38	9973.3	3257.07	3349.8	4423.83	851.987	3410.26	8492.46	6742.29	4647.04	2786.02	2633.07	20966.4	12016.7	5729.78	3033.48	3693.69	3491.46	6853.85	2474.09	9338.67
P52803	7678.9	2194.65	6799.63	36266.6	9104.25	12104.8	17978.8	6000.02	4303.47	3360.05	14434.4	13464.6	8419.03	4201.83	610.778	2583.86	7144.6	14760.1	4345.71	4073.68	16477	14618.9	6235.36	1141.13	12241.6	2516.32	11887.3	7482.13	3323.79
P52823	9047.26	8333.59	8000.67	17510.9	8508.86	11796.6	15725.1	9196.03	4143.24	20501.8	10165.3	5568.42	10015.3	1399.37	8307.27	9468.63	4827.19	5853.2	14789.3	10138.9	21407	5804.28	11306.3	1420.52	14279	6025.32	5360.01	4411.14	6679.12
P52907	21108.3	15796.3	16562.1	65161.6	11635.5	22663.8	17075.4	18539.6	19348.1	24650.8	16147.1	284.203	35738.4	9905.85	23088.1	18225.9	35958.6	47309	9344.45	10711.8	188932	48119.7	23673.1	4992.39	32276.2	15424	11917.7	19269.7	22611.5
P53634	42527.3	92219.3	89508.6	41031.7	171874	118786	132056	151430	108813	220609	213572	521002	308542	112705	115536	106537	190808	130265	251381	208238	133506	41529.3	241468	116875	199360	131660	225485	209099	159352
P53990	46137.4	36845	46488.9	59523.2	47108.7	52990.6	37007.9	17220.8	61437.8	90520.3	78152.6	71519	50696.9	29654.5	68158.4	63319.6	41909.5	66302.9	70596.3	46639.1	157981	87941.1	56905.9	68627.1	53832.6	47074.3	99358.8	54056.3	63057.2
P54289	19414.1	12356.9	12960.4	12440.3	7583.06	19340.4	30960.1	25652.9	10695.5	19728.5	17100.5	15256.6	29299.8	5947.01	14822.5	14741.6	23725.7	20712.2	24261	22052.8	23347.4	33562.2	13605.5	11747	17747.9	17424	16738	22181.5	20055.9
P54652	5399.91	3581.09	2768.58	9306.59	1318.24	3420.14	5033.64	5946.62	6105.65	21304.3	5404.78	1634.26	7934.1	4484.8	11146.9	10437.1	5989.87	19038.2	15447.2	5072.8	20312.6	14028.4	3674.85	9723.23	6222.82	5651.29	7324.18	5277.95	3445.9
P54710	13506.3	44972.7	9192.16	68701.8	14806.3	18519.4	2060.25	1578.51	228371	15098.7	16930.9	6827.9	5459.37	28609	24395.9	21506.4	10559.2	39237	41686.8	10749.8	49069.9	5431.5	10120.8	7818.25	8491.01	168444	8657.51	6918.05	81274.8
P54727	9848.01	10280.1	5379.95	27070.3	4342.45	6224.11	16445.6	9495.73	21081.1	14225.8	4836.96	7076.73	11674.3	9374.09	13116.5	21236.5	5993.86	6858.61	15266.4	2124.06	39981	57452	11469.1	9380	15876.7	6541.66	14331.5	5862.01	26658.1
P54753	26274.9	28986.4	10797.8	129037	21311.4	16004.2	12591.4	8108.6	49084.8	66555.9	15322.1	4917.62	15820.2	44671.1	40110.1	121523	18577.2	58881.3	35176.7	17131.6	73147.4	117704	14601.4	18824	13005.3	29798.9	28855.5	34302.7	14465.9
P54760	625412	59384.6	54488.5	271797	64057.6	147336	4533.02	9973.4	45712.6	97917.9	98335.3	16296	27698.7	37648.7	44047	507098	34062.3	204837	26085	83208.3	2.06972e+06	472683	179314	34263.3	55736.9	182944	119510	170206	218088
P54764	4266.59	40702.9	81662	24144.1	101417	48097	412050	88007.1	8965.63	50514.5	501767	335439	706833	80701.9	57623.7	66024.7	1260.39	2904.14	10489.2	23424.3	11303.4	24967.6	46549.4	130026	66123.5	49894.1	277057	13936.5	28334.8
P54793	21250.2	246614	85136.8	433058	14688.1	11740.3	48266.1	13550.4	414515	282959	85283.1	9581.01	32531.6	26307.4	104868	76965.8	2937.97	52905.4	29444.8	6324.39	74868	94528.7	273990	85703.3	6636.43	59055.9	92302.6	32317	96245.7
P54802	166928	110420	62054.6	229923	97073.1	68565.7	52374.2	236764	131918	58543.2	124705	104944	425418	264989	108840	131686	80749.9	186808	224062	159029	242086	165559	84984.3	238650	110902	194791	108711	58623	56500.4
P54803	28618.3	3332.81	6587.95	12914.8	15056.3	7415.18	8895.06	15681.6	27342.9	10892.4	7289.7	19727.4	19927.8	5646.11	7780.2	13216	6561.38	13631.5	8699.69	4201.32	38582.5	32910.1	12658.3	14060.3	19955.7	8945.4	30827.5	12730.3	9629.24
P54826	31708.3	21474.8	12798.6	109985	28362	35516	14647.9	7535.96	77349.5	130018	38719.3	5800.22	7268.93	20718.9	48642.2	62071.1	67719	24123.7	28724.1	13519.6	37567.9	101071	19811.1	54298.7	18148	88269.6	46299.4	41612.4	54744.2
P55000	58596.1	141435	134633	24032.2	157398	169530	508505	623170	42055.3	176147	23221.3	85605.5	85216	243477	12747.3	177287	46270.3	12026.6	343436	335005	19625.7	54005.8	179245	72371.8	468762	49318.7	20853	312212	56872.1
P55017	29412.9	47499.4	78888.8	64642.9	30021.2	26822.7	36896.3	12237.1	84840.9	106865	98680.8	43982.5	47546.5	14443.9	69684.1	36250.1	20720	15341.3	19597.1	19496.3	204979	72042.7	37871.5	38552.2	39617	37141.1	64176.4	34545.1	68283.8
P55058	15998.5	4386.72	7231.62	129104	4194.09	14249.7	8771.1	5374.15	7154.88	6330.85	5820.07	11557	13767.3	5715.5	8072.55	4987.7	9749.75	9472.62	8150.95	3273.33	148586	9948.63	4460.52	8668.91	2778.64	7212.15	26441.6	7419.91	8211.1
P55060	189126	65450.7	51153.9	247384	155295	47070.9	208477	24051.2	50360.5	103545	391260	15865.5	23123.6	204625	205681	114799	324404	366589	76398.5	85487.5	54774900	4481091	55184.3	38231.9	52162.4	147151	52631.3	19798.8	67448.8
P55072	10535.4	4033.16	5152.08	15345.3	4717.05	3963.43	4727.24	4732.56	3661.41	4070.68	7268.32	3554.88	14670.8	21962.2	17397.4	11854.5	20477.7	32391.2	3950.63	7549.46	51778.5	64542.8	6761.01	4257.68	14424.5	7296.81	7922.9	1125.17	15774.5
P55103	15572.4	19184.2	20845.1	10447.2	42764.2	24270.3	18912.2	8810.44	13341.4	21886.2	9021.86	32807.8	52339.8	10800.6	8663.74	20710.4	8875	9279.59	15161.9	1346.46	9957.36	3726.85	28813.4	34055.1	41122.4	6027.69	76232.3	17137.7	22743.7
P55259	67573.6	31871.9	40464.4	2.15962e+06	22194.8	26697.4	35637.8	30245.4	25718.1	51620	51763.2	36118.3	28470.3	21587.9	28401.4	21293.2	20346.2	40406	116365	8888.93	550650	51583.7	60558.5	25121.9	29758.1	30932	76006.3	42393.6	136025
P55268	40889.4	12718.6	16641.6	69288.2	9504.76	19620.9	20372	17188.6	21187.1	14455.8	15822.3	15950.9	30977.2	20451.2	20786	34900.7	14774.7	14586.4	8918	11354.9	47097.2	20008.2	23180	26055.4	18947.3	17180	24433	24317	11684.3
P55283	5673.68	5690.01	3087.11	10004	5492.02	7841.43	2273.34	1595.75	4527.35	18383.3	8054.57	4693.32	4834.77	7054.12	8478.59	12148.9	2607.98	3711.57	860.633	1673.85	10093.5	17520.6	5675.75	4341.53	5307.87	4066.98	21805.3	16173.8	11477.9
P55285	64523.9	39798.4	38560.2	96164.4	30079.7	14808.2	12811.8	20786.1	75704.3	27287.7	27534	24696.7	37779.9	38955.4	32827.3	111371	28018.9	15639	25689	13845.1	17116.2	35561.6	33192.6	36863.5	14184	52550.5	40562.6	29374.7	35360.5
P55286	50461.1	28622.2	11300.4	176475	13880.4	11676.7	7377.95	8258.06	21785	94526.3	64177	18696.2	16677.6	16956	22267.1	75191.7	36675.7	11047	2939.83	9051.94	64137.3	80556.2	21204.6	27567.4	10142	22452	142483	31932.5	30312
P55287	148678	107439	172109	172715	277621	57191.3	109704	205082	49847.3	195749	133463	195155	261483	88229.5	156899	328756	33147.1	9428.16	150941	29307.5	56209.1	119100	109212	269805	82276.9	65991.7	255569	162820	56630.8
P55290	340374	148214	320354	378108	199132	215981	362283	229474	166736	361609	340226	420903	294314	200499	277259	445766	183151	91824	170530	147470	265207	175524	354992	265421	251986	223805	542989	456448	393648
P55291	82858.2	53139.9	53674.1	110035	154104	12927.2	37046.7	37491.5	27356.6	53080.8	17373.2	38086.3	98439.1	52709.5	62937.7	79045.6	17996.6	11965.3	48526.4	13208	16834.9	28902.9	95324.8	133720	42463.7	20753.8	118379	69825	94921.2
P55327	5147.46	1283.83	12412.4	360256	1718.85	2483.57	4315.37	3405.02	3321.21	5527.87	428.34	839.736	5973.92	1770.69	3158.41	5196.72	6290.47	4422.16	4028.9	873.911	37939.8	12016.7	3508.51	1414.36	3292.47	2459.67	4131.35	1514.25	15165.7
P55786	13083.1	46913.6	988.612	12975.5	6094.62	3843.93	7833.13	7157.59	4516.39	11047.8	5173.5	2388.69	2642.51	2465.7	7182.69	1143.41	7046.23	12417.9	7920.38	4971.11	26116.2	36383.4	8331.27	3315.34	4245.72	4013.22	8616.3	1613.1	7643
P55957	3833.51	2352.88	2956.73	6190.22	6603.51	3970.74	10834.8	16026.5	3319.18	7157.42	2432.01	5917.76	7389.18	4642.01	2710.08	4913.9	2277.78	2139.33	16242	4683.78	8910.44	5188.19	7455.39	3230.82	4479.21	6616.95	3746.51	5798.69	3007.34
P56537	82220.8	186301	52353.1	289798	90340.6	32868.4	23421.4	16278	249288	577662	106105	61389.6	87717.5	129049	219541	308023	58479.9	117002	94253.4	115775	641414	350095	104066	85221.6	57019.8	141647	122614	99105.2	207845
P58499	100254	41912.2	30003.7	112302	44233.7	53121.7	33900.4	10923.5	74278.4	111914	158101	29062.5	5600.51	109536	30214.7	81824.6	81480.5	48760	90974.9	24969.4	244949	83082.6	41064	57609.8	25620.7	48088.7	171340	42637.9	107536
P58546	11227.7	4710.06	5920.15	18107.7	4607.68	16298.7	14523.4	6991.65	11349	18906.1	9320.23	10916.4	9843.83	4183.25	5759.85	4725.13	11930.4	12116.9	25440.2	3935.21	93957.9	18685.5	6117.94	13758.5	5437.67	6255.83	16010.1	7311.72	12565.1
P59665;P59666	2336.32	2324.67	31810.4	69919	7547.4	3759.91	32662.8	6757.57	4936.53	17602.7	4359.77	1622.23	7930.86	10435.6	3070.76	10050.2	51708.1	32606.9	7709.18	2884.17	1435570	425055	670.766	2567.33	6009.34	61746.7	12594.6	4850.12	5516.23
P59998	12864.5	12424.7	16927.3	22462.2	10231.5	9362.07	18739.8	24203.6	14893.1	20093.1	29640.1	12454.9	14300	28508.5	39339.5	17857.5	35192.6	45003.7	31326.6	15265.9	160430	41710.8	14047.1	6627.15	30078.6	28940	11685.1	6789.85	22931.1
P60022	100211	88583.6	206600	272308	623557	206113	527673	353656	81924.4	13595.2	157196	385168	145778	75914.8	40974.6	22974.4	246837	209262	462779	347283	40443.5	273521	209468	68196.6	993879	119481	142277	118308	123047
P60033	8144.62	2066.52	5565.35	15732.9	2797.32	3683.46	5258.24	9517.32	4067.33	8913.41	2863.67	4211.61	6607	2297.04	5966.95	3339.87	3828.48	3876.2	3446.56	3573.68	83689.9	10854.2	4583.19	3460.83	4856.15	5185.28	8226.67	3186.48	12222
P60174	44216.2	30549.9	19856.8	71414.7	22711.4	10051.4	12154.8	21905.2	61764.8	25817.2	31195	25874.6	25435.5	86774.8	23451.3	19080.4	62621.5	47566.5	55725.2	29885.9	139876	100802	19353.3	31876.2	45895.2	22039.7	21289.8	18492.9	29688.2
P60660	13716.5	11193.1	8422.71	21667.5	2267.79	4622.8	7918.08	5862.94	23543.5	4578.5	4245.55	1055.78	7579.32	14645.2	7143.09	17747.7	19587.2	23730.1	8525.11	6506.47	367685	128841	7476.09	6426.52	5022.91	15334.8	7936.47	9845.93	51405.2
P60842	144618	299886	545523	174932	1771.05	16536.9	121005	86338.8	1326.3	25551.6	21155	31445.8	3349.74	30014.5	15676.8	10029.7	16300.7	12207.6	24108.4	10344.8	90372	2970.29	137737	43586.5	64820.1	3236.92	31190	24328	5067.94
P60900	3662.9	4676.02	4741.2	44852.9	147999	3898.02	7238	42706.1	1278.08	11407.2	7409.04	3600.29	27448.9	9146.4	4540.62	12939.7	29485.8	5313.56	64350.8	3613.38	20162.3	10112.6	9569.18	1406.74	112149	12109.3	5007.29	3761.08	4083.35
P60903	16387.9	5504.69	5036.29	40821.2	3999.07	4304.98	5080.1	3498.36	22155.5	9735.43	8569.01	6151.56	9286.54	7796.13	5002.16	10787.6	65675.9	35968	34162.1	8953.88	174446	76562.8	12618.4	5989.33	5003.77	18052.2	14252	8601.64	22873
P60953	25032.2	25862.5	6697.95	28150	6929.95	16305.1	9800.95	11981.5	43890.5	10466.9	5694.48	6821.21	2981	16168.9	17955.4	64340.3	38709.3	17061.8	11069.1	18788.8	20638.2	30668.5	18447.1	12366.5	2778.79	31003.6	37258.8	14334	44123
P60981	11096.8	9288.36	4974.26	6746.62	4657.43	7394.41	5381.94	4789.09	27414.5	10266.7	544.09	2835.42	14562.4	5194.03	1699.16	6368.07	10024.3	23396.1	8627.83	5386.55	27764.9	15354.8	8921.82	4761.32	5856.61	7716.44	11981.8	6341.87	27155
P60983	6534.28	12049	6802.87	53801.6	11497.4	4260.48	5526.23	4288.78	17527.3	22137.7	16140.9	6197.41	8061.95	8607.44	19989.9	14893.8	27901.4	11725.6	9676.72	9079.28	23565.2	9344.11	16423	6056.55	6150.55	3061.62	20266.7	10512	11159.1
P61018	4618.14	3508.49	3237.44	14124.6	6133.26	8557.56	19316.7	12628.3	3567.97	12020.2	5398.3	1761.91	12318	2496.64	6854.54	8837.62	3314.38	3623.8	12648.5	2121.19	6496.38	5551.16	5784.78	4218.16	9747.18	1815.19	6311.84	7586.57	4192.87
P61019	9581.81	5758.81	4131.26	15977.7	8417.14	18275.1	28635.4	6339.44	8141.99	6096.86	8984.4	5857.54	34988.4	5686.39	7658.41	7114.31	14946.7	7667.72	7516.16	3427.22	57554.4	31541.6	16379	2876.74	62982.4	5528.14	5975.25	3902.5	19706
P61026	25876.9	8277.35	9265.6	17092.3	4071.41	8386.88	18581.1	21914	8736.01	4274.35	5998.46	31039.9	15147.3	19059.8	7988.74	19322.6	9280.18	12669.8	5312.65	3342.08	21755.3	13628.3	31615.1	3455.07	3482.8	7417.93	5313.27	13338.6	12816.1
P61088	29983	12347.4	7727.56	61645.5	6526.81	14893.6	14172.5	6812.44	32410.5	4886.06	30792	10680.7	9259.34	21737	19541.8	20309	38314.4	23078	10602.5	7701.6	232424	45207	16785.1	23249.5	11274.8	24610.9	36067.1	21277.7	25370.9
P61106	23653.5	12500	12089.3	8140.92	18734.1	18883.6	30877.2	9483.98	10960.7	21966.5	24591.9	29857.6	47586.8	3300.14	4078.45	24768.2	9976.05	4584.73	13662	5792.3	35639	17194.4	15035.5	7605.68	26092.3	7329.68	27130.5	13830.7	12917.4
P61158	10237.2	7051.44	2661.1	10224.5	3382.08	2127.07	4841.33	5956.4	9743.26	5855.57	5573.66	5173.81	11864.9	6383.27	7425.45	3363.54	21805.4	21736.9	6140.89	6023.08	75174.5	45685.4	5177.23	5502.58	8250.24	3866.58	1755.08	3981.55	8225.88
P61160	12789.7	21507.6	5487.7	9655.8	4141.17	5577.02	6865.6	9858.75	11872.8	8286.77	7029.96	9706.4	13049.9	11308.8	14614.6	17279.9	24641.9	30791.5	11000.5	7903.87	155626	64724.7	5711.54	4308.87	6772.26	9164.52	8148.03	4563.82	13195.1
P61204;P84077	8772.48	12542.1	13140.1	52961	20055.3	26003.5	34944.5	34068.5	7934.82	11738.5	17814.4	9697.39	49050.2	8982.58	15209.8	18855.3	18441.6	19199.1	66015	14085.1	48561.2	19923	30040.4	11876.7	26642.7	20573.4	12102.8	13416.8	20670
P61224	19446	20064.7	18314	67796.4	13054	14586.2	13628.7	15125.6	49803	54668.8	30885.3	23646.9	30009.2	11972.7	19172.2	31079.7	29802.1	48190.3	49121	12633.1	140969	145745	15741.2	27552.4	18488.3	33619	35528.3	17898.9	38130.6
P61225	6846.85	6376.87	6381.96	31828.7	4572.35	6398.62	4268.43	3664.7	12325.7	14738.2	15358.8	9470	9622.14	6613.52	7280.06	13603.2	6292.92	7086.23	17223.8	4041.33	43637.6	17551.2	4716.8	10796.7	5957.69	7374.87	7494.24	10372.4	10337.8
P61421	14821.2	6162.94	12053.7	3699.18	4820.98	5668.65	13308.8	14287.3	9294.8	25753.5	16467.8	25344.4	31172.1	2705.61	8562.61	9291.05	11623.7	14679.1	14030.2	6121.41	38941.9	21050	12312.8	15858.1	20839.2	6589.32	9227.09	12525.3	5998.23
P61457	35502.9	26287.2	10443.4	214477	28250.5	24548.4	8296.68	8269.4	128017	122001	67401.7	11773.1	1189.93	68583.3	36741.5	8446.33	49113.3	120651	83620.8	16972.8	136822	98664.7	45122.3	39361.9	8444.01	32550.7	57907.1	23834.2	26798.3
P61586	7766.86	59328.9	11204.1	75082	4653.26	6557.53	8508.64	10250.6	95287.2	15182.5	14934.5	4755.57	4396.74	3850.11	9243.99	13286.9	11402.8	8998.81	24855	9169.86	66943.7	23217.7	13690.3	10140.4	12802.1	48559.2	3229.38	8633.82	96535.6
P61604	5702.79	7411.98	8189.96	54311.1	10049.5	28521.6	13717.8	13194.3	29753.9	43316.4	22980.4	5950.09	5463.83	12427.7	15450.3	37840.9	23504.7	21886.8	8307.87	18104.4	226103	31048.4	20873.5	27066.3	15984.2	15129.7	63009	24384.3	70844.4
P61626	9604.37	6458.15	7672.3	37762.4	41149.8	8577.43	76431.5	64031	2990.38	2686.26	5930.71	75319.6	27930.7	13638.3	6806.66	6959.48	9233.15	17261.7	48568.6	8781.86	1.04661e+06	30561.5	2504.24	3036.85	49128.9	9342.16	6573.59	1352.45	3732.22
P61769	30672.8	89323.9	66896	28957.4	37219.1	39197.5	245071	634768	9936.85	3452.95	12105.4	218064	76926.8	25451.8	4022.91	21324.4	17810	15249.9	65506.7	54956	21394.9	24022.4	35005.7	10523.9	37347.1	11776.6	5495.9	44175.1	7099.38
P61916	12892.4	8403.49	38036.2	66006.9	30419.5	34704.5	10996.8	11677.7	4305.74	53699.7	48520.1	11255.4	6353.69	37853	11979	40442.3	41306.2	45000.6	14681.5	36740.3	40992.8	21344.2	11230.4	14691	18654.1	12764.1	3460	55232.3	6496.57
P61970	7716.08	37126	11579.3	651736	31224.6	16480.3	26786.1	19651.4	20944.8	37017.1	15674.8	29969.7	44313.4	14353.7	25014.2	34095.6	6740.68	162346	50278.4	78109.2	831688	67028.1	11931	10701.9	26291.3	39194.8	15241.5	8402.89	31437.1
P61978	5296.56	4729.02	1592.73	7276.3	2027.04	2243.91	6585.49	3949.93	3115.95	7578.41	4174.61	3159.17	6568.71	7389.55	2993.87	359920	3545.65	3877.08	3904.08	739.41	25212.9	8502.08	2831.38	1472.95	881.629	6547.91	5582.2	2018.52	4065.67
P61981	821.268	3120.11	808.936	15018.7	1898.08	1029.99	774.906	1377.94	23788.7	1329.6	3277.66	6085.24	10424.2	3665.31	1864.25	6950.37	5529.93	10633.1	1954.31	4041.19	2260.5	27540.8	3120.93	2194.95	3622.63	7452.98	3050.97	2877.21	1934.33
P62070	5920.07	4658.23	3139.39	11950.3	4633.44	7629.8	3335.53	4507.97	5042.31	10752.5	12685.4	5981.24	8158.49	1715.56	18950.5	8326.29	4554.52	7105.82	16855.2	7221.21	17557.3	3266.58	10081.6	3140.58	5395.76	4157.12	2606.59	4053.52	9703.81
P62140	2146	1497.45	2130.55	18210.9	773.471	2465.43	4469.01	2786.52	2370.75	6699.24	2484.08	1433.96	2529.85	4226.25	2071.6	4958.18	2332.99	3889.96	9393.85	1795.68	73426.6	16059.3	3666.3	1003.02	1006.93	3644.45	6769.23	4314.44	41648
P62258	92281.7	50249.6	28872.2	125117	40475.1	43095.1	38817.9	44082	164881	32406.9	56997.7	43410.8	56218.4	85888.6	30856.6	90695.6	123043	97539.5	22205.6	40679.8	149993	174538	64446.8	78245.8	82516.6	47700.4	116999	66684.3	74675
P62310	11056.4	5335.96	1402.62	4360.25	3157.83	2614.32	4629.88	4190.55	7544.42	10424.3	6432.53	4498.17	3533.22	3722.92	5014.33	3306.39	19344.3	4328.81	4918.24	4186.05	29999	14606.3	3565.51	4883.45	2992	5144.21	12952.8	1	5737.23
P62330	24133.2	13075.8	12783.4	25627.3	10656.9	14430.7	18916	17456	13086.6	35157.6	32465.4	18609.4	31327.5	16841.4	18153.1	19874.4	36349.2	13307.9	10262.8	6911.1	31734.8	42308.5	19143.3	13435.1	25444.2	15763.4	30361.1	14248.7	20037.3
P62736;P63267	141258	56931.8	22418.8	31649.5	50447.2	36663.7	68415.7	55298.3	60111	117305	146123	67295.3	89988	72795.7	134453	44773.8	179336	12248.5	1987.64	33952.1	747363	167437	29094.2	57414.6	69129	38375.2	55606.9	63215	46154.7
P62805	97981.1	39386.4	41626.2	209682	180269	45289.2	81262.1	38428.4	20814.8	124973	121407	14219.7	21826.4	287639	149805	102537	207127	296762	24869.3	47490.6	2.26149e+06	2478599	42534.8	29272.1	55477.3	90131.4	50127.7	36040.6	32857.9
P62834	12067.7	8603.74	6588.29	15095.8	5898.57	9618.09	7087.68	6978.4	15768.6	45758.6	17663.7	7935.01	8663.73	20888.4	23426.2	54332.7	15668.5	8653.54	18911.9	9304.03	27299.4	18045.7	15692.9	10047.8	8992.97	20216.7	37248.1	15158.4	22213.5
P62873	6935.11	10258.8	10914.9	21574.7	16981.4	6215.34	8884	10704.9	13547.6	9710.28	15538	13211.6	11923	18825.9	15125.4	17137	12125.5	15860.3	11747.5	19284.2	7099.52	11060.4	10867.9	16055.5	22043.6	8301.97	6864.75	14731.1	20136.9
P62879	14571.6	19367.8	26229.7	42709.9	18048.1	20581.3	13886.7	16457	26777.5	28191.4	49196.3	23990.3	14238.5	18349.4	30951.3	28530.4	31256.9	42814.7	48281.2	50279.5	28135.7	49752.4	38528	33777.3	33986.1	19849.6	13925	22465.3	38995.6
P62937	48740.3	30446.2	19310	57575.9	14930.2	35602.1	31737.9	47535.5	48119.4	56956.2	50248.4	40556.6	36144.9	51496.5	44124.4	31590.8	56135.9	32646.2	15612	33736.5	112267	88486.5	30060.1	25760.4	42272.7	22222.6	35084.1	36486.9	45118.4
P62942	19615	11025.5	1665.18	30916.1	6222.89	4105.56	13323.5	4022.37	7737.38	7315.21	18349.5	10476.1	9260.31	4019.81	8362.43	6313.33	6795.45	7764.02	20030.5	1100.5	90410.3	16476.1	4909.93	6704.11	8607.15	7473.03	5087.4	6217.06	27620.4
P62993	2217.1	4445.28	4407.82	3841.93	3054.72	3520.34	4423.86	3055.25	5147.31	2819.85	6803.42	5297.8	8096.76	2491.25	4340.13	2632.54	6720.23	2910.36	5637.13	953.791	18850.1	15262.9	4207.22	6161.16	1053.74	4786.09	10408	2474.09	6392.32
P63000	64132.6	106385	18218.2	286465	9813.92	16499.2	7993.41	12729.6	178227	73984.7	73995	41834	24052.7	31797.5	52608.1	85167.7	22296.4	111141	14361.7	53700.4	383131	432911	26368.9	21913.5	6101.11	196300	43666.9	23840.4	159766
P63092;Q5JWF2	10121.3	10622.4	9875.75	28513.3	8656.87	20529	8134.32	9492.01	34701.4	34127.5	48061.1	19737.1	14979.5	9599.9	39476	27031.8	24564.8	34426.5	12309.3	27834.3	60266.9	48053.9	10993.6	19673.9	17385.7	15431.6	28681.4	23228.8	37368.8
P63096	3918.6	25772.8	3478.65	8119.93	2155.64	3364.91	2955.72	1150.51	5750.12	11566.7	2830.86	5449.43	10907.7	3810.47	21698.8	7910.28	3485.98	3255.05	12636.9	11476.7	28202.3	4141.23	53597.6	1852.02	4371.46	4556.28	5711.18	3997.67	16897.2
P63104	10071.9	10298.9	10834.9	12001.6	5177.98	12331.7	9444.54	13997.7	31606.2	6348.22	5982.14	2545.96	6802.34	17189.6	10602.4	23302.5	48240.8	23218	20868.6	19828.6	38439.8	86246	12001.3	7232.68	3879.13	13318.2	11533.1	12533	11915.6
P63208	5348.68	16223.3	13456.1	9411.07	10763.7	22841.3	4655.71	7643.2	24300.6	17245.4	27849.3	5331.99	6818.92	21269.7	22385	35235.9	27563.1	17348	15409.9	29697.4	25659.4	31309.3	24939.9	10597.7	2471.4	13916.8	35803.5	23993.4	42663.2
P63241	5472.88	6986.77	3777.71	18203.2	5451.12	7837.48	10640.8	4827.42	8687.24	3902.33	6371.81	1921.25	6485.28	3748.04	5062.63	8637.61	10697.2	4788.64	5422.83	3068.69	19422.4	4239.46	7898.77	7920.8	5118.38	4732.05	12001.5	4587.21	7763.86
P63261	93882	196989	86369.7	116868	75100.4	83878.9	155046	197701	347068	176452	146768	54506.2	79007.9	173760	326604	145453	530788	242980	304688	265380	662077	352142	190154	116821	126605	181802	113342	83227.3	260886
P67936	11208.4	17234.4	5919.7	51589.1	45190.3	39809.2	15210.9	7546.91	20409.3	88676.6	50751.4	15018.2	32041.3	6975.06	7031.88	9270.83	57248.7	61818.5	7721.3	14672.3	360080	118987	10351	5160.2	13986.1	10477	22432.6	22143.3	10582
P68036	6179.13	2456.1	2505.97	10350	2898.59	4102.81	21646.3	10312.1	2577.12	9546.54	4026.3	5185.09	7113.69	4116.87	4142.69	7431.52	2997.12	5505.87	6889.58	5883.11	15281.5	8766.46	3202.34	2496.49	3973.47	3363.76	6906.25	3586.96	2018.78
P68104;Q5VTE0	156988	95750.4	17207	82789.7	38233.2	16498.5	25779	17263.2	170074	176807	148182	61657.1	51613.6	97745.6	152151	94267	68269.3	208748	26422.4	87186.7	1263122	220287	40119.4	42039	38594	92025.9	57260.4	50731.1	242136
P68363	11799.4	613199	1677772	13103.9	682188	346817	2.02016e+06	238967	48447.4	1.19951e+06	15388.6	10817.1	6279372	899014	289171	15173.7	807033	134155	508420	179762	457740	1.1717e+06	367237	472769	518018	15626	12859.5	1.17477e+06	248322
P68371	5144.77	8902.36	4310.4	9731.42	4903.96	9969.76	6570.68	10949	9542.11	16577.9	7003.39	4569.16	3680.37	15588.2	23140.1	15200.7	12370.8	14713.5	12717.7	13549.9	13315.5	27320.4	12681.2	15875.8	6957.74	15010.8	9767.05	8732.62	18358.7
P68431;P84243;Q16695;Q6NXT2;Q71DI3	917.723	7771.58	4677.55	143380	8199.81	3309.52	1903.69	7122.8	34676.9	17326.4	31993.6	161.438	8184.41	10882.5	10844	14322.1	6893.04	8667.35	9648.01	485.682	237453	200948	2282.81	6133.46	2833.5	51425	13764.8	11712.8	7502.35
P68871	11477721	385565	55603.8	1246512	290428	17268.5	16260.2	29409.9	1.57201e+06	176535	243440	33395.6	35924.9	152910	3068523	532872	407878	1.11722e+06	67116.7	299134	674624	353217	103986	150971	511195	4969451	277195	37175.9	206394
P69849;Q15155;Q5JPE7	2694.75	4895.83	4614.05	20808.2	5817.24	5480.35	4111.58	4223.26	6821.65	16747.3	2124.93	3665.76	9316.53	5589.61	3538.1	2014.46	4137.99	8095.93	8987.17	5859	13039.3	5838.3	5736.85	8108.98	8817.54	3970.02	17358.5	8324.45	12043.9
P69892	3.75857e+06	62748.8	18978.6	24782.5	18326.5	13656.4	25716.2	61173.5	324039	13260	107480	53026.6	37530.3	39403	717019	55699.5	81896.9	126684	61849	16784.8	13317.4	60423.7	64583	70568.1	874526	942157	549256	4669.53	70555.6
P69905	2589870	122409	19324.3	562775	99442.4	7168.05	24324.9	51666	368805	47209.1	126316	24584	49351.6	54207.9	901682	103142	149316	350523	132259	109830	344477	100288	42281.4	47939.4	891013	1.31137e+06	63566.9	16833.5	52640.4
P78324	146555	53026	44683.8	84635.2	41464.9	58408.7	34021.8	18530.8	115504	399682	171676	113508	61344.7	52069.1	112060	201941	38802.5	39871.5	104974	41713.6	42669.6	194962	56573.7	111577	14138.7	134606	155847	85115.8	71715.9
P78330	4189.33	5917.82	5458.91	13758.2	8558.01	11548	5313.23	3923.82	20434.5	33260.8	34197	15758.4	21296.7	21592.9	17528	13381.7	24898.4	7586.81	6417.25	2575.59	33594.1	19446.3	8649.4	13788.7	12263.2	8400.51	23092.9	7059.52	6197.77
P78380	27616	204027	13664.4	113342	29305.6	7824.16	10334.8	12418.7	188353	100676	27353.2	24796.1	26583	25934.8	33781.5	52628.4	17662.2	44103.5	17395.2	15134.6	39217.4	27890.3	14820.9	47703	38006.8	87561.8	25429.9	15631.3	117869
P78417	9855.91	38167.9	7936.44	8919.43	15557.9	30388.9	64688	46589.2	103093	37255.7	26776	13157.1	26956.1	11971.8	12286.9	49577.4	34026.3	46942.7	35994.8	19003.2	63561.7	90050.4	24691.9	17704.2	35492.2	35364.8	19550	12928.7	9686.65
P78504	4101.31	4406.68	5824.7	12538.5	6140.98	3205.47	6760.05	3682.98	6074.93	9790.54	9004.22	2962.84	2368.97	6737.04	4548.66	4567.84	5620.64	4713.19	7307.56	3823.58	4922.72	9007.25	5426	7300.94	4384.35	7801.5	7576.03	5625.66	4763.79
P78552	1671.97	5411.96	3758.54	8692.5	4052.02	3232.04	6258.73	3994.57	3748.3	6550.77	5656.76	8308.43	19004.1	3256.34	2473.75	6405.49	2980.87	3924.24	13062	2483.21	12484.3	6837.61	3385.77	2634.38	4569.33	4340.9	6827.2	3448.61	4460.5
P80188	57262.7	18485.9	15390.9	15306.5	10669.8	4353.85	53625.6	32950.4	6516.57	14016.5	15382.1	18918.1	11699.6	8627.93	4708.4	2113.25	79257.4	13426.1	3441.25	8484.31	430251	86011.1	5887.58	3525.19	4928.92	14797.2	9571.58	6592.91	15320.6
P80303	56760.7	4934.33	108647	12042.7	3953.14	5990.98	16786.8	25710.4	8568.79	20735.7	1662.12	943262	3.42844e+06	2880.59	7624.64	7623.52	4467.14	6322.8	3887.54	7328.89	8314.93	99945.1	7152.14	4362.53	17514.7	12858.9	16056.8	9303.9	10471.1
P80370	11068.5	4656.23	24465.4	21839.7	8118.71	6011.38	43755	3977.78	17488.6	15483.9	6636.61	6105.42	100833	9227.87	11145.4	45860.7	18635.9	9410.73	17094.1	5781.65	24492.4	42365.8	15965.9	13129.8	7650.28	26635.8	11397.3	49043.8	6073.95
P80723	15003	4328.48	2219.35	4527.47	1677.37	8340.02	907.985	408.583	3150.9	7093.25	4664.84	623.285	1344.83	2206.88	9202.83	16595.4	15993.3	1844.65	1077.26	2110.72	45561.4	40146.3	12941.2	3778.87	307.247	9251.02	23814.6	19223.1	20346.5
P80748	214970	52386.9	99668.8	52978.6	103316	50532.9	187179	68512.2	42007.2	52472.7	81116.9	99347.9	602715	33233.9	46079.6	24701.4	31385.9	31478.7	240241	21704.3	107975	328345	257552	187974	144244	52975.1	24304	236500	29894.9
P81605	7714.99	9381.63	6039.78	125403	14598.8	2273.31	8900.76	6003.46	7889.28	19592.2	24566.3	28122.2	32682.2	17977.7	15535.4	29800.9	26038.6	25449.5	3563.26	3894.07	41935.3	6513.84	10968.4	2744.8	2634.47	7153.5	19655.1	11630.1	7753.31
P82980	1174.13	70098.5	4314.25	224950	5363.8	3618.71	5367.87	8604.32	124956	13724.9	4071.5	6767.47	5966.86	10485.8	4645.43	5257.64	3351.32	55759.2	8494.95	22038.1	15479.6	558969	2200.99	8066.34	8088.43	58343.2	14320.6	6442.21	31681.5
P82987	2875.59	1390.31	4601.98	16495.1	2846.8	3024.53	3421.23	1723.2	3960.18	4652.04	3040.04	4007.28	3228.34	2390.77	2607.43	11422.1	2452.03	3704.71	3218.65	2381.66	12276.8	10894.4	5113.74	3530.81	3160.02	3631	4089.76	7692.54	2136.79
P83110	26718.4	25942.8	12124.3	35929.4	14816	19671.4	9681.06	16831.6	32925.8	23834.1	24747.8	74134.5	42728.3	8351.74	33854.7	47022.3	21542.9	9552.87	25235.8	4464.65	14317.5	20461.8	23563.5	161180	22199.8	26255.6	40381	14901.8	40612
P98095	54876.5	30356.2	57620	91778.5	363622	71865.1	136762	237507	18286.9	59056.2	61583	327954	245751	68024.5	41569	45503.1	73197.9	14109.7	3426.15	46509.1	46675.1	24173.2	108468	104495	203568	28786.8	125387	92193.9	44894.9
P98160	3729605	2.01614e+06	982835	2.21396e+06	1.16765e+06	697543	1.1211e+06	790659	1.87462e+06	6.88869e+06	1.36649e+06	2.29233e+06	1.77249e+06	1.53365e+06	4.54839e+06	4891921	1.45912e+06	531187	518819	462989	872683	1.46658e+06	1.96564e+06	2.43954e+06	1518248	1.1915e+06	5.10392e+06	2.7608e+06	2.1405e+06
P98161	9057.35	2377.16	8647.3	15761.2	5309.96	13522.8	10765.4	15423.5	10415.2	17311.7	12211.9	37194.5	37801.9	4374.9	22814.4	15877	9448.21	6068.49	9301.32	3235.07	36489.2	24292.1	7413.9	8210.34	17973.7	12887	27087.8	11190.5	21566.8
P98164	227806	198292	193403	157123	194743	265238	219405	78938.9	229727	844520	271960	138817	178205	158375	325534	395004	291225	291632	159239	277889	379429	282857	371279	288250	55899.6	260633	429797	246053	295830
P98172	84352.9	68449.2	96215.6	191234	35276.9	44451.2	104699	77179.6	47439.3	100456	56647.4	157008	157515	25316.6	94934.6	79225.2	38712.6	12908.1	54334.6	25622	136934	384779	42845.1	52765.7	56354.3	55127.7	67820.2	47738	64587.8
P99999	1217.89	2214.7	4135.27	21427.2	1460.1	6864.94	15690.8	5211.67	5378.72	6002.16	10224.5	12440.8	5327.13	3673.93	921.44	5074.11	12892.9	7169.24	5178.06	7693.35	82078.7	470762	3851.54	4902.31	7753.44	1980.83	9375.41	3863.38	6567.21
Q00610	794.234	3209.1	6013.73	52919.5	5719.09	1366.29	6509.55	7357.27	1963.83	16428.3	5548.06	4731.55	24239.2	6339.78	10456	8080.94	3133.84	6016.87	18973.1	4581.17	16692	29755.5	2498.74	3470.47	2405.17	421847	8584.08	2905.66	4264.41
Q00796	34175.7	20783.9	6332.96	11622.8	7211.67	7176.28	14827.5	20466.4	27391.9	49425.3	22247.1	19235.4	18099.1	8935.85	13654.7	3391.22	35867.4	34693.3	6855.09	8375.36	25203.1	18416.3	26156.4	13851.4	21263.8	27346.2	24540.6	17971	75601.4
Q01459	395706	245378	146032	307072	154406	136858	153328	87666.7	179268	919639	817877	107740	182532	313758	236403	540230	184043	57836.9	278540	114470	452244	248815	255057	155358	45965.8	177204	377894	345962	451559
Q01469	101130	71937.3	19660.4	60627.7	147450	251930	216444	45916.6	86178.5	117351	154936	15339.6	25087.3	88816.2	14177.4	37449.9	511913	107693	1.03044e+06	15064.9	573636	83375.8	16576.4	12908.3	6871.88	42025.6	24026.6	56953.5	102609
Q01518	13355.1	10447.6	10721.6	11451.2	5565.3	13619.4	14924	12737.4	8295.76	15587.3	6778.41	8215.13	20434.3	7407.55	16588	14086.4	28136.7	11270	9549.48	8789.42	215962	70230.6	16822.6	6553.14	6153.2	12562.1	28884.9	5986.41	18289.2
Q01973	33460.6	13635.4	23636.6	37220.8	20902.3	35389.7	26531.4	19677.4	32677.6	62945.9	20337.8	51621.8	33190.6	18709	23006.1	46185.6	12899.4	13052.2	19439.5	12745.3	16092.3	22779.8	12647.8	29372.8	10184.7	13999.6	66870.1	21454.9	11246.8
Q01974	2978.57	1312.71	4834.31	6607.79	20446.3	18422.6	12513.7	11394.1	1547.21	10125.5	3037.53	5752.1	14036.3	3065.73	2831.93	5875.35	26575.7	1161.68	24856.3	4344.78	29921.1	19740.7	5504.05	5735.48	9550.29	4313.1	3647.35	3985.72	4855.1
Q02246	4430.1	6028.56	8656.89	167212	36323.2	6650.69	7928.77	18936.2	14765.3	8653.35	7254.2	11992.5	21100.3	5901.46	6955.23	8650.94	4142.26	45482.1	57536.6	2959.76	93878.2	10424.8	3886.03	13922.5	2151.85	10297.9	27236.9	5555.97	9235.33
Q02388	6989.68	6779.38	38863.5	56080.7	8240.23	7723.52	7309.61	3100.95	44364.3	23117.4	95889.1	6111.44	13918.4	6696.53	6624.68	19452.2	5325.27	8105.51	12485.2	7212.3	16181.9	9516.65	4307.69	9520.91	19631.3	20311.1	8993.89	6751.73	104980
Q02413	22921.4	6338.66	13443.5	13819.1	19749.8	9220.59	21066.5	17110.2	11382.5	22115.7	10343.9	28770.9	28918.6	20442.6	6738	17469.6	11251.7	5272.6	40991.6	6062.15	22872.4	17830.5	19080.4	11122.2	36144	12043.4	23829.3	14746.9	11014.2
Q02487	394764	185438	212038	253003	139602	119598	171080	82297.6	201906	259623	459257	157748	142153	158630	204996	246603	56061.6	66126.2	269127	66442.5	280670	70999.4	225467	136309	55754.5	134945	238613	361136	257615
Q02747	17935.9	169334	43078.1	79403.4	20487.5	25379.5	24037.8	30091.9	20806	89844.3	9879.28	37212.2	27347.3	24674.8	39964.3	133403	10973.8	17411.6	29292	28905.5	79616	72888.4	15132.8	9964.4	18596.6	157646	5481.86	26289.5	181359
Q02818	24407	27104.5	38602.6	59715.4	9768.52	6879.69	9851.03	40046.8	18559.1	68916.4	11857.4	12814.7	25306.1	18868.7	11025.5	22370.4	43922.8	43297.4	21854.4	48670.5	70857.4	28457.5	20334	24197.2	32315.4	24928.3	21715.2	14845.9	18841
Q03154	115543	75245.3	16159.5	50677.9	99449.5	18508.3	22454.8	59473.7	158598	39023.8	79287.8	54693.1	90554.7	80754.2	88018.6	49079.8	329811	163145	54370.3	79855.5	50038.4	40631.7	145039	114576	77513.8	76505.3	54514.6	112712	61808.1
Q03167	10134.7	8219.78	11532.2	9373.18	9356.92	25120.3	9186.56	14993.9	7567.5	10966.6	3955.15	14187.2	14616	10592	7200.77	37408.6	13341.5	16567.5	50220.6	10812	8508.27	10160.2	23649.6	18649.6	3187.12	17635.7	34559.7	19739.8	18941.1
Q03403	165404	406685	117247	1.39368e+06	195670	110603	59588.1	101397	785582	165620	197237	48876.9	38641.9	616020	236772	1.49238e+06	94501.1	537217	198394	1003001	1075449	2.73273e+06	64686.6	71574.9	66935.2	437450	32287.1	294782	1.30024e+06
Q03405	5763.24	13575.7	9312.23	10155.6	11765.6	14183.7	8325.87	23564.9	9894.53	16194.3	5669.88	11795.7	6391.58	8625.11	22338.7	24703.9	54169.6	3974.85	15219.6	11720.9	30579.1	61720.7	17587.3	13146	5946.15	10066.6	22553.5	11737.1	16730.2
Q04721	5182.23	5896.88	11738.7	23074	13997.8	6993.46	3883.73	2346.51	4616.77	26594.6	9016.54	7053.99	8010.2	6826.91	7306.69	16737.9	10226.2	7722.12	10641.1	5151.77	16869.5	7585.21	8665.01	10216.2	3825.62	12825.7	10786.8	25316.5	18310.7
Q04756	23879.5	22725.5	32454.6	52774.4	15702.6	9942.05	14086.4	8021.82	36877	13555.6	17163	11813.2	47850	59280.5	11784.8	40000.7	30088.2	30994.6	47667.8	15996.1	11914.3	34585.5	31145.9	44182.6	14255.9	20782.1	58642.8	35631	11332.9
Q04760	18918.3	21243.3	12402.3	61539.2	12777.8	32517	61466.5	43079.7	32407.5	9052.64	13454.9	24153.6	29290	16299.7	16568.8	17878.8	32018.2	27639.4	40608.5	16977.8	50380.2	39593.4	38156.2	19946.9	36600.7	38671.6	25958.9	24012.8	87252.3
Q04771	13388	13250.8	5444.09	30683.7	8791.28	2136.29	1488.99	575.708	4818.07	20043.7	19839.9	3557.44	10641.5	6386.92	4719.64	29025.4	13855.5	13231.3	39835.1	3977.79	35364.8	20246.9	11626.5	35973.7	14914	7466.81	23738.4	9876.73	13209.5
Q05707	68665.6	41085.9	28446.8	136921	86537.6	54021.9	15975.9	20574.7	83149.4	372193	50673.5	25110.7	32979	39662.8	64622.8	282218	76829.9	59204.9	49804.4	8482.25	145413	224049	26517.4	160689	25668.9	43860.5	254901	88705.8	85391.9
Q06278	10218.1	8824	40722.3	19033.9	4332.81	4863.98	7031.86	7073.19	24118.3	33079.6	20538.4	23378.3	31137.7	25889.5	11205.1	13608.4	10377.9	12789.2	4097.99	4370.17	11689.4	16302.3	6308.79	18622.1	5006.17	19669.2	18231.7	11274.6	6204.68
Q06323	9177.85	7793.11	10696.4	13574.8	19256.3	20729.4	34597.9	21958.7	19287.7	32404	17930.3	13725.4	11795.5	9479.2	6606.56	22552.6	32506.8	21473.5	19133.5	5105.13	109973	79248.4	9405.2	12519.8	23598.2	9568.23	44241.7	9191.15	15469.8
Q06418	1908.06	1150.28	5391.88	12666.5	2925.72	3923.01	3440.14	2881.87	2479.63	5736.95	2786.71	5254.8	3030.42	2447.57	1861.68	4839.95	4203.36	835.604	9222.91	2365.02	39795	8317.42	4787.66	1212.76	4788.94	2967.92	2381.35	2809.08	2300.33
Q06481	9012.89	16390.1	11843.7	62999.8	13998.1	12684	27949.9	20327.5	14214.2	14220	14979.2	9230.93	38880.1	7634.8	14984.9	23671.5	22874.8	43429.9	5110.18	22229.2	13573.2	42022.4	17828.4	7643.87	13992.2	27434.9	10760.3	12070.5	67304.2
Q06828	13856.2	9512.96	9643.55	64351.2	52314.2	16014.4	15785.7	31870	5888.23	30125.3	6159.34	19659.7	13357.5	18644.3	25334.8	36794.8	13761.4	6298.13	13767.5	4809.03	21381.1	41710.2	7542.97	41827.1	19885.4	7603.27	68273.1	30867.1	5839.44
Q06830	171719	65647.2	19014.1	200281	80882.8	110923	46973.1	43586.8	276628	162324	125562	95881.1	47495.6	125648	134755	35460.8	89563.2	256191	129464	60215.9	305556	311973	52534.9	76285.5	75727.7	131454	193833	78982.3	176886
Q07021	1229.76	4494.83	2295.04	30630.2	5173.47	6651.55	3104.98	6598.25	1317.98	1530.03	2638.26	1477.5	6780.58	2737.63	3079.28	5435.23	3723.72	4788.23	4945.28	5187.26	5007.61	6378.49	2819.8	4883.5	2957.64	2632.79	5777.1	3292.73	12092.9
Q07075	185874	75524.7	31519.1	66537.9	159672	53724.9	115945	121495	32507.3	112743	117744	392760	394953	75628.5	76712	118898	29998.3	77771	82175	61538.7	107745	47845	66918.4	100786	52528.2	76478	68797.3	71982.4	93271.6
Q07507	402440	933378	334577	736172	1.30662e+06	139617	245185	136073	285969	511026	180399	214493	110656	364248	532567	2818344	355723	103691	124591	53348.5	407992	724154	335257	1.24472e+06	339196	499516	1.52529e+06	472043	478045
Q07654	5136.78	5871.99	16197.4	70815.6	7824.6	7078.47	2160.36	15474.6	6850.01	11140.1	894.208	2097.9	4583.74	24019	5367.05	9195.06	7872.85	6407.06	6048.68	4343.72	4915.39	13963.5	3813.14	13944.5	9320.14	46582.2	2837.59	9567.85	2978.44
Q07837	1671.97	6064.95	3109.21	7907.3	2908.55	2349.14	1991.49	3195.86	5714.88	6603.7	9673.76	5562.69	9945.31	2043.19	8652.54	8173.26	5208.79	4293.95	5435.24	1571.98	19694.2	9870.29	5439.05	3544.56	3345.39	8620.47	8974.28	2369.3	6672.07
Q07954	2790.44	13166.5	93173.6	225091	98747.8	63539.4	47258.8	19682	130347	18289.6	179089	2180.05	3326.2	149392	105211	266866	92191.4	103241	17863.4	56446.8	244672	145725	177656	165355	35596.1	124492	297036	181042	220387
Q08174	176010	87328.5	92750	75638.3	53667.2	32125.5	85545.1	35320.5	132600	116889	93712.7	87562.4	136845	120243	85901.1	110697	81991.5	30176.2	84258.3	52732.1	37409.2	53793.2	121968	100618	45335.9	81988.1	201784	112140	129231
Q08188	16165.7	5905.03	4325.76	32673	5375.5	8000	9908.05	2179.43	662.794	21589.9	9357.65	4305.67	6406.63	22546.2	16015.5	18635.6	17173.6	8889.44	101144	4694.53	76734.7	40667.5	5953.01	3932.07	7776.78	6356.33	35431.7	14338.5	5175.66
Q08211	273326	153037	251396	266988	87416.5	66653.8	120042	200491	107114	252303	238328	200112	533645	85164	158345	1.32471e+06	70658.9	76326.8	99763.9	72607.6	564037	362595	162020	170173	113295	176383	166320	143004	106828
Q08257	9518.03	16434.3	3905.22	40883.6	15144.9	12282.6	13063.6	12469.1	37650.4	13185.6	13790.2	12914.3	15131.2	35254.4	19768.6	6303.68	21794.1	31774.7	14900.9	21735.8	37773.8	24583.3	16764	10259.8	19858.5	12385.7	12199.1	5960.9	9022.74
Q08334	24832.3	16303.5	38141.7	22790.3	31572.8	44873.6	64618.7	57785.7	24217.6	36989.1	18748.5	22161.5	39763.6	29814.6	24913.4	74212.7	17463.8	29737.2	26688.7	27979	51916	14244.8	44323.8	17930.7	43273.1	23366.7	62903.8	50507.3	67592.8
Q08345	28972.8	62486.1	13752.9	168708	26306.7	25183.1	8697.52	9585.77	107261	111974	14341	9817.75	19262.2	61608.9	70705.2	32580.4	24426.3	108437	34961.8	38045.9	13201.6	65748.7	23213.7	20991.6	12462.5	54522.7	21393.2	27117.1	20570
Q08380	534770	447262	977614	342765	317182	602951	429758	934663	291792	1.25404e+06	335426	267869	514730	298598	773717	787048	583790	1.05728e+06	289000	797440	1204006	871775	574742	807797	935859	768731	647168	536418	483058
Q08629	8970.7	3776.95	8209.61	23514.4	4583.43	43472.8	28641	26518.3	6620.69	6611.65	10137.7	4895.14	4617.41	10020.6	9218.34	15642.3	3155.9	13719	8516.8	21064.7	355741	15584.7	12368.5	4930.92	40826.7	10279.8	3632.94	8362.77	12139
Q08722	14379.9	9048.32	4303.19	17543.9	8401.11	12688.4	11618.2	8978.29	22636.8	67726.4	20050.9	19350.9	14554.6	4852.19	14033.4	24714.1	14429.6	4709.48	12702.4	2092.93	43789.5	29369	6262.44	26018.2	8390.99	16644.6	60734	17430.4	14179.1
Q09328	8529.22	4162.11	5362.46	18667	2259.47	2280.32	4460.32	5821.39	6531.35	21535.3	10255.3	6066.74	6812.81	4976.23	20679.6	12006.1	7415.03	15258.3	16396.1	7719.88	9369.13	12769	1057.71	9835.01	4979.51	10120.2	12471.9	6017.42	7772.53
Q09666	16353.1	4592.94	3349.57	38185.2	5302.56	2434.25	7671.52	3923.2	23845	11282.1	9929.82	4160.5	4889.24	10545.9	12229.9	10353.7	19199.6	29294.9	19978.8	6895.66	64166.3	15148.1	9229.39	9286.47	1898.82	5754.45	28705.5	5042.9	18448.8
Q10588	14325.7	15747.1	71822.6	7717.93	28076	26189.8	248251	92071.3	4776.83	9297.54	17307.4	22484.3	92950.5	30748.1	44905.1	13172.6	12527.4	6796.52	15894.7	35187.5	57577.6	18602.3	23719.6	20590.9	38627.1	7909.88	9068.14	18648.7	16451.9
Q12794	18163	14590.1	22386.5	5848.7	26143.4	22649.9	43610.2	41478.4	18736.8	7500.61	13417.9	13747	42838.3	26116.4	18539.3	6150.41	13183	21806.3	42608.5	38534.3	27616.3	21465.2	34474.7	18871.9	18826.9	26410.8	16345.6	12161.8	11749.1
Q12805	155068	581768	95338.1	516248	75781.4	41926.2	56090.8	31354.5	549566	980752	108173	155685	61864.3	67516.4	315463	360241	34064.7	85748.3	148356	66579.4	113046	258481	89329.6	155729	79047	351875	234535	154925	310885
Q12841	24241.7	33412.7	17505.2	69476.8	10324.7	8797.44	31783.5	19123.6	28400.6	28940.3	8846.31	9464.9	16674.9	13969.7	14844.9	34982.1	12291.9	60221.2	11269.2	11436.5	57544.3	95564.5	12397.6	9000.32	11918.1	27608.3	23401.6	14231.6	114202
Q12860	27699.5	28796.1	67910.6	24921.5	31993.1	56974.8	67488.3	12297	55347.2	76410.4	32895.7	45860.3	24303	47294.2	24122.7	34815.6	37191.9	51983.2	49099.8	86314.9	80856	72451.7	35932	27776.8	40416.4	37851.7	45780.4	29897.8	23359.6
Q12864	4471.71	12579.9	9081.53	41055.7	29823.5	26710.9	19596.8	11791.3	19728	41834	14509.6	6329.84	12660.9	8439.23	36728.6	11233.8	12620.7	11765.6	20751.4	12509.7	48702.3	9087.37	25488.4	132713	9984.52	23163.9	151584	10338.1	36493
Q12866	33145	12255.1	19894.8	55713.6	21449.5	30555.6	31374.7	7483.29	56174.8	55075.4	33802.3	20412.9	29890.8	17477.9	20779.3	44860.8	33634.3	18259.5	18490.5	7231.65	58521.8	32539.5	23424.6	19575.9	18539.3	22505.7	139259	30144.4	26718.9
Q12907	1.07279e+06	3.42716e+06	1.34086e+06	5242888	971996	621295	1.05731e+06	1.14663e+06	2.26764e+06	1.62887e+06	614456	846472	1.40154e+06	1.78542e+06	2.04691e+06	3673457	674224	901808	601376	1.09057e+06	1.01291e+06	2.93718e+06	1.35724e+06	1449589	1505092	1.74221e+06	1.12887e+06	1.73971e+06	826562
Q12913	24547.9	16352.2	17017.8	34517.7	14217	39763.9	19966.6	14084.8	47445.2	132156	44134.2	15228.3	9763.07	22388.9	34884.8	73741.4	53441.5	17865.5	19887.5	19293.4	54263	72480.7	35994.2	26594.3	13213	38858	100710	41259.9	72686.3
Q12923	5777.81	4440.67	8006.66	25408.5	1380.92	3886.88	5375.89	4147.58	10303.7	10645.4	7568.91	5237.52	5907.89	6092.31	7917.59	11666.6	3116.38	6793.24	4186.62	3160.61	14971.8	10579.2	2792.5	4901.11	4404.11	12431.9	3087.35	6512.39	17515
Q12929	16816.9	12832.6	10922	29073.2	9214.84	26762.9	11027.4	7508.02	37155.2	278509	125624	44932.9	29172.3	18569	31705.1	20033.1	15131.4	30941.6	84214.1	12864.7	129945	25231.3	7547.76	59546.3	9499.61	6686.27	33852.3	10102.6	20267.5
Q13011	5602.95	4637.4	1572.37	11944.9	3424.51	5614.97	5704.36	5356.92	4100.84	6033.71	21195.9	1070.55	15098.7	5443.16	3862.15	13494.9	6835.34	3740.52	4311.63	3412.92	28587.6	8525.53	7739.7	10606.9	3294.24	3226.16	6485.14	3927.62	2134.13
Q13145	52130.1	45736.7	75206.7	250416	227034	121990	44018.1	89360.5	39236.4	64789.8	57635.4	87842.6	78724.9	56417.6	60719.7	176757	27194.8	32546.2	116791	50024.4	147045	72193.9	54312.5	137177	119715	29221.3	54898.6	81321.9	51347.7
Q13183	5640.02	8156.93	2700.05	15708	8914.72	14344.6	8940.68	6793	6753.65	14616.7	7654.08	6602.82	16307.3	9032.54	10602.7	19168.4	5214.43	8192.2	10915.8	3472.49	1642439	12295.6	7195.18	5035.94	7720.78	4113.39	12448.6	3924.93	5963.04
Q13201	6754.15	56031	9368.82	669429	13097.6	20303.5	11663.9	4481.26	437707	79726.5	13355.1	24845.6	8745.8	11576.2	42271.3	32395.1	9524.74	66485.5	39777.9	8587.98	52834.5	16466.2	23657.2	20392.3	9363.52	404255	22609.2	9559.16	436443
Q13228	121719	48332.6	23451.5	80829.9	63502.1	113574	62514.6	121832	102289	43618	117316	56402.6	42947.8	226370	52103.7	38328.6	74406.1	98078.6	24944.1	33627.1	19988.4	22031.2	70907.2	82028.8	55460.8	90283	139976	74580.9	132009
Q13291	19059.8	6816.89	14077.7	16627.5	11639.5	12052.6	17780.1	11433.2	6353.75	35265.4	25392	19215.4	49913.9	12160.5	14439.2	9973.98	6679.74	3569.6	6289.7	7844.98	11869.4	18749.2	16163.5	9580.07	17675.2	4100.7	20315.3	17120.5	14032.4
Q13308	28918.7	19165.2	15155.2	69376.7	26408.3	41797.2	25673.5	18562.5	17623.7	55477.1	15434.9	40301	37497.9	25191.8	22421.5	44823.9	32264.6	17226.8	20733.7	10646.7	8073.46	59815.2	18702.4	24676.6	38349.9	21007.3	72887.2	25290.2	17040.5
Q13332	30684.1	15662.5	19549.3	75948.8	14198.6	13149.5	10756.8	11505.2	22732.9	69592	32152.5	24577.8	85558.1	16958.3	19843	26829.7	34532.5	37477.5	21227.9	20619.7	113985	32699.2	24171.4	42477.6	19839.3	27292.4	63293	19217.5	40756.9
Q13421	21910.1	31035.7	12858.7	11328.2	16980.7	17823.6	16345.6	31065.1	12852.7	8686.74	24854.1	60735.6	73181.5	11819.9	10939.2	53873.3	4739.44	8349.02	24640.4	11561.4	29081	11983.7	10782.6	5822.6	30514.9	25058.5	18962.4	15042.2	25828.6
Q13443	10115.7	5155.88	11749.7	16415.2	11115.9	16118.9	10863.6	9118.98	7838.55	15169.4	17733.3	20410.5	16458.3	6033.97	5822.1	12800.9	9383.56	7947.59	24906.1	9388.65	32713.6	18330	11400.1	17808.6	9572.53	7274.3	7014.83	8243.08	12216.6
Q13445	8100.04	2978.91	6829.88	12008.9	6480.02	8600.59	7655.09	11259.9	8121.61	12946.6	8262.26	6680.26	8598.97	11795.8	4851.25	10726.7	6531.91	4346.95	11143	1504.18	18402.1	22591.1	6416.29	7644.97	6869.4	5768.81	15158.8	2501.78	2265.35
Q13449	31974.3	45988.8	45408.5	22965.5	18305	37634.3	28630.6	37136.6	12637.9	67736.4	40897.8	70856.4	31798.6	73570.2	27355.7	55182.5	12737.2	11472.4	8598.19	15495.6	29582.2	37065.4	19710.2	34265.7	19607	23859.7	42689.2	69349.1	107103
Q13477	171458	51042.7	63669.7	150552	75555.2	112428	30945.6	14799.6	130964	576902	139795	43469.1	39609.2	99166	123579	267438	81558.2	88360.2	221775	60808.8	29055.5	192280	151972	71956.3	28620.1	145701	207972	333712	159688
Q13508	64356.5	34043.5	11966.3	14623.8	3979.44	16190.4	8635.08	12087.6	4485.33	55731.4	27296.3	43779.3	29849	2578.29	24048.8	72715.9	32828.5	7748.65	8222.5	4353.66	25535.5	21232.1	7123.44	26332.3	9935.03	28570.6	39446.5	20213	72165.5
Q13510	126455	28110.6	67121	57574.1	78906.2	81543.3	106268	211024	63836.8	39736.1	84627.7	63453.1	67138.6	73826	34095.9	88273.6	40797.5	52067.5	33212.8	63767.3	24643.6	13377	38461.5	29844.9	145759	201616	90654.4	68613.3	82456
Q13561	28129.4	31013.8	17352.3	391522	12626.4	12479.4	16236	16298.3	46689.4	50125.7	10301.2	10733.7	8972.1	9061.76	28908.9	45045.3	17038.4	39997.3	13671.9	5150.04	129508	37870.9	4230.28	66847.3	5175.58	24380.9	118154	14275.1	22687.1
Q13591	30530.1	25060.7	46952.6	24327.1	35930.8	40270.7	50679.6	21064.2	16407.8	40814.7	46929.8	29795.8	21882.6	31624.1	27043.4	31600.7	29040.8	17923.5	39100.9	32167.4	60094.5	27029.4	68784.9	41058	46920.3	31396.8	59537.2	27450.5	29428.5
Q13621	33230	65709	53653.5	61731	23897.5	100506	28946.3	21094.9	67859.8	205640	89361.9	21607.6	23723.1	21476.7	75431.3	91539.4	37855.5	101834	171879	39175.2	234858	74377.1	87113.2	79716.2	44830	54471.9	78320.6	35904.6	105452
Q13740	19634.5	15167	21977.5	7285.48	8824.78	11437.2	43465.8	21577.1	9582	19912.8	20897.5	57855.9	78591.9	9235.27	7733.5	36274	5846.07	1340.41	6755.31	6977.68	21298.4	10421	14223.1	8672.4	15838.6	9901.3	14072.3	13275.5	16046.8
Q13753	5651.86	5432.68	9645.86	13929	4825.8	8574	7377.78	4006.56	10736.5	37139.5	12187.5	5327.33	11940.3	15444.9	10694.4	10427.8	14586.6	9402.34	7381.27	1710.72	16519.2	24979.9	10602.3	12234.7	3832.27	7145.04	34562.9	11336.1	11418.8
Q13813	66288.2	8513.41	30986.8	14705.7	21109.4	16836.8	5173.23	4490.43	44437.3	116207	6147.98	6887.75	9112.08	1566.78	1133.93	26683.1	4566.21	10203.3	5548.59	1303.51	65693.6	8854.6	36832.8	20966.3	7370.91	38700.1	19608.4	27354.4	15540.5
Q13822	170210	5388.56	20607.7	102136	16637.2	10039.2	39536.4	11773.8	12267.5	57890.6	67669.9	6891.03	19138.7	25490	12847.4	12172.3	11677	29946.4	6371.59	14765.3	19484.3	52277.6	38632.9	20626.7	11400.3	55957.3	19245.8	12314.5	200784
Q13867	12903.5	5311.53	6445.71	6268.25	4856.45	13183.3	22586.1	22534.8	6132.63	11994.9	8171.16	5537.32	7760.98	8277.61	30613.9	6051.46	11299.8	12133.2	3092.29	7423.78	34036.7	8308	2545.82	2866.26	7992.46	7405.83	9242.73	2237.65	5604.12
Q13873	8529.13	60817.5	8884.54	128515	13781.6	16329.5	2166.18	2247.52	105851	88078.4	18266.9	7004	2942.81	13096.1	30670.9	66511	20371.4	10450.1	15661.1	25646.6	30971.5	91714.4	24814.2	15167.3	8312.92	133826	28254.6	19254.9	180067
Q14019	22427.2	21092.9	7895.12	33840.8	7216.26	8323.31	7465.13	10173.6	79320.1	45160.5	27013.4	17468.7	6028.6	14084.6	26330.5	34426.5	12699.5	10291.3	13287	11976.3	20137.5	32053	11438.5	10933.7	5116.62	65764.7	28213	9747.09	9564.15
Q14108	8323.53	7361.73	5069.09	25655.6	5855.23	10768	9293.63	6075.24	4473.7	15939.3	10618.8	3536.02	3829.9	7593.01	6981.85	5324.81	3821.12	19720	18823.8	11020.5	369950	6280.61	12507.9	12104.1	5799.34	13584.7	16825.6	8044.54	21175.7
Q14112	4390.99	14170.2	3428.88	55889.1	1305.28	335.947	10690.9	6766.43	20983.4	30483.1	7524.8	20198	25916.8	2937.73	5980	15267.7	1812.32	6018.54	2649.93	3099.44	20985.4	28094	3029.06	2986.35	9712.3	22232.4	7036.94	4993.24	39645.3
Q14117	15792.9	13577.8	5308.74	4552.34	3563.2	1424.79	2422.62	6625.13	15753.7	18820	9709	8428.26	13512.2	11620.2	8607.8	2438.74	20244.8	21207.2	16765.6	8143.88	41958.8	8154.42	8947.1	6673.25	15590.4	11293	10566.9	4511.68	4395.99
Q14118	33191.2	46986.7	51983.9	20544.5	29223.3	64668.2	58056.3	39563.1	46184.4	36875.4	22100.9	43207.3	69939	37039.8	25067.6	40243.9	27490.5	28796	32424.8	70946.6	21106.4	24779.3	49378.7	31112.8	37086.2	44241.8	30671.4	48670.8	57941.4
Q14126	34672.4	54494.6	33645.6	51684.8	32368.4	46213.3	45469.2	27679.6	35595.9	56490.5	61082.9	38812.4	44960.2	67362.5	29556.5	15316.2	55645	29044.5	15979.9	28654.7	102192	230559	85260.2	20222	25800.3	33631.4	56566.8	45149.7	39171.6
Q14165	1743.03	4787.43	7042.43	8223.89	3346.11	4988.16	10933.8	7109.89	4678.63	6548.61	7659.94	16008.9	11767.6	5824.1	3962.63	10767.1	4165.94	3676.45	12190.6	2263.97	8326.5	9856.74	3925.36	8409.64	7927.49	4009.94	8463.97	10241	1826.26
Q14210	7595.24	9503.79	1766.7	10485	1501.14	1121.14	1529.24	2818.76	1130.99	4638.52	8440.3	9380.17	15499.8	642.636	2095.22	6004.93	1417.03	1341.37	10058.5	446.38	7798.02	3104.1	4178.75	3245.52	3708.7	3820.37	845.108	4513.77	5852.58
Q14247	57218.4	59351.4	82296.9	51999.8	73702.1	120075	117263	53799.4	36666.3	14251.5	23975.4	158936	277060	92173.1	53338.7	123592	15633.2	85705.8	43119.9	64017.7	9885.17	38476.1	132831	42047	91872.2	34156.7	172354	201231	109632
Q14254	5396.97	3638.82	1859.86	6784.02	3424.86	4429.94	3127.67	5277.64	2541.37	5659.16	3997.03	8849.69	12373.7	2127.71	4678.98	7503.16	3318.11	2181.78	9488.94	2455.34	9732.29	4968.49	3842.12	6046.11	3371.86	2397.73	10068.5	6616.94	4882.41
Q14314	49686.4	2827.33	41496.4	19178.6	3379.33	2576.36	29372.6	9744.57	4437.84	5718.41	2878.57	3830.72	80123	19924.1	7724.82	2046.42	2491.76	9704.85	11315.8	4716.94	10903.2	11239.4	6144.39	11993.6	5036.21	9969.07	8665.05	17884.2	5240.43
Q14315	87800.5	11554.9	45464	71462.2	963.786	4174.06	4086.87	24839.1	18060.6	6200.15	4946.67	73040.3	76176.2	77950	1780.47	21931.1	6441.06	4232.37	4602.84	1398.04	6637.71	23635.1	26632.5	58774.1	60416.8	108207	6643.66	3094.69	36920.8
Q14344	22966.4	7618.31	2908.59	16153.4	5996.45	9799.8	16998.1	7762.91	6741.49	15662.9	10194.5	9420.11	18334.4	9817.52	16890.6	24074.8	9104.86	13709.4	13944.8	6910.18	66664.5	53312.6	7735.1	5530.94	6851.48	1805.04	17307.9	8069.79	7461.15
Q14376	3862.71	3468.08	4962.44	18119.9	2342.66	113.572	4257.05	6930.55	3337.91	11394.9	4536.92	4060.05	14123	1192.5	2149.56	9341.99	8331.53	13362.8	2703.44	2218.64	9270.38	8018.02	2984.92	2415.79	6732.9	2865.47	5508.09	1679.21	8234.47
Q14393	25143.3	17819.8	27889.6	26178.2	37664.9	35018.4	47201.4	9386.77	14723.7	55788.7	21464.4	47804.7	58383.1	22690.1	54151.6	11491	15428.6	32041.3	9369.38	18712.5	23282.1	18107.7	40931.9	13408.7	92033.1	20791.3	21920.1	15423.9	4659.74
Q14508	1.65233e+06	621969	497581	3.47452e+06	648410	1631672	733131	541790	1.30439e+06	1.49278e+06	511644	464937	761159	632762	933096	1.38085e+06	402454	1.58916e+06	2.27203e+06	861360	4652912	1.24732e+06	1.1288e+06	405687	563770	876420	1.25339e+06	1.29762e+06	2.48821e+06
Q14515	16343.3	30214.9	90072.6	59982.4	4614.72	20477.8	32067.7	52264.8	7712.91	13493.7	11799.1	25475	19815.2	84725.1	9146.86	12163.7	39646.1	217322	13083.7	60946.8	17700.3	11089.1	26361.7	13796.5	42390.7	28736.2	9470.87	5648.63	14111.6
Q14520	17876.7	7093.07	14904.8	11130.2	18221.5	10097.2	3097.06	10312.9	12002.4	50394.1	12570.4	8892.75	21924	2590.98	9450.81	10029.7	11036.8	31063.6	15225.2	15906.7	33459.5	38049.1	6512.39	34355.2	9598.99	9392.71	24213.6	15250.4	5212.18
Q14574	811821	124543	97484.4	52378.4	80548.7	52023.4	54640.1	22450.4	93737.1	133230	433264	3859.94	8632.78	94803.1	100594	403923	28628.3	71952.6	293842	40794.5	293869	61531.1	127508	84250.2	19103.6	134049	234668	246082	144270
Q14624	701838	918093	927860	1.09299e+06	212959	543385	92405.8	110791	844915	2.90362e+06	477272	167669	116136	312193	2163763	1.46089e+06	384042	313577	175030	88245.8	218877	1.64566e+06	290355	1.01144e+06	189417	566574	1887835	858453	321851
Q14697	28138.4	7165.32	13628.4	28627.7	6446.05	4297.77	1798.31	15511.7	7173.1	67530.8	22874.6	439.475	18016.2	3551.57	29944	13450.5	9526.44	9796.34	4875.54	9506.08	24537.1	33926.8	15022.5	12670.6	17284.8	12076	36259.4	1726.18	9307.42
Q14764	10424	7153.85	5020.82	13217.3	2768.81	7915.05	4795.88	11606.8	9187.4	11384.2	5507.79	11178	10463	2943.99	4429.73	10953.1	22315.2	16372.4	10722.3	7331.48	49673.4	13453.3	5266.39	7948.02	5334.28	3605.99	11356.1	5369.38	3028.14
Q14766	5694.16	10534.5	27278.5	53867.7	37737.6	17280	5456.08	14416.7	3548.93	2923.59	1982.99	9556.45	21403.5	19961.1	9758.45	40215.5	18017.9	8564.01	16641.5	14835.7	23933.7	20350.4	6427.36	47591.9	27999.5	9608.86	7598.9	43903.2	8592.73
Q14767	149796	155943	122311	393286	140710	71472.4	41675.4	22940.4	288507	86524.8	75482.7	57005.4	46342.4	217285	28171.4	327992	75728	24806	197439	88164.5	467361	54335.5	146571	232334	47306.1	179963	115495	191886	247001
Q14847	18995.4	26912.2	4174.04	64175.6	16643.6	9658.04	11774.7	7957.65	32148.8	10941.2	19290.6	25256.7	16823.1	4994.48	8461.01	16790.1	26158.2	18160.7	33839.4	8924.8	210023	11441.7	18151.8	17937.6	24085.6	18141.9	49792.5	6634.71	46440.1
Q14894	15206.4	10501.3	6333.9	16844.1	11462.9	13620	18042.3	27058.9	21397.3	13996.8	20780.4	9522.01	16804.8	8609.69	15705.6	10144.2	62315.4	5042.09	18222	22500	42033.3	22528.5	34324.4	12554	12945	17105.6	19021.2	16908.3	26103
Q14914	7181.53	20357.5	10147.1	16274.8	16864.3	3841.62	23427	18430.8	70109.1	12436.1	21450.8	14158.8	20335.7	28963.5	6390.6	22275	34249.4	17228.4	22111.6	16203	54434.3	94818.9	34014.3	18716.7	13271.1	14396.4	39590.2	38517.4	31603.4
Q14956	4469.56	42761.4	3255.85	105211	836.664	4036.88	6524.75	1415.58	38870.2	47148.4	11267.2	1997.52	19661.4	13299	24501.7	61909.8	8393.88	80659.3	11045.5	4637.45	27363.8	99124.5	2668.91	5953.78	3986.45	67960.8	4413.96	8021.44	37295.9
Q14974	758.693	832.535	3018.37	18210.9	1510.65	987.583	3220.23	3770.81	1174.51	5369.19	3949.31	3524.55	3776.71	1820.38	1006.72	1367.98	1461.61	2739.43	5307.33	2024.03	11870.2	6994.09	1756.64	2318.8	918.401	7318.35	4807.36	811.74	991.572
Q14982	88824.4	28535.4	9178.58	66886.5	7251.1	7842.02	99644.6	68544.9	37552.6	40209.5	135284	191909	197017	36976	17177.5	17686.9	24630.8	57172.6	46856.6	12212.2	111957	96838.9	13882.1	95291.3	4272.51	46115.7	196275	10021.2	47563.5
Q14CN2	20817.1	4823.41	7362.72	8675.62	4487.8	4117.2	2034.4	22041.1	10052.1	30182.3	7107.04	7385.36	5079.44	11140.4	10873.7	25034	60493.2	17324.8	4711.46	2817.25	23616.3	24373.4	7490.75	4666.6	2746.15	6369.89	27320.7	11572.6	10330.4
Q15043	9155.96	5436.08	9172.88	11182.9	5427.93	7666.26	7048.42	4289.8	7265.86	32770.9	8963.63	20222.4	31924.9	7007.6	4939.31	11314.6	8129.11	2703.63	8014.02	5114.92	18501.6	5738.67	9881.84	6493.34	10729.6	5107.88	15490.7	12039.4	16674.2
Q15084	1826.19	3134.51	3003.04	360256	1278.99	3051.15	1702	4488.92	2035.97	6589.87	3833.73	3459.58	4111.52	5462.04	3350.16	6443.6	11271.8	6918.21	146826	2734.86	33358.2	44268.6	2935.58	2993.06	2147.17	1802.03	7530.68	9753.28	6411.87
Q15109	5946.9	4277.02	7940.02	29919.8	3797.46	12025.6	11079.8	13644	8186.95	11577.9	6888.53	7542.62	6933.09	3600.24	3949.57	15322.5	8422.99	10104.7	4987.09	5369.93	10186.7	11604.9	10088.6	3153.7	3209.18	6238.86	10594.4	16830.8	2240.57
Q15113	227049	247864	280353	658899	854948	439524	204187	464955	187000	1.29906e+06	406159	386004	357532	244854	801598	1.06723e+06	256071	180554	289632	75425.1	180747	507636	195307	1074404	461281	163252	1704390	593016	166284
Q15116	6141.41	15592.7	1619.99	45964.9	2545.91	3146.43	954.823	1562.21	11580.5	43843	6295.55	6474.69	927.221	4374.45	12241.6	38525.5	6022.14	4437.49	14843.6	2594.41	10894.5	9290.8	1993.19	13679.4	3088.84	26013.3	2253.26	9159.59	6493.34
Q15121	4582	2371.96	1029.31	17134.3	3984.11	4794.78	3344.75	1535.44	4279.27	2463.56	1690.56	468.694	2270.02	1220.04	532.339	8015.94	2073.32	3487.54	2610.97	1923.91	18384.7	9583.2	4069.99	2349.65	2929.25	3582.57	4495.33	2974.7	6111.21
Q15181	6329.68	5789.7	2193.14	12790.6	3182.33	6149.88	6390.74	6548.38	3630.08	37185.7	3148.68	2135.67	3071.44	2040.5	2499.38	9236.76	8088.74	4058.97	7214.97	1616.78	17675.7	4094.27	2936.02	1571.14	3296.21	10684	6323.92	4157.7	572.143
Q15223	437917	4457.53	8825.66	34521.8	29671.2	33155.2	38315.7	1.32113e+06	12135.6	8030.6	7119.8	45605.1	68634.6	12994.6	7815.08	894949	1741.06	14746.5	41978.1	14005.7	84673.1	18162.8	16032.8	4609.57	42528.6	13319.2	6552.12	14366.6	5122.8
Q15257	3219.67	3806.39	4675.92	3731.58	2068.3	5722.4	6910.29	8338.63	10889.3	11407.2	5233.93	4950.51	5896.39	10617.2	6793.39	3964.46	9229.69	9009.44	4748.09	3654.12	68034	11010.8	7311.63	4268.67	4379.5	2061.76	3087.35	7450.99	11103.5
Q15262	6295.97	7686.91	5727.54	6021.11	2593.57	4345.28	5334.19	7413.04	7154	12163.3	7444.55	6014.62	4979.22	7170.03	7908.04	15905.1	4758.87	5105.35	5167.57	3910.27	17393	15233.4	3272.62	4903.13	8381.29	8436.86	5586.75	2852.59	3755.29
Q15274	7940.01	27995.6	8630.82	28288.9	21641	26416.5	64159	58252.5	33469.9	22105.8	75276.3	24397.1	155148	99763.7	22280	7957.97	21937.6	31567.7	38749.2	15902.4	11730.8	32697.3	24716.3	45389.5	26230.9	14212.5	22558.4	20374.8	13737.5
Q15293	304529	40198.8	271979	28506	10962.8	7319.3	75079.9	19637.4	20147.5	8463.19	420268	224802	620076	16065	6884.94	31642.8	8346.69	4906.62	19633.5	10853	92197.2	14891.4	20258	21449.4	15710.4	17449.8	61151.2	87953	11546.4
Q15303	5390.67	5856.01	5298.11	9098.83	5504.05	6895.63	1466.73	1786.51	6204.14	7160.91	6154.29	8011.4	7514.99	8526.27	4692.05	5522.52	5927.77	2710.06	7813.58	2416.98	6304.76	10566.7	4360.82	8038.9	7211.04	3053.38	12535.1	6862.77	2697.01
Q15365	6169.24	2962.97	3383.59	8807.08	4630.68	4328.19	10225.2	7993.31	6126.72	6465.58	5921.92	8580.35	5215.7	3139.01	2127.32	9190.69	6668.17	11436.9	15507.5	5288.23	39390.1	9910.18	2376.84	5233.85	8560.44	3014.9	6883.92	1671.57	3511.32
Q15375	30418.6	24191.1	15290.8	39679.4	11957.2	8742.31	7472.29	3125.5	26648.9	46739.1	15294.1	9582.87	34413.3	26124.3	22367.5	34221.5	27156.8	10054.4	12725.5	8104.49	25045.6	37903.3	29942.8	13302.3	3458.04	16928.9	27316.3	20853.1	17736.6
Q15417	4576.01	5248.08	4021.77	12537.7	4556.4	2103.76	11563.7	2846.27	2171.07	6433.55	3943.77	1768.38	6834.81	2594	512.704	4310.23	5501.34	3885.81	3732.78	2532.19	297764	4899.25	1635.14	665.148	4420.82	3699.46	5432.96	3312.74	4054.26
Q15485	6701.81	248945	67079.9	207855	24936	16778	4220.35	37707.9	16090.8	40833.6	10313.2	16874	27099.9	96130.3	14853.3	65549.7	51131.8	68934.3	15211.9	66869.1	47731.4	222908	10350.4	45666.1	12140.2	26602.1	23211	32893.2	21535
Q15493	8454.74	11414.4	13027.4	16065.6	5594.28	5879.01	5375.42	8941.89	24417.1	20974.3	19861.4	19192.1	24124.6	10997.8	12880.1	8346.4	16506.9	10048.5	11699.4	1882.45	34013.6	16170	11110.1	8604.28	8184.01	7119.1	23999.1	10221.3	3874.93
Q15599	1875.65	3375.35	4243.4	13921.1	1249.93	2580.48	2787.93	1044.5	4245.71	3047.47	1917.03	2113.75	247259	1867.1	5084.69	7564.1	2202.06	4218.11	3450.17	1579	18384.7	10813.5	2772.06	3037.16	1780.43	4342.23	5211.5	2845.95	3860.69
Q15691	115373	33049.4	1330.19	34400.4	35062	19351.5	13825.9	5752.54	2061.69	93179	45885.1	4285.99	9527.64	12411.6	72143.9	35657.8	25984.5	29901.4	7570.03	18574.2	23281.9	52554.6	52312.3	61064.7	11124.9	66075.4	72676.9	49985.4	20982.5
Q15746	26014.3	15681.6	15582.8	46690.8	10804.5	27171.5	47713.2	17304.2	26936.3	65649.3	10721	32861.3	44934.9	38099.5	20310	138518	7445.87	15578.3	26465.9	10971.7	15920.8	13119.5	25710.6	35866.6	10956.6	30220.2	44673.8	30321.2	44076.8
Q15828	545535	671522	316537	156584	164232	112944	227027	247585	170591	248353	134115	1.14494e+06	368516	183864	249551	239566	61512.8	23205.8	256717	56799	64341.8	144314	317866	240142	475896	229367	279136	480383	255386
Q15833	1608.48	2022.37	1600.5	19373.8	2120.35	4316.47	1722.97	2648.75	3133.58	3281.42	3577.85	1145.5	453.358	1316.82	1677.17	2611.68	2283.39	2273.81	1661.21	2703.58	24818.8	10581.5	3663.81	4777.54	2524.72	875.963	4464.86	3338.73	4426.02
Q15847	9738.02	4074.14	2980.38	30164.2	3075.49	17650.7	2143.58	3896.91	5851.27	8276.75	4538.64	5562.97	7278.95	7173.19	8449.42	11904.3	4212.05	1751.88	7783.44	2832.81	15871.8	23765.7	5104.89	1079.17	5075.57	3255.56	10636.8	11393.3	19614.1
Q15848	5263.02	42343.6	1637.16	9229.81	6497.67	2001.57	3140.2	2835.59	22535.5	6298.75	2880.06	10990.1	2114.69	3135.09	3432.96	984.99	5578.23	4427.22	1990.95	3736.49	4792.61	8586.71	791.444	1379.71	2177.4	16016.8	4911.72	2364.14	2968.55
Q15904	21124.5	12827.8	30269.6	47905.9	17192.4	42752	36003.6	49988.3	23292.9	6798.87	13520.7	46812.7	102152	50376.7	15371.8	20073.8	37684.7	72206.6	21214.8	78438.8	16714.1	26523.7	23344.1	14858.3	39471.1	14937.1	18465.3	29184.3	25161
Q15907	14651.4	20063.1	5537.84	59021.7	8545.71	14652.6	15115.3	10674	31924.7	50846.2	24288.4	17449.2	25069.5	12015.9	18773.6	27377	9790.93	15409.8	25005.8	8005.22	134722	108181	5776.89	21043.5	29325.5	19815.3	16252.3	11786.6	41949
Q16270	155839	321485	373944	134308	161442	428210	404432	159401	295679	938207	319425	174935	354769	66694.4	495105	139567	178039	390322	163722	313510	192239	159824	231977	91955.4	589356	359501	443522	86131.1	703023
Q16363	6033.95	10867	19100.2	35749.8	20898.5	16365.1	6226.5	2685.57	19446.3	18743.8	11247.8	3675.42	8352.25	6305.14	12228.2	36057.6	11933.4	11435.7	16260.6	16868.6	53075.2	13889.7	30219	9260.22	5521.9	16203.7	17442.9	23432.8	25040.8
Q16378	97836.2	22852.2	136718	80194.1	22860.7	119257	107275	70145.1	186600	6157.82	4892.25	246928	14073.8	6306.97	15072.6	75739.1	11836.3	22190.5	5803.63	82003.8	429061	501105	129587	174359	7354.67	94178.3	151311	52117.3	27575.9
Q16531	23915.3	6062.61	3491.79	8255.52	5391.43	4233.39	9626.47	5922.62	5255.82	27105.6	23543.5	15162.8	9147.59	4695.74	2067.79	7956.54	14494.2	4141.63	11441	1591.58	23212.2	12196.3	4719.15	6927.06	5914.55	3072.69	26555.4	4983.06	2750.1
Q16581	31381.7	22620.7	19580.4	16572.3	8360.83	16259.3	10507.8	4807.76	28359.6	66479.2	13222.7	12552.4	987.333	24352	16571.5	54742.6	36888.8	10559.4	35224.4	9565.62	17575.1	123297	40487.2	16827.6	1773.64	22967.9	41568.8	27910.1	114290
Q16610	6828.52	14251.9	8457.41	34676.3	16705.6	3953.64	4747.5	8501.69	19066.1	14176.2	10902.4	12204.9	21017.2	6565.73	5951.91	46538.5	49313.1	51121.3	27304.1	35709.1	120533	53546.8	7806.29	4070.75	10831.4	5803.49	10090.4	7098.55	23514.2
Q16620	8544.82	15567.6	14645.2	4230.42	4972.58	20559.2	32445	21131.6	5011.5	8925.9	3600	10318.4	15909.5	4114.83	4047.79	28271.5	5318.13	5050.13	14113.2	6465.25	13666.9	5667.66	8793.74	12030.2	16271	6841.05	2750.04	6079.03	6737.7
Q16651	6819.61	56891.5	15876.7	78902	13830.5	10113.8	5875.67	4081.71	53201.6	42125.4	27116.3	15829.3	24869.8	14550.6	24388.9	34928.2	16900.7	40763.9	14244.7	55437.2	43714.4	29772.7	20705.7	12588	10044.6	38685.8	14734.5	7834.39	66685.7
Q16661	140736	241490	51584.7	26881.9	38330.9	23067.3	52640	130137	13159.3	173144	3347.79	290919	153620	10534.6	82027	166685	5584.63	5355.6	17107.8	1574.88	42489	87741.8	78495.9	88733.2	63536.9	42680.1	153465	48733	20383.7
Q16698	3950.91	3836.35	1922.64	6203	3691.14	10606.8	9561.53	3870.44	7188.99	4969.47	8190.22	4592.34	10270.1	3947.37	4582.49	6349.99	22778	10266.2	6673.73	4833.72	42687.2	28645.1	11602	9713.64	5014.15	6565.12	11696.5	5794.88	8708.9
Q16706	12669.3	9024.92	29296.3	7506.43	3052.18	5839.36	3674.62	15568.5	2141.54	27459.7	5194.01	7889.37	15147.7	21195.7	38803.4	13925.4	25040.6	41311.5	6180.18	3677.97	14949	21564.6	6680.04	11565.1	19109.4	12823.7	17111.2	4758.12	7490.57
Q16769	204095	115975	495979	83618.9	156199	183887	576748	581157	79473.5	353061	249262	199338	525224	267797	282419	289962	298225	173022	367325	130831	163400	69221.6	411823	322036	298537	311531	668554	290775	99362.8
Q16775	7172.43	6783.57	3724.3	16815.3	3492.91	1068.43	1085.87	3569.38	14831.8	10513.2	3383.41	9822.74	4824.69	5749.58	4862	7051.47	12420.4	6873.62	6697.76	1101.66	29394.4	14848.4	3514.64	8060.64	4128.11	8261.12	11749.2	4459.38	6515.53
Q16787	1757.07	3186.03	4803.63	969.295	2627.4	5492.01	4049.72	7336.64	4312.62	5782.55	1333.57	3839.39	2282.99	3416.05	2597.59	15762.8	2045.42	3336.62	4165.63	2400.47	18843.9	8878.19	4282.77	2921.35	3588.16	7422.05	8448.33	4151.16	2851.39
Q16819	38486.8	36441.9	40264.3	226919	110984	73675.4	44004.6	55173.1	70865.2	353374	50842.3	66575.9	315010	39899.9	140391	82690.6	65125.9	195683	339236	27300.7	10208.8	9440.9	116660	61267.1	32349	51861.2	868404	44186.3	206067
Q16827	2115.69	1410.66	4087.32	14563.4	941.991	2064.3	3247.09	1320.17	3031.89	6681.19	2189.51	2721.72	7841.3	1964.69	8230.31	5664.58	1532.18	1052.24	1521.52	1734.26	19531.3	6579.46	2377.46	1001.18	1530.98	3243.16	5025.74	1995.69	4207.18
Q16832	4661.51	16853.6	4862.66	48751.7	8315.69	12391.9	8575.77	4284.05	40158.4	132268	2856.72	11148.1	20854.7	9379.32	31032.2	50013.3	25264.9	21006.2	18966.4	17496.4	53112.9	13117.3	13446.2	11111.8	10706.6	20582.9	28260.8	25017.7	13937.6
Q16849	24918.4	11908.9	30195.1	29306.1	21993.4	60198.3	17266.8	20750.8	17940.6	122768	19957.5	18369.5	35437.2	15134.6	52782.4	91884	23631.7	15232.9	31247.4	8904.1	35282.1	95081.9	21287.6	19253.8	27589.7	20901	47749.1	21338	33250.2
Q16851	6881.24	4868.5	2970.39	4607.54	3286.29	1298.66	3039.29	6776.86	2996.19	6356.43	8050.81	6768.05	8148.68	2817.89	10324.3	3669.92	14603.8	16269.2	18009.2	4412.36	73629.7	24381.2	4622.09	2602.86	9307.55	3372.55	3420.28	4073.3	5824.77
Q16864	6801.59	5471.02	4249.09	4433.6	4083.17	3004.61	3158.21	3647.3	17028.6	10883.4	7745.94	6023.96	13124.4	5958.39	2338.97	3305.7	9078.49	6519.54	6682.95	7409.47	16127	38478.2	4109.52	5425.54	4628.79	8698.23	5029.84	4888.74	4870.52
Q1EHB4	2924.21	6426.12	4305.12	9442.41	3832.07	4324.09	12091.9	1739.38	8973.7	1743.46	10667.8	8104.1	11032.5	2463.75	13756	4516.24	1335.06	4901.54	10527.9	3437.31	17913	14732.5	4675.39	6377.77	7319.45	6277.48	7504.45	4803.35	3149.69
Q24JP5	7333.94	43123.5	22592.2	3529.84	24150.5	11894.2	3325.86	15853.9	9406.85	71291.4	55001.9	8767.74	11359.7	43482.9	38185.7	6770.52	66827.1	27132.5	3654.1	30985.4	20764.4	141618	27012.2	7492.51	17325	40520.7	8002.17	8391.03	105361
Q29865;Q29963	678.749	42945.5	250571	23910.7	5527.66	261112	5557.87	66436.8	6113.65	28953.6	171076	8748.44	26629	5788.11	20999.5	16369.7	283510	21326.4	4032.29	10840.3	57992.1	58071.4	14165.2	7950.16	3178.18	12635.1	30561.1	7241.87	96697.8
Q2QD12	415655	15689.9	36647.5	299294	103441	30098.1	104947	203618	7357.19	6432.36	6426.9	101859	25790.6	833601	7768.3	62016.5	10875.3	378601	92097.6	395435	123443	174860	302723	26285.5	152086	45573.3	19078	195416	21615.6
Q2UY09	99559.2	19989.8	39109.7	93324.3	80227	59425	94145	28541.7	56280	59535.3	107431	93075.8	48590.6	29911.6	23458.9	63897	64386.8	24028.3	104929	24499.2	48450.7	51562.4	66485.7	47442.2	77200.1	35455.7	103882	63399	25322.9
Q3LXA3	10149.5	13228.8	2965.14	10008.2	10620.1	6414.51	8427.45	24873.3	9843.1	24130	15300.5	9177.22	12048.3	6426.98	19954.5	8980.03	29654.3	33332.1	11489.7	24441.6	16031.7	21386.2	16250.7	16883.7	24152	14798.1	32415.5	7969.02	21248.9
Q495M3	28720.9	12718.1	7556.9	27729.5	10589.1	12154.9	11144.4	2635.57	12089.7	16174.7	17625.9	23719.2	33065.8	2017.34	32193.2	13574.7	2125.15	9357.91	12455	3468.95	286288	45101.1	9034.85	8616.76	8827.83	4658.38	21826.8	8838.32	6644.52
Q496F6	7389.95	8910.21	10972	26584.5	7847.32	18822	17653.3	16061.8	9669.72	4283.58	4585.24	30498.1	17414.9	6781.91	4471.25	15690.9	3518.42	7111.2	3760.14	6418.55	9783.19	59285	7583.08	6562.01	15852.7	13617.7	9242.6	6918.04	12334.4
Q53EL9	3941.55	3483.47	1602.45	9336.03	2672.59	3760.34	1880.83	2221.61	4046.55	47900.9	4129.55	4710.12	10506.6	2594.81	8027	7955.77	5758.15	2751.35	1988.05	1045.04	16468.1	67383.8	1503.19	1378.69	910.731	1354.62	4685.82	3365.8	3645.24
Q53FA7	13986.1	5953.21	2893.01	30956	6866.03	9202.36	4518.45	3341.32	13932.7	20272.6	13109.4	779.572	2143.71	9414.8	6730.12	6202.52	43240.2	28763.5	9107.59	6025.66	47408	37565.5	7687.38	8960.77	6901.54	7634.33	24142.3	8418.96	7285.87
Q53GD3	9566.22	6208.81	8098.39	7427	7899.47	9109.27	9699.58	14423.9	16581.1	15973.5	10390.3	3089.88	2035.6	4091.46	8710.83	9088.63	4917.18	5915.86	20724.1	14939.8	34507.8	52828	5443.5	8957.5	7631.25	9968.08	24350.6	8935.7	26987.1
Q53RD9	81005.4	65871.3	44534.2	447231	49348	25329.8	35360.9	45964.5	18633	354688	62190.4	62315.9	67592.9	70561.8	67300.5	92187.2	28270.8	12996.4	13715.9	17187.9	43427.9	11769.7	49138.1	91315.1	51166.7	152667	79020.8	56339.3	24372.9
Q5FWE3	62735.4	36234.3	18194.2	30254.2	26947.2	29279.6	41018.2	34159	55854.6	408429	6668.95	7721.19	13874.2	14347.3	73079	146251	22472.4	2283.66	6554.54	1399.07	74233.5	334445	48459.5	15881.6	2040.93	32702.6	57860.5	31074.7	54838.9
Q5IJ48	15443.1	10369	18468.7	13708.1	16061.2	59574.6	22176.8	10568.2	12007	32286.6	34000.6	42847.9	37655.4	23458.4	24936	39182.7	27193.5	11816.5	37804.3	14555.3	41459.5	16410	21743	18651.6	17268.6	16254.7	41072.3	22493.4	12137.6
Q5JRA6	17308.7	12486	19261.3	18739.9	15969.7	24366.8	28625	27286.9	26175.7	34364.8	12998.7	20046.7	26984.7	24191.1	18970.8	33143	15182	14837.7	46466.1	18454	28672.3	12003	11923.2	18105.2	29190.5	13919.8	35582.2	22273.2	10008.9
Q5JS37	52744.2	17968.5	12331.9	51951.4	26948.8	18677.8	17253.4	13058.5	21112.1	53110.1	50860.1	57010.9	68160.3	58862.6	13751.9	17559.1	24948	19656.9	17869.3	7143.39	29631.3	9918.61	29960.5	56395.5	20877.2	47379.6	110650	35683.4	73472.3
Q5JXA9	8912.88	3159.54	2710.07	12231.2	1532.1	4845.92	1545.53	2122.26	3297.95	17413.1	4741.92	1244.58	4962.24	5538.63	2630.64	10160.7	6041.6	2598.33	3397.7	1480.13	32904.2	5889.48	10709.4	3092.62	2110.73	7866.28	14517.9	10133.1	12704.3
Q5JZY3	24529.9	5251.18	9191.17	19449.8	7419.9	9376.34	9831.68	8499.55	8627.76	12298.6	2372.1	9137.89	11193.3	2572	8544.31	18987.9	6925.81	7207.88	2808.48	2896.54	22248.4	6857.77	3820.43	8930.99	9658.5	11551.2	30480.8	6812.2	2346.72
Q5KU26	39733.1	277490	92295.4	286111	34533	73516.5	62839	35648.9	147795	143230	83472.4	70709.4	93085.5	23284	215795	372315	12066.9	26178.6	178237	69828.1	44248.2	449007	205055	76982.9	86463.4	57648.5	121682	35251.7	227117
Q5R3I4	4632.2	7088.13	799.902	12124.3	1127.91	2001.19	4796.79	8417.05	9473.02	13521	14853.4	6165.24	2589.66	2556.72	9028.98	9779.39	18237.2	17674.9	6537.51	5088.14	23998.7	12381.2	5306.08	8469.57	5413.54	7031.29	8352.96	2300.24	3965.15
Q5SZK8	15212.6	21208.2	41885.6	43361	8017.8	18583.7	13279.2	11290.6	34073.7	56960.9	8199.65	6875.26	14538.7	14176.8	28173.5	70513.2	107882	32917.1	22702	15121.1	43946.7	83263.3	26044.9	107577	15643.8	39409.4	57861.7	24334.8	8534.05
Q5T2W1	6576.39	3214.13	2276.31	7113.4	5895.87	1674.38	9870.67	9282.9	7340.43	13540.6	5005.98	13417.5	20746.3	12125	6963.67	8530.08	4834.13	4817	27879.6	6301.76	337261	45685.8	5479.27	11382.4	12643.1	7295.25	13847.2	3477.84	9473.78
Q5T601	4783.33	694.062	1715.84	7189.68	1957.58	10755.3	657.486	8814.35	747.736	5510.67	4689.67	1227.77	7422.87	475.813	4312.35	4293.19	3315.49	8250.98	81509.6	3213.02	29191.9	16883.5	550.485	498.986	6336.69	4005.96	5349.51	1118.08	7777.13
Q5UCC4	16886.4	13361.1	22768.5	124941	17508.7	17932.8	20592.2	20818.2	41334.9	2588.28	13546	9979.21	11974.5	11230.1	5802.61	47492.4	21632.6	25142.4	57019.2	10194.4	34753.2	82335	31117.6	15861	34208.1	25203.7	35212.1	18376.1	6030.52
Q5VT99	3871.98	3559.25	3925.41	25360.3	5035.87	6729.94	8179.5	9813.06	5992.92	2593.94	2227.59	5062.53	7977.27	11408.2	3602.48	18383.7	9753.35	1702.79	8989.27	12363.8	10274	10496.7	12036.2	6305.98	4318.02	8670.87	1346.53	15954.2	4923.48
Q5VUB5	9735.89	5908.08	7214.29	11435.5	6790.12	6316.74	5121.51	5292.7	8236.88	8357.64	2964.51	10376.3	20678.5	9697.93	5827.3	12151	7087.36	5619.55	15729.3	512.293	55431.7	22493.1	6474.02	11534	9513.98	6204.48	6365.89	5197.32	8366.63
Q5VW32	62858.3	29046.1	38749.1	71744.2	22921.7	42833.2	21636.7	13034.6	23977.9	183564	99375.7	32941.2	21681.6	49511.6	87889.6	68119.7	70376.9	32935.7	41247.5	38113.6	126173	70750.5	64384	55321.1	26724.1	37876.7	126178	74024.9	85257.2
Q5VY43	5161.94	4070.06	5852.47	21805.4	6764.4	3338.62	3194.19	4783.81	3774.07	5732.31	2104.32	3397.5	5475	10233.4	2069.05	23430.3	2818.66	5318.37	8231.69	4436.55	13208.5	15219.7	5217.04	4199.38	2355.44	3742.27	7392.39	9412.42	4503.74
Q5ZPR3	13108.3	9432.36	16509.4	24943.8	47751.3	37241.9	16500.9	20199.9	23771.6	91101.3	27109.2	28136.9	80845.8	18100.6	26710.4	63146.9	37981.8	3664.22	24247.7	10263.8	29080.3	12465.1	23293.5	48444.8	41426.7	30299.1	104093	48600.9	18836.6
Q66K79	5876.84	5129.11	6088.02	24511.1	23672	2748.19	5192.73	7673.18	5648.42	8229.31	3912.65	1457.11	5771.62	6884.26	7869.59	9137.27	7095.31	1821.75	3663.37	2217.99	13933.9	13279.4	3981.02	22357.4	8585.29	5134.88	11497.5	11910.7	7579.23
Q68CJ9	150355	77750.4	44461	179087	26223.4	24554.2	15104.2	3134.19	90027.7	239844	25511.6	18027.6	23736.1	84660.1	20546.5	195128	65709	69071.4	14176.6	30395	101716	240558	76508.9	32276.9	9511.33	86185.7	46183.6	53891.4	326930
Q68D85	45685.5	24349.9	30316.8	38299.4	25966.9	38260.2	38843.1	37086.1	27171.7	86094.4	61043.9	39569.5	27990.7	36467.6	50280.3	117936	55387.2	18662.9	5479.5	13388.1	75831.5	27182.2	43945.5	44234.3	33455.7	48635.3	125516	52121.4	65781.6
Q695T7	33903.4	21885.2	7651.94	34008.6	6377.6	6680.27	12884.8	7303.56	11303.4	40065.7	28353.2	32329.4	19633.1	8108.04	21807.3	28601	20490.3	3906.48	8278.9	2366.01	49517.6	26578.5	16723.6	30302.5	16477.6	16375.6	23821.2	23901.8	29447.7
Q6E0U4	3576.61	15151	2307.18	7151.82	1334.76	2477.89	2913.56	2925.45	1398.35	1690.04	3584.8	3013.38	3691.75	3146.05	1626.62	4186.28	2368.4	1932.37	2198.8	2480.31	13243.2	9216.03	387.954	1783.33	904.547	3693.48	4194.39	3368.27	1125.13
Q6EMK4	1.19982e+06	666492	870172	374190	743348	1.08033e+06	2.21942e+06	1.10215e+06	767234	1.84447e+06	1.54493e+06	1.39049e+06	2160464	195888	1595783	824875	672653	1.41426e+06	1.33155e+06	1.1657e+06	88057.7	691435	1.02064e+06	1.07019e+06	993482	851478	1.53003e+06	727501	498962
Q6FHJ7	11036.6	12844	25800.6	13294	11800.8	12842.5	7497.41	16211.1	13447.8	14296.2	54529.1	9806.28	6594.72	20268.7	6060.23	120710	12337.4	8432.23	14813.6	28677.1	4098.68	17029.8	32155.6	22008.9	5360.01	16408.3	24773.9	26584.5	9859.22
Q6GTX8	52438.4	65347.1	88781.3	106089	47215.6	145892	107835	67031.2	542434	58667.1	29014.9	56122.4	64205.5	58653.4	34491.3	140725	50377	49267.4	57472.1	43276.8	75977.3	60794	103715	63587.5	40528.7	462994	68521.9	113922	193700
Q6H9L7	5360.12	8879.61	2636.06	20135.6	1823.89	2274.46	5793.25	5802.69	13174.1	8564.53	4753.76	1281.6	2691.17	2056.39	4297.34	28721.4	8534.69	17966.2	10346.6	16227.6	4803.34	137405	4217.82	2355.98	5987.95	11215.6	9126.65	6550.24	22915.5
Q6ISS4	32064.2	35917.5	25741.1	70884.8	7214.51	12247.2	17031.2	10310.5	46816.9	41459.5	15058	33019.3	38396.7	79261.7	48384.6	18420.7	36608.3	10613.5	12259.9	3645.02	22697.5	46013.8	14773.5	20397.6	12281.8	21411.6	49017.5	16684.9	11076.8
Q6P1N0	2309.67	1700.43	1571.23	19373.8	2615.16	2511.34	2264.1	1812	958.06	9084.45	18088	1334.6	12182.5	2923.85	5348.38	4137.53	989.855	3156.16	10280.1	2738.84	76585.8	13168.4	3471.21	987.436	2938.74	914.954	11656.9	3483.54	4017.62
Q6P4A8	28602.4	31994.2	9295.78	68792	8437.04	8005.67	30421.3	4774.84	9159.46	10578.8	35020.3	6303.17	8913.16	5409.34	3403.98	106188	15141.1	4447.83	8294.54	4333.42	255601	13817.9	37235.9	1269.15	2965.91	18637.5	13649.5	1102.61	30690.3
Q6P531	33783.2	27128.9	13891.6	122035	18877.7	25362.1	11297.7	31821.9	28674.2	10316	10806.9	15367.1	25939.7	76489.9	9706.43	11914.1	11254.2	97342.7	13791	33120.6	46291.9	4000.52	23625.7	30938.2	36451.6	19055	8404.6	22112.7	6488.44
Q6P9A2	10552.9	9833.13	9138.59	13694.1	4817.64	7007.56	4497.13	5793.09	5269.34	21979.6	9963.6	14661.7	9687.17	11511.7	18898.4	7969.26	23917.6	15739.3	14357.6	7659.17	13323.2	16633.7	10770.5	10627.5	15233.4	14195.6	17257.8	9851.7	5761.44
Q6PCB0	8814.18	6638.05	18480.1	5001.32	6972.53	13857	11898.7	18520.3	8153.77	9371.25	1703.32	8612.42	12755.9	16113.8	4756.73	17075.5	9410.99	7947.67	7488.48	6299.66	351142	6629.19	10749.4	8129.24	14588.6	6776.51	9509.95	9371.71	5713.2
Q6PK18	30268.3	50093.2	25009.7	84929.6	17695.4	6745.66	7057.61	7874.5	51338.6	82415.8	23482.3	10423.5	15721	30165.1	36039.6	81049.2	15441.2	22680.1	10712.2	25481.7	37512.8	90738.6	17892.5	31206.6	10383	46608	18027.8	16015.1	17125.4
Q6UVK1	434316	378711	248112	1.09333e+06	403306	223529	168797	209410	581736	1.40189e+06	332537	219156	440650	619991	598212	935657	370518	425059	14511.8	185119	355067	1.50274e+06	108049	645319	365392	456803	812107	284626	290653
Q6UWI4	16985.3	7499.77	5779.48	51392.8	33932.3	12941.8	5737.08	4569.22	63929.3	28149.6	13594	6624.91	17989	20533.7	14751.8	15434.7	16736.4	11098	39498.4	13243.8	20066.9	9329.5	17861.6	16458.2	8690.27	41588.6	18689	17984.4	13139.8
Q6UWR7	3518.53	3212.23	3505.73	17235.3	2203.14	917.492	1794.53	2602.87	1627.06	7812.71	4387.56	1901.99	3792.47	3079.23	5981.69	8015.94	1586.61	4799.47	5906.4	1947.29	15957.9	10117.8	3994.88	1317.41	2609.37	3585.12	6227.69	1756.83	5683.17
Q6UWV6	34653.9	4686.39	4581.25	30598.8	5667.65	5533.43	7335.4	3302.36	7106.13	14881.6	14242.1	547.374	15098.7	6399	7673.99	15720.3	11175.5	2260.72	6012.1	2977.35	15318.2	16856.5	7585.66	4779.67	8720.9	5539.15	12204.5	8084.21	9404.92
Q6UX06	156886	26864.5	31909.6	35469.9	15962.4	14896.5	89436.9	151605	12188.2	32563.6	62473.1	23823.2	57589.3	4682.26	19406.2	24805.7	33715.5	10083.5	29400.8	21110.1	61339.6	75177.4	8853.77	20791.2	30773.2	59175.5	33790.9	10970.9	23125.8
Q6UX15	3315.2	3821.86	8020.3	17676.7	6267.7	5141.88	2366.21	3967.53	5154.4	10138.1	4247.39	8021.73	16076.4	2489.37	5158.26	3313.21	2764.43	5536.28	3462.59	1143.1	30587.6	8890.52	1467.36	4051.72	3646.52	9852.67	6267.98	4238.8	3461
Q6UX27	11618.3	4028.39	734.269	18773.2	3831.57	3563.97	2985.49	3153.47	4746.71	14195.8	2888.37	4158.01	4386.66	6367.19	4883.29	6038.04	5144.01	3884.04	5655.73	3308.74	84522.8	5889.48	2485.3	2040.47	3143.7	8528.05	9465.04	7792.71	6765.09
Q6UX71	30633	16492.8	24570.3	10669.3	18859.5	49490.9	33941	14028.5	23966.9	51140.6	37946.2	50432.6	66426.3	19332.3	34139.8	41694.4	24562	13259.6	32158.3	17169.2	32858.7	45466.3	33939	26108.5	21217.5	18044	53458.4	30385.2	36106.8
Q6UX73	7976.81	20224.7	11795.3	32428.7	40040.6	20271.1	20963.1	11492.7	86130.7	9965.93	36491	8575.08	9044.04	6486.01	7195.33	18625.4	23815.5	13674.2	7429.42	9786.1	27006.3	13521.6	11918.3	22737.5	79842.3	38132.9	4058.55	8327.94	12783
Q6UXB4	16704.2	25809.5	15471.6	24129.3	19079.8	28157.8	27984	16126.3	31527.1	45915.4	33536.8	62393.2	29783.9	31631.1	25995.3	23961.6	23662.2	18009.5	12881.8	6711.01	20011.6	27231	23658.1	28028.5	23805.1	19487.8	61114.2	15974.7	16584.7
Q6UXB8	204786	133360	227633	50286.3	132344	57882.9	191518	180501	39334.8	120447	389302	256547	396737	116573	53295.9	413854	33121	9031.28	39343.5	97959	89092.7	100628	111905	110343	38426.4	92670.2	154381	174994	35378.4
Q6UXD5	46929.4	29252.5	40066.6	61622.7	31490.2	52793.6	20896.8	18885	44048.8	130609	50743.2	27576.2	12041.9	40168.8	51172.4	116711	40258	21115.5	27001.1	14321	28899.1	107132	40357.9	33339.8	24733.1	60770.9	109205	49369.8	103508
Q6UXG3	159628	162254	130757	414901	211869	79203.5	20626.7	17762.1	182855	669290	118096	33010.4	38175	98709.9	105820	226605	79309.1	205296	187498	171282	491245	356998	176524	203563	40480.9	181734	140501	157490	160283
Q6UXN8	9308.58	6646.49	6946.23	12910.9	9168.56	7187.5	9875.73	7358.35	11598.4	33211.9	17996.4	12526.3	5597.84	5576.65	20966	24743.6	12380.6	4466.11	8652.01	4789.21	16391.7	14548.3	10140.2	5272.57	4634.43	6693.16	34607.2	27176.6	7413.88
Q6UY11	406520	15625.5	101337	96535.1	71728.3	369643	73699	54409.4	32017.5	63135.2	113846	82447.1	101004	952236	243540	49614.9	51163	70064.3	56690.3	26397.2	99746.1	106782	74740.4	53356.6	75601.6	17146.5	101847	130259	32848.5
Q6UY14	62725.2	128464	87123.1	1.04626e+06	47693.6	61600.3	15203.8	21452.3	806121	684983	45117.1	47352	35231.7	39057.9	157952	770447	52783.5	777623	78753.8	79524.3	167404	193588	126039	138598	29527.5	202776	80194	58922.4	510070
Q6V0I7	10093.4	11818.9	23938.8	18481.9	25438.7	18073.5	5562.5	22487	22842.6	63189.9	17351.2	28571.1	30981.5	15165	27178.3	15716.4	42958.7	33817.2	26387.8	20974.7	26060.8	15621	17506.9	46687.5	56863.9	18981.7	31638.8	14328.6	20599.8
Q6W4X9	8550.77	3676.7	2948.43	6815.03	2699.54	5872.7	2956.66	6101.49	5955.63	16582.3	6517.96	9575.3	6821.04	3071.92	4639.5	6315.59	4625.81	7068.08	7518.1	8393.71	15223.6	11363	3633.05	7634	4973.08	3580.53	6457.8	2015.31	2086.18
Q6XQN6	10858.3	22638.8	248782	452513	35317.9	186068	158406	61772.7	71637.7	6464.54	20678	8513.92	26236	3206.28	7979.23	6164.08	37316.4	8083.15	27167.5	46201.5	18271	16082.6	18569.9	5836.29	61193.6	3680.51	8253.62	4984.34	4918.18
Q6YHK3	50199.9	1315.89	9338.1	25330.2	19088.5	27789.2	10665	9270.37	3005.44	23213.9	3759.14	6694.05	31413.4	8448.95	4683.7	8815.42	18208.5	6419.59	27994.5	33062.9	22994.4	17978.8	12044	33547.2	12571.5	32766.9	12672.1	12874.8	5588.44
Q6ZMJ2	3047.82	2915.96	2552.47	38128.6	2608.87	3762.67	14965.9	3803.25	1565.96	6852.1	3636.73	4914.97	4622.27	2945.48	1350.04	24474.5	3018.83	11292.5	34800.6	2674.52	66781.6	9532.92	5900.4	11141.3	1520.77	9855.44	17562.7	12860.2	12279.2
Q6ZVM7	3531.81	2274.82	2660.71	9450.16	467.02	2941.67	3515.21	2246.15	4372.43	3447.77	2813.92	2379.09	3029.85	2354.37	6172.29	2854.53	4309.42	3142.17	5371.47	2542.83	15616.2	9151.63	3745.91	1583	3017.08	4488.59	5211.5	3277.94	7083.38
Q6ZVX7	11626.8	6307.91	12039.4	17070.1	7834.82	5885.38	3174.34	10824.2	7651.36	14606.7	4137.29	3561.81	4247.22	14185.4	12560.8	16161.2	60362.3	16674.1	63704.9	5996.21	11653.2	4122.18	5494.02	4937.13	10811.9	5541.95	9140.98	6141.81	9365.27
Q7KYR7;Q8WVV5	76698.8	26615.4	62114.2	160805	51341.4	75375.3	94134.4	99148.3	36459.4	18145.9	20165.5	76015.9	192916	36252.1	24441.6	19804.7	21781.5	41107.3	70170.3	39187.1	19573.5	27980.3	47368.5	44210.1	90234.6	54554.5	90562.7	44312	23771.1
Q7L266	2534.26	3712.96	2862.93	10510	1253.46	5612.62	6469.83	5136.62	5213.55	9124.28	3368.02	4160.5	6866.22	4678.37	4412.63	9100.29	9328.98	980.405	12763.1	7214.31	93785.9	15784.2	3928.31	5503.1	5868.69	3537.68	12194	3765.59	1800.12
Q7L576	8981.6	8628.63	2531.02	137291	324.268	7395.86	1369.16	7193.87	5774.26	1579.45	4565.69	3283.08	6273.39	3313.89	4507.32	12173.1	2953.17	8036.54	5779.03	4342.11	20006.5	6378.49	3168.59	1305.72	4599.51	5542.19	7112.71	5537.9	9526.51
Q7L7X3	3182.13	2795.73	2420.59	11778.2	1827.64	938.946	3099.22	2536.69	3332.7	5731.36	4942.75	3148.29	12900.8	1905.12	4453.91	4110.79	1705.14	3786.41	5134.33	1544.38	24625.6	6388.77	7179.38	4218.25	1330.77	3441.91	3914.25	1598.84	6766.79
Q7LBR1	30160.7	83540.3	25982.5	357488	19925	23897.8	15800.7	8012.34	85773.9	38272.8	33315.6	28538.8	22173.5	3923.26	37236.9	40435.6	14082.7	48097.3	60573.2	31353.4	15611.4	18947.1	21193.4	14681.8	38462.2	67212.8	17113.7	13853	87322.8
Q7Z3B1	66572.5	125767	100004	132803	69992	45915.6	74746	67106.7	130562	125648	93884.3	103822	118920	67936.9	62383	93112.8	62284.9	22708	64884.9	42607.5	52826.1	189237	124186	71349.8	97510.3	124482	81835.8	71666.1	163203
Q7Z4R8	44264.6	16328	19223.8	35874	27740.3	39328	54899.4	33274.5	26690.8	16595.9	13430.1	34620.2	62856.7	32524.2	9690.24	29107.9	50878.9	6720.93	28948.2	22172.9	14065.3	18984.9	46821	15957.7	65257.6	25063.9	25948.4	34248.9	9703.68
Q7Z4W1	40324.2	26709.3	10734.6	57531.2	9726.14	8074.41	22547.9	4665.78	66971.3	19681.4	17448.2	7742.63	60559.5	9689.83	17954.5	8122.32	45676.2	47595.6	23189.3	21751.8	23177.6	19861.6	29840.2	23123.8	9063.35	19159.1	28336.4	10119.1	34741.3
Q7Z5L0	897361	471454	543364	877742	387967	422690	382678	247614	992656	657143	737777	397477	752422	719244	227259	1.75728e+06	1.49662e+06	498348	889234	693962	284667	1.15369e+06	989812	766645	554082	373006	686917	1.27327e+06	350105
Q7Z5N4	16189.4	15881.4	15676.4	79710.8	26130.7	32132.4	14422.4	11315	25459.5	76232.3	14505.6	25170.6	24801.2	31813.7	20119.7	34519.5	25696.8	13591.8	50258.4	7284.6	29685.8	74453.4	28564.1	39927.5	28636.7	12100.8	68766.8	38197.8	6285.72
Q7Z6A9	2780.44	5099.04	8308.39	19441.2	13268.7	23036.2	2626.31	3128.06	8362.54	3092.56	7407.5	883.719	7101.36	31833.5	13008.4	4878.63	5823.49	4876.95	35251.7	1543.11	6614.33	32942.4	25200.9	10323.5	10432.4	14721.5	16695.5	13252.5	6816.85
Q7Z7D3	45422.4	19176.2	23548.3	39710.8	43395.2	20329.8	79041.4	14482.8	11630.4	49025.3	38311.2	149233	80209.2	25931.6	62191.7	37084.1	22227.8	11871	90519	20568.1	32827.9	19266.3	25724.6	22601.8	17765.8	31890.5	85099.2	30004.7	15869.2
Q7Z7G0	33142.4	18621.7	19512.1	41211.8	23026.7	17115.3	13852.6	5372.65	23658.2	19393.8	29831.6	20119.8	9382.27	39501.9	29741.8	11826.1	14440.2	19005	29829	8770.36	36218.5	29481.8	17480.4	43073.1	19905.8	14521.4	56755.4	25629	12080.3
Q7Z7M0	40818.8	22821.6	11791.5	29351.8	16775.9	8808.51	3919.67	5793.66	22497.7	58535.9	28566.2	5927.1	23652.8	6989.75	26134.6	9111.34	13043.7	55554	14924.6	30168.7	21088.9	56506.4	21580	23264.7	5760.69	24138	21888.8	20815.9	10528.3
Q86SQ4	5973.55	5947.23	4537.28	11178	2553.65	5034.97	8521.99	8603.44	6403.22	9843.92	10567.4	14342.1	7680.07	3120.95	4239.03	6476.72	7035.1	5878.76	11769.3	1202.02	3900.76	9972.28	6656.25	6182.94	4919.17	9126.15	5218.07	3342.4	12230.9
Q86T13	79963.8	73348.6	51381.3	155328	78228.3	47997.3	85292.8	73600.9	79762.1	94032.2	33116.6	67985.2	73869.1	120224	74795	100899	19481.1	97011.8	45011.1	71692.2	73167.9	123085	76348.4	46051.4	49419.8	57053.7	94347	69433.6	62501.3
Q86TH1	1808.53	7735.29	7085.68	29773.7	9461.35	6063.27	2286.85	4193.8	3425.28	4979.92	4067.14	3525.81	1256.34	5730.11	7282.7	4027.69	7468.66	8458.75	11381.1	4052.32	6891.22	9386.88	6260.85	5919.82	3466.1	7985.7	15839.6	4510.51	5183.98
Q86UD1	22332.6	25013	23330.1	43313.3	21640	25396.9	45343.5	29459.9	28401.1	56660.1	28556.3	28767.6	23886.3	9577.4	14422.6	23648	19878.7	20607.9	14154.3	12130.2	61944.2	319047	11726	20612.6	32792.7	16912.8	19076.5	6539.14	11447.8
Q86UN3	14995.5	18439.3	30795.1	84180	36728.5	45590.7	31740	38084.2	17330.8	19121	20938.5	40581.5	69461	53901.6	25956.3	14502.5	32109.2	46343.8	30327	14995.2	71506	44085.8	24794.9	49019.9	37633.3	9164.33	33502	27153	3975.3
Q86V85	9681.23	9244.37	18844	24423.9	10552.8	10764.6	11470.5	15711.6	12617.6	17369.8	14649.2	18004.6	26108.2	9436.01	12548.5	24647.5	5877.37	7654.91	16808.4	5629.19	20879.8	12382.7	11523.7	26451.2	25136.3	22208.9	10610.6	10391.5	24773.5
Q86VB7	4394.17	39579.4	7544.37	70306.7	8078.76	13177.4	7343.38	7269.94	48283.6	11557.8	8404.47	5496.06	9964.83	8148.03	15259	42800.4	6233.13	2878.94	5971.01	8307.69	69800.3	9929.85	9141.49	10064.3	5359.91	63787.1	2600.75	11870.2	110727
Q86VP6	3220.28	4680.95	3938.77	9542.01	1862.02	7188.27	14739.1	9245.42	3353.59	8516.18	3401.05	2618.27	11824.7	5753.68	4639.43	7316.8	5986.96	8626.83	1440.19	9747.85	4841.18	8586.71	3997.51	838.067	1576.84	4378.01	7458.41	5205.91	5191.96
Q86VZ4	7363.09	3101.71	5376.25	18296.7	3708.47	9172.81	2159.52	6319.68	6891.3	17201.9	11642.8	3718.74	7237.62	5229.02	9334.79	12777.1	10622.1	2417.59	4246.48	3602.26	10123	6766.55	11788.2	7401.53	2419.06	3513.35	20260.3	6064.49	5452.98
Q86WQ0	6926.02	5910.31	9100.41	7847.36	1828.9	4367.52	9996.68	2633.75	5533.48	5174.57	3797.7	3815.26	5803.26	3998.23	5887.34	7395.55	3513.96	1821.72	16212.4	3527.53	7809.01	8876.46	8359.77	2029.82	3369.07	1585.1	2852.24	2935.3	2559.15
Q86X29	9257.47	12923.9	8022.19	10870.6	2094.9	8503.09	5317.59	1557.6	6815.94	27650.8	6536.25	4433.1	5824.17	14347.3	22026.8	25547.6	2702.59	7253.94	13585	3457.07	36312	11999.7	17549	3152.74	2971.54	4587.89	15315.3	8931.37	23798
Q86XT2	16079.1	10052.8	10472.7	33594.9	6247.39	14213.6	17393.4	14119.5	17239.3	35075.3	27659.9	28039.8	26153.3	7021.28	26915.4	14440.9	7983.13	17200.2	35979.2	11240.5	59406.1	109054	13546.8	16297.9	20298.5	9826.84	16900.1	10486.4	19124.1
Q86YQ8	3915.44	1191.28	8365.64	13077.5	3387.84	12223.8	13597.5	4352.5	1003.47	13709.5	1819.45	1477.17	2299.84	3334.78	5574.9	10320.6	1226.42	1171.3	7985.17	2598.56	8422.54	9994.72	3632.78	2254.28	4650.95	3321.32	4673.85	4402.42	2179.03
Q86YT9	14597.3	24316	38234	31422.3	11540.7	16325.7	36418	30598.3	12018.8	25077.1	29423.8	54907	65010.8	20990.3	17849.9	35584.6	8984.91	9984.59	12612.3	12941	25705.4	23571	22090	11749.2	11717.6	13373.5	13695.2	24792	15153.3
Q8IUK5	17926.7	11953.3	21817.2	22791.9	23292	24346.6	24707.8	8665.81	26673.4	63642.8	22860.5	14962.4	12686.7	31787.6	21803.1	42996.8	19687.4	13186.7	28565.7	8552.53	18478.1	44307.5	19863.1	15159	18823.6	15633.1	72465.3	22279.6	10126.1
Q8IUL8	92530.2	93047.3	39226.3	248311	313739	196267	91898.6	263697	53655.2	239987	116461	54737.5	90802.4	110023	345665	303830	53593.5	55739.9	53589.6	42549.8	42399.2	237528	38257.2	375753	185979	51844.2	291229	106284	12147.7
Q8IUX7	75183.9	11041	4005.49	203474	13186.8	4782.74	6715.1	7187.12	22040.6	55462.9	6647.81	9982.61	12859.6	2948.61	31009.7	41604.1	3162.02	75105.3	6314.52	4779.15	7409105	274238	5312.4	37091.3	2911.92	3290.85	87208.1	8953.46	12914.4
Q8IV08	206754	105990	49256.1	128531	169954	169238	127643	230268	101757	219776	50319.5	77455.6	256054	114839	220553	102208	206444	168086	12382.3	66174.5	168551	34105.9	178507	251518	160795	187219	366657	138776	167687
Q8IWA5	3153.12	2298.42	3471.24	31173.5	6206.57	9327.3	11476.3	9450.44	6641.09	27557.5	8953.66	7227.3	2473.86	4652.47	9022.05	4836.17	2276.23	20145.3	3370.56	39161.4	15631.9	20918.2	8841.23	9299.04	2157.07	2427.65	52919.8	7760.97	15478.3
Q8IWU5	75330.3	138964	440373	4.91621e+06	68511.8	37773.7	10661.4	135881	397365	148491	56104.5	185634	332956	170335	108532	639535	408890	2.03115e+06	731820	145894	4.3867e+06	490765	305847	731506	186461	114292	185158	64515.2	381865
Q8IX04	10903.7	9813.39	7849.38	17884.9	8431	14703.4	10511	7234.06	17188.3	25665	7638.44	7740.71	5523.36	10855.6	22737	39121	14528.1	10598.1	12708.6	10580.5	9789.27	17685.9	12674.6	16504.3	14109.3	7087.8	46198.7	13218.4	17147.4
Q8IYS5	42677.7	139000	64186	1.91242e+06	56148.9	76618.2	86484.9	55335	252039	236775	87189.8	59162.2	63003.4	70089.7	144373	253799	31226.8	399795	102884	136185	169414	554439	70652.9	38637.6	25656.6	174877	104762	59127.1	366661
Q8IZA0	74017.2	29843.6	47596.5	115733	38278.8	77964.4	58645.5	29766.2	62680.8	180072	77873.3	63671.4	88985.3	39091.4	59169.8	52430.9	84668.7	38694.3	12315.8	19724.7	90492.2	79109.1	98298.8	75246.1	54069.6	57857.7	267741	184321	86275.5
Q8IZF2	19619.2	10949.2	7779.26	38675.1	13731.9	22416.4	18580.4	11453.5	42145.4	48688.7	51781.8	12344	13307.2	12096.3	10618.6	28760.7	29755	10096.1	17755.2	5107.83	35436.2	31410.8	20365.7	12481.2	8711.74	20797.7	24351.7	17573.1	25093.5
Q8IZP9	8293.56	9383.68	2600.24	26284	9433.76	4181.76	4481.2	3782.7	7331.22	53542.3	5381.83	8659.16	7596.23	8673.01	7820.02	20139.8	5691.15	3565.94	6931.16	5835.64	18123	16781.1	11452.1	9979.33	4225.71	14722.5	20355.9	13429.8	79714.2
Q8N114	77964.7	927511	98237.9	5.18488e+06	105946	48544.2	33520.9	46480.2	802470	150310	36205.2	49434.1	123771	71207.1	126421	486233	65530.8	219678	55090.8	61887.8	325675	404714	154617	177150	67163	1.03024e+06	148730	101083	2.91214e+06
Q8N126	24027.5	6327.36	8141.9	9283.59	5222.34	2405.8	8638.99	17079.6	7274.69	10269.4	11265.5	8663.18	12076.9	17851.4	9672.18	3823.74	5852.4	279.678	8138.26	5049.53	92892.4	8371.09	2945.82	3258.62	3702.34	10694.2	5891.56	1691.05	7550.55
Q8N1N4	6749.24	2841.19	5029.13	4170.96	2837.18	8130.26	27809.1	2668.42	3717.2	12330.3	2052.75	3539	8367.06	8260.89	5232.87	2351.15	3771.37	5208.3	4502.31	1204.06	31886.2	25562.1	3114.75	3849.86	2526.32	4554.21	5028.19	1562.94	728.54
Q8N271	18113.8	29337.3	49220.9	47662.8	37048.2	101634	39922.9	21191.5	52479.9	140404	56542.1	51318.6	53679.6	32742	47344.2	103889	73316.3	40331.3	32981.5	24963.7	50197.6	79888	31264.8	47278.3	30617.5	32244.8	93040.8	47207.2	44626.6
Q8N2G4	26907.8	11845.6	6026.88	18010.3	46696.9	26767.6	9752.82	5850.41	31072	51774.8	63751.5	26381.6	21383.9	23138.5	24330.1	22938	34699.1	8253.84	13439.5	5660.96	7987.03	28600.4	41096	48987.6	28877.5	19199.5	88193.5	54759.5	52458.7
Q8N2S1	99516	27967.4	250009	58206.2	290729	157059	171520	343292	32354	28298.2	172630	27345.5	35726.8	56553.1	162096	50041.4	66915.1	52141.2	223440	8937.22	54535.9	22938.2	26188.2	170642	36091.9	36097.4	205378	153652	78024.9
Q8N307	26042.7	30704	29350.7	177029	33114.4	28912.8	13418.2	19841.7	72448	50178.9	42657.1	42091.4	14725.1	66155	17715.4	60102.8	144301	54330.4	23074.5	34263.5	43305.4	122619	19121.9	50682.8	18086.9	24650.3	25858.8	38581	36652.6
Q8N386	18332.6	7423.76	21248.5	24314.1	12027.9	35944.3	21291.3	15258.1	23620.4	18983.8	13104.4	16661.3	36035.3	21293.3	16292.5	39523.2	39666.9	12431.9	10994.6	14607.7	14143.2	9599.99	15482.7	14757.1	11717.6	20602	22202.3	24037.3	19709
Q8N392	3632.18	1996.46	4877.78	14715.4	545.55	2035.18	4091.57	4713.7	1895.67	7052.32	19293.7	975.91	2287.29	3580.46	3303.08	7564.1	3243.68	1918.75	4303.51	1375.29	3142.25	13021.9	3864.39	6535.02	2078.86	5311.67	3578.62	1693.83	1852.78
Q8N3J6	19642.2	6392.3	29792.1	37058.6	13371.3	20347.9	15338.1	14742.6	19077	39933.6	9385.58	16505.2	49738	15953.9	9371.81	49806	9724.17	7351.31	16631	14315.1	8817.18	16433.7	19508.7	22019.6	18734.8	17821.4	34682.4	30283.8	19085.5
Q8N4F0	200261	5830.22	75660.1	121278	43474.5	75826	4407.06	276173	2203.96	59167	9521.65	19987.3	18720.6	18046.4	4547.85	22723.2	36331.5	5939.49	68129.6	572.518	44603.1	35024.9	36580.5	6328.68	25184.7	58521.9	163148	34194.1	23518.5
Q8N5I2	10588.4	10744.1	11811.3	16410.4	3791.15	8737.86	5116.12	3899.09	24565.5	51888	33406.4	16165.4	6683.58	10564.2	11693.8	12743.5	13052.6	8854.68	27956.7	7748.15	60428.9	41228.3	17833.5	19661.2	5168.72	6454.77	33771.6	12253.1	20732.4
Q8N695	5810.78	6780.1	9478.43	10917.8	10447	14956.1	9071.69	6626.45	5219.44	12021.5	2701.51	5758.86	12179.4	7299.77	13509.2	11913.4	20664.8	9489.46	7114.46	9833.42	12311.2	13564	13844.8	9788.32	5041.69	11660.7	8218.28	16244.9	9961.96
Q8N6Q3	25487.3	40548.9	19194.3	123883	13836.8	11260.9	24817.8	12512.6	31696.4	138384	33409.7	22997.5	17947.5	6842.03	17485.4	23809.9	12031.5	52375.7	33311.3	35764	80700.5	14964.5	19071	14993.2	19284.8	58331	34856.3	19590.2	154778
Q8N8Z6	5317.55	10801	5567.1	8117.73	6190.73	3470.32	14127.8	6983.87	6991.38	10813.9	7595.55	21225.7	26274.3	5407.41	8602.16	9622.98	6559.96	2249.91	9341.72	2335	10644.5	7050.51	6272.06	4901.4	8243.07	4493.72	9058.05	5989.09	6877.75
Q8N9N7	1229.76	3196.79	2969.74	360256	3242.55	7121.43	3748.64	4193.23	4424.79	8578.22	2994.78	4337.99	3752.9	3489.22	7641.15	10920.9	5514.75	6511.94	7718.45	5054.85	16582.5	9764.73	6266.9	4143.32	3802.93	4479.28	9397.16	3669.45	7450.69
Q8NBJ4	64200.5	58655.7	36393.2	116800	58720.4	34671.8	36918.1	12258.3	150068	133492	55266.9	45420.9	47560.4	56847.5	34877.2	30818.7	83813.4	63053	40862	61932.2	83686.4	120229	71710.7	39298	25711.4	109733	56265.1	25515.6	114341
Q8NBS9	33545.7	29213.2	18474.3	32473.9	10348.8	6826.06	4967.47	8761.76	12597	54916.6	20626.9	6425.84	6911.63	24081.9	3575.63	19659.6	7914.42	9414.6	2511.37	9487.79	61205.5	15028	16373.8	12785.5	1416.14	23788.8	39535.9	27622.1	14529.9
Q8NC42	36152.8	30228.7	32534.4	123894	29890.4	51116.4	42205.2	30764.1	63645.6	136022	58946.9	22018.3	43360.7	41318.1	65576.9	121199	42047.1	29827.1	14651.7	22526.2	173687	68884	50804.6	46310.8	21604.8	40424.3	133465	80894.5	92192.2
Q8NC54	66055.4	42317.4	74691.7	206859	96750.8	50973.9	20575.8	18336.2	71334.1	320420	62334.9	17082.9	27838.1	66866.2	77227.7	83332.6	52166.6	40485.3	14901.7	50789.7	123247	50261.4	92836.5	44707.2	23079.6	32145.4	60550.1	99507.6	84477.2
Q8NCC3	63164.8	50987	14465.5	24377.9	24240.8	19385.3	27818.6	25964.7	29705.7	100034	23844.9	26499.4	72563.2	19293.8	42915.2	21960.3	12528.6	27296.6	23807.8	39256.1	32918.5	11848	23319.9	22225.9	38702.6	42070.7	25588.7	29317.2	27567.1
Q8NDA2	33397.5	25779	18891.4	29194.4	41836	10312.4	49019.2	38262.5	19308.8	81461.8	28406	79521	92697.1	63991.2	125787	122928	16623.6	10860.2	33760.2	12249.8	16323.4	43904.6	27732.1	107970	42513.5	28607.9	84144	45499	52480.6
Q8NE01	20435.2	11565.4	28558.2	78380.2	7016.74	3370.58	4799.26	29090.8	45886.5	14381.2	15438.3	22449.5	25912.7	43769.9	19455.1	43008.1	77215	53190.8	38265.3	34498.9	19088.6	26549.1	7968.25	45320.3	18745.6	13035.4	41254	16448.8	1930.41
Q8NEY4	11914.8	6230.57	8648.26	18991	5751.1	8422.5	17793.4	10662	7337.86	20575.9	11667.3	13720.5	19170.7	7665.73	9573.19	8322.44	13711.4	6068.68	2369.52	3737.95	570960	25229.4	9770.63	13903.2	20204.4	6858.68	16721.4	10425.9	8142.69
Q8NFJ5	24198.7	12528.6	15786.6	14089.8	16325.5	45055.3	18809.9	17950.1	21853.3	11634.5	24205.9	16936.3	41508.7	15355.9	17653.2	23491.5	19528	6628.76	22495.6	13898.7	21220.4	19880.1	22023.9	15785.9	22234.8	16101.6	42525.4	14739.7	55090.2
Q8NFT8	99092.6	28886.9	115568	178470	66432	72239.6	83599.2	104555	39913.9	36439	28305.9	14987.2	17874.3	51085.1	10008.2	75401.8	70775.2	88637.8	12630.5	37289.3	64312.1	151605	28295	115680	134849	28231.5	34510.5	73795.2	33409.3
Q8NFZ8	379996	196961	394059	311124	383819	494984	289915	200413	370591	1.1114e+06	429446	427578	559166	413804	320586	781213	368387	226984	188004	137422	399623	763961	446498	480137	602490	264149	802196	387422	263452
Q8NHJ6	27726.3	41795	22342.2	106487	20126.8	28327.5	38445	60037.5	26644.4	163255	79648.3	67681.4	64269.5	23694.8	50228	59190.1	51620.8	14607	11972.8	14018.4	137285	59600.8	31905.6	25190.9	34532.6	29011.4	68965.1	30564.9	44184.3
Q8NHL6	1157.29	968.406	2358.25	23666	2793.25	1362.38	6996.08	5268.92	2494.2	5314.23	2750.73	1658.01	11441.2	5419.7	3619.3	2340.6	1021.29	2924.35	3948.81	550.637	15763	3909.01	1909.91	2074.81	3316.87	2170.29	4262.19	2572.23	3206.89
Q8NHP8	17935.7	57592.4	37406.9	114464	21233.7	35363.9	39774.5	36709.3	47864.9	33734.3	56074.9	24489.4	28226.4	36596	21113.4	92830.6	21605.1	55024.3	33923.9	41141.4	53269.9	24552	12788.1	25455.1	23920.7	76045.1	16158.4	31599.2	101997
Q8NI99	6052.71	4775.77	15553.4	1376.03	2168.53	2775.4	2298.35	5018.85	437.394	5026.5	2168.15	916.227	247259	10058.4	2897.53	10972.3	2775.81	4503.34	4636.67	4827.1	9411.18	6467.37	2613.19	2964.41	2770.61	3917.98	5175.83	3839.4	5231.55
Q8TAB3	8926.93	6334.46	11642.1	20186.5	7844.31	4339.17	11914	8748.35	7899.28	11060.1	17072	9191.39	11553.8	12595.9	8519.2	17505	16400.8	6445.46	7270	4519.35	16897	11012	18537.6	16761.3	6455.52	7409.17	47476.5	2873.3	7635.6
Q8TB96	16366.8	32600.4	14564.9	124257	14620.3	53854.5	11656.8	6751.3	84336.2	42462.4	15194.5	19472.7	32965.9	21883.3	19759.7	43245.3	17596	40844.7	19775.1	7459.27	23426.7	40226.8	30873.7	34046.8	24407.5	55502.7	64996.3	40606.9	84513.3
Q8TBP5	7792.18	5395.16	3573.13	59153.4	2311.59	3132.26	1697.86	4134.88	18378.1	10730.1	3626.69	9373.03	23140	3669.8	12937.9	23165.1	12387.8	10020.4	15673.7	6597.4	29046	42291.9	6216.3	12508.4	5161.61	12848.2	7335.02	4103.56	25132.5
Q8TCD5	13479.9	4101.12	4443.37	25201.8	6749.09	4249.97	3026	2791.28	13535.6	12431	10741.7	10698.7	14921	29982.4	52090.6	23638.7	2703.8	11499.6	7496.99	5046.03	29638.4	31619.2	8085.5	10242.3	3957.98	10676.1	13984.9	7143.75	14355
Q8TCZ2	112448	56125.7	12733.1	91445.8	25575.2	56287	12635.9	12197.5	65179.9	263448	59237	17615.9	21167.9	48686	105043	235109	93653.1	12326	43850.7	2370.69	45236.9	174738	35525.6	142610	20608.4	113408	272954	114527	179951
Q8TDQ0	485734	215015	446702	395999	385658	536288	615163	573758	325542	626185	594759	1.00311e+06	1083017	449370	407657	980432	564012	171757	97246.3	139573	266091	218442	434238	617140	651633	338208	983119	443087	498396
Q8TDQ1	20860.9	20950.3	29924.9	15299.7	22842.9	6131.25	43362.9	29977	8826.9	29312.3	28726.1	47180.3	57197.9	18512.4	16329.3	21318.4	13438.1	3473.97	11184.3	16423.9	28169.6	20417.9	29693.8	17206.7	22783.8	12733.8	27606.1	30509.7	15633.1
Q8TDY8	7677.55	7440.54	3738.59	20760.2	7241.41	3014.72	3768.16	5706.12	16493.3	8224.65	9507.3	15037.4	16960	7275.12	7179	10551.4	9671.48	2710.54	12687	3392.83	11080.7	16190.3	3610.79	9531.58	9909.85	14945.1	17638	6210.14	7325.11
Q8TE68	9714.39	4331.36	5421.67	16565.1	2155.16	8305.11	3393.11	5900.78	4919.17	15301.8	11777.9	9831.13	6026.47	6365.2	4928.81	10010.1	11962	8701.97	7873.66	5367.23	29869.1	17260.2	5414.57	3924.33	6432.05	4898.42	12718.2	7140.14	12273.3
Q8TER0	5808.3	4955.86	8880.77	15640	2911.26	5778.25	10957.6	18928	5190.56	9951.12	2585.98	5832.78	9671.94	7161.86	14412.2	13450.8	5435.18	7121.4	7680.06	5402.52	10212.6	14524.2	3811.57	9110.03	7661.22	5044.15	10296.9	5957.8	6817.63
Q8TF66	13292.6	31076.3	31851.8	132944	108762	29983.8	6320.39	52010.3	8677.02	102865	5948.71	9605.98	32045.6	32741.9	129678	129582	17851.1	34817.4	59950.2	7559.66	32283.7	182671	7696.99	104380	34430.8	19268.6	117675	29919.5	4299.28
Q8WU39	11892.6	16268.8	14878.4	28396.7	5093.02	9421.72	16332.4	14219.1	16982.5	33222.2	7100	5526.28	10517.4	10141.4	27649.3	28886.8	8251.71	4888.75	10146	5030.22	11159.9	14981.2	10098.5	7199.59	7303.86	7550.6	22931.3	6940.67	36963.4
Q8WUM4	31143.1	35714.8	17974.7	76078.2	19015.9	18741.6	11232.5	7851.76	66362.1	147545	82872.2	19165.6	12858.7	29658	71448.8	46575.1	35112	68933.5	81376.1	32367.4	189583	119259	20784.4	34238.4	20846.1	32151.6	74734.4	52262.4	84905.9
Q8WUT4	34716.1	9169.73	14025.8	50198.5	8779.15	35829.9	9292.35	9870.06	13263.8	12053.5	6293.22	25705.2	1893.93	5054.07	7169.86	13793.1	9759.76	18783.7	3138.99	13086.5	36955.9	23497.1	9832.1	18596.6	20453	12930.2	35716.3	28320.3	21304
Q8WV92	2619.18	3778.19	4438.52	4778.44	964.574	7374.49	5519.55	4108.31	4703.05	8129.3	3686.19	2693.33	2511.36	3319.48	10318.9	6248.66	5408.83	6586.91	4841.91	5571.16	739.122	10241.3	6786.85	2474.12	5866.65	3179.3	6528.93	3636.33	6102.07
Q8WVN6	1.3984e+06	887034	2805065	1.54769e+06	409861	2175442	3447829	8643297	1.08108e+06	2.05611e+06	1.01179e+06	4.10972e+06	4.51594e+06	859418	2.52536e+06	1.71032e+06	1.69611e+06	574491	1.74449e+06	801105	948587	4495438	407147	1433752	3.31397e+06	445994	1248536	1387331	216318
Q8WVQ1	10415.9	3838.9	6658.39	27968.1	5053.07	7946.11	14659.3	8446.76	6180.12	16860.8	9718.89	8799.76	9707.26	9344.85	8319.81	6538.3	5927.44	9440.02	24489.3	3761.09	15954.8	14430.9	11047.9	5718.5	13769.3	5759.59	13715.8	7506.22	2156.45
Q8WW52	206826	43437.4	46819.9	219059	56799.7	58920.6	80772.4	52694	31449.4	84733	62065.9	100058	221048	80978.8	92733.6	71724.9	47826.6	47622.7	7333.54	47543.1	127017	108770	47255.8	102390	58654.6	91854.9	219191	41447.8	30793.7
Q8WWA0	22375.9	34626.2	6765.63	22130	40143.4	3677.17	3451.53	3879.18	10251.7	6130.49	3204.81	6267.41	25796.5	14496.4	3757.63	12819	3538.6	7142.81	20581.4	5290.59	27109.9	236865	5498.25	8674.04	6814.99	17389.3	8629.35	11303.3	10549.6
Q8WWQ8	3912.24	10610.5	9431.25	6907.21	5844.51	11764.6	11602.3	2642.11	7703.11	20791.2	9257.55	2984.2	8194.52	10797.9	14112.3	23523	6375.62	14039.7	15211.2	3434.73	195960	15863.5	8494.15	11687.3	8033.62	4924.3	12376.7	6147	3682.69
Q8WWV6	2998.11	7296.88	2296.91	36719.7	2062.42	2724.12	1843.68	1861.73	2009.15	33449.1	2316.88	6102.34	17261.1	8356.85	5134.1	42445.4	601.861	49983	8372.87	5027	70406.4	20046.2	1526.12	3859.73	1713.36	50326.8	3098.41	4185.29	117294
Q8WWZ8	12322.5	9207.28	26222.3	24502.3	13504.3	17540.1	39237.8	20301.4	13838.7	41213.8	21341.1	20957	28855.2	15587.7	14447.8	42681.5	10474.9	11956.7	17467.3	11728.9	22920.4	20819.6	19834.3	19024.7	13472.4	9785.91	43179.9	23465.3	13918.5
Q8WZ42	6375.44	18205.2	13394.1	38885.8	3994.07	1744.4	10029.8	4428.78	45055.3	15874	4072.93	6610.55	12074.4	7678.19	5114.16	34744	24121.2	14301.6	10058.2	19918.7	41633.7	16102.8	16642.9	6543.92	28977	20286.3	23553	12204.7	87652.4
Q8WZ75	114860	77696.6	164327	246050	157098	138753	270048	379799	93375.1	104988	45525.8	154963	252168	149484	75539	128829	89535.4	145943	73076.6	172581	88786.1	126270	146922	173109	279758	73362.6	244140	118410	76971.7
Q92484	3600.9	1446.21	3250.59	26072.4	1958.48	3514.08	10143.3	4172.34	3632.59	7994.74	4902.27	12634.9	11185	2085.3	1187.69	7719.15	3866.09	5418.39	4821.94	5085.48	22500.3	10826.9	3102.45	1232.77	2777.51	2152.31	4685.82	2599.36	1996.45
Q92485	3529.49	5317.95	5798.81	7362.35	5541.99	5959.62	4087.96	2193.24	5242.39	2816.74	8182.35	4769.71	12575.3	6110.43	6827.36	9677.66	7639.04	10589.4	22941	7696.47	28843	38979.9	8097.9	4881.14	7905.76	9887.18	7846.78	5030.94	5796.79
Q92496	33847.1	43311.4	51283.6	13042.4	13140.4	9093.56	7571.45	20126.3	14036.3	28904.9	40736.7	28912.7	46995.2	24717.3	15911.6	54511.3	6345.73	12892	24775	6895.54	40295.9	31029.9	23021.2	31261.6	19126.9	15693.4	29094.8	37621	25609.3
Q92520	29951.7	44544.6	57997.6	35320.4	34263.2	78784.5	87092.5	61808.6	39817.1	19790.3	29869.3	49438.6	77639.5	27387.6	36551	53657.4	52653.8	35952.5	17648.3	45390.2	45737.7	40097.3	37820.9	31715.4	57274.7	26252.7	52004.3	66564.8	19660.6
Q92530	4296.64	2733.96	2733.22	15455	2007.26	912.661	3316.64	3957.04	6361.96	3992.7	8429.72	5169.56	8822.78	2283.16	2743.01	9251.8	5245.33	1078.31	3730.84	846.648	9253.06	14027.1	2191.72	1802.37	3740.11	1918.51	5470.75	2191.54	2557.82
Q92542	18320.7	4332.35	6127.7	20610	6029.31	8480.82	14133.8	14174.9	8935.89	15055	17570.1	18182.3	19388.2	12509.8	9231.1	8040.13	5968.19	16327	11381.4	3549.98	267241	20420.7	4175.46	6236.31	12997.1	11754.3	16283.6	7036.22	21665.7
Q92563	8391.85	16645.1	5949.57	19856.8	7565.18	6877.9	4221.83	7516.08	11890.3	22032.8	15919.1	5490.01	5365.71	6044.14	11196.9	15449.5	3566.73	14464.5	23603.6	9794.4	26683.6	50018.2	10623.3	5922.95	12200.4	52314.8	15749.7	6015.14	21435.7
Q92597	8283.83	6483.02	2411.99	11614.7	2830.13	1972.08	1709.21	1783.38	12630.1	10716.8	5510.91	3234.47	2828.34	4371.43	6956.6	5426.83	8475.55	9034.07	8996.64	3336.71	11288.8	20944.1	8231.44	4422.87	6535.73	4290.49	1672.51	1393.17	17208.7
Q92626	4489.98	3417	4593.99	10293.1	9198.65	5605.56	7775.95	4687.84	1262.46	5722.73	4697.41	10714.8	21671.1	3925.84	3885.42	13170.3	2907.05	1794.15	8931.16	2522.36	27695.7	10568.9	9678.88	6554.52	6734.42	3464.97	7287.57	6940.94	17585.7
Q92673	8443.85	8877.93	19949.1	9847.06	15821.3	21759.6	32149.9	12213.1	14643.9	14624.2	21147.5	33132.2	24829.8	9089.45	25858.6	12086.3	23461.2	28732.3	40008.5	15614.1	35555.9	46972.8	15855.6	15058.7	24661.2	10727.6	26150	10110.9	9328.91
Q92692	52950.1	95216.1	143440	25088.2	77525.1	129429	156565	163103	37646.1	53442.3	37800.9	73075.3	54487.2	89012.1	85339.6	136378	29028.6	31945.7	95229.8	68564.9	40474.3	50593.9	85881.5	61382	96776.7	46157.1	101975	128698	45850.3
Q92734	2100.11	9295.79	2861.79	35322.6	1896.79	3982.22	3345.88	4631.98	11596.5	17436	1799.01	5312.15	11433.4	4718.44	5277.75	14057.7	3511.66	13955.6	5796.73	3452.81	28984.9	27210.3	2540.25	3641.29	1889.3	3764.04	1438.95	4360.06	12752.9
Q92743	4699.52	1123.52	2629.07	40529.4	1942.04	1734.27	3003.72	3622.22	3853.3	8131.73	3685.2	3327.98	11059.2	3479.4	3518.18	5001.25	1812.89	3029.12	6538.84	3296.3	12657.8	5889.48	5564.92	3510.92	8746.32	2280.16	6908.66	3538.51	11181.2
Q92752	3163.43	6800.49	2150.77	7668.2	4464.43	15919.5	3503.16	68183.9	1787.29	21735.3	6962.39	18390.1	21501.7	2655.55	22436.6	12284.6	4557.29	16885.1	9688.26	4071.63	4767.64	23721.8	1639.59	762.346	7840.16	6138.7	4525.7	4304.79	6483.26
Q92765	37501.6	44756.2	68685.3	49265.6	19543.2	17532.6	27514	46346.6	21693.2	17534.4	21316.7	38697.2	17825	44408.6	80066.6	127774	13824.2	6036.94	6638.79	28675	30414.9	20789.3	35760.1	36504.1	40395.1	16317.6	29408.8	35753.1	10179.8
Q92817	4080.19	2403.27	13498.4	4863.05	4918.6	1406.81	4732.8	1011.18	2007.71	6960.05	5637.54	3461.47	4809.4	5081.94	2105.57	5146.65	4044.81	3922.48	2703.46	539.291	17224.3	8162.41	6149.45	3869.74	3588.92	1858.42	6969.43	4515.2	17829.7
Q92820	132358	35026.3	34720	91720.8	132049	132303	94404.9	309008	11551.4	183094	103555	122162	78108.4	277314	62868.2	66509.7	54136.8	112474	78617.6	68804.6	34616.2	41864.4	54454.6	81797.9	152387	72176	110318	89834.6	108103
Q92823	18631.5	1167.01	14260.6	11187.4	4166.76	5313.3	19436.7	62542.9	5613.27	16995.5	4493.37	10214.8	5329.03	2654.33	1345.86	9236.76	2343.83	2047.08	6076.09	3841.98	31073.3	14914	3086.56	720.36	5590.1	3766.95	7254.97	2812.18	2144
Q92859	113798	82172.6	78421.2	217740	76590.3	81842.2	76518.2	33860.1	77518	196908	114432	81190.2	88869.7	82899.7	76847.3	188730	67385.5	51281.9	104902	34428.7	56952.8	54810.1	101320	133073	56085.9	79804.3	292438	161737	99089.4
Q92876	6718.59	4031.63	5090.53	6850.93	6002.14	7794.15	13087.3	3952.51	3548.39	3102.24	17894.3	5880.8	13058.9	5681.57	14123.4	10918.2	54685.7	11237.4	4889.16	2882.26	55902	28713.2	4527.04	6393.03	2844.51	6312.72	9867.77	4692.44	3426.49
Q92890	13908.3	22045.6	15046.5	93534.1	18244.5	19652.6	28143.2	19275.3	11046.2	58287.2	21359.5	9743.82	21287.8	12980.7	27812.9	25915.5	31402.4	15047.1	7371.14	16171	35862.2	28436.8	26190.7	17935.7	13648.5	13840.6	41734.7	16876	15761.9
Q92896	16315.7	11950.3	8989.61	41032.2	6460.25	6625.18	13277.2	3885	4365.47	60964.2	28901.3	13923.5	8158.28	6246.6	10059.9	21151.3	12789.5	54817.1	2076.99	6437.07	6906.11	28701.3	11904.2	29965.8	25200.2	18265.3	22818.6	7953.85	16839.1
Q92945	5773.29	2673.09	44697.6	12088.3	2910.11	2977.02	6158.3	3403.6	3533.35	5416.75	10286.9	16994	101214	7014.45	781.072	1720.59	3063.39	17351.5	6498.51	1431.63	70705.9	4870.43	4268.94	2918.73	3738.16	2888.79	5350.83	1440.44	3964.16
Q92954	10583.7	25983.4	3951.21	54054	4872.05	1547.13	921.274	1479.85	8291.89	87777.3	37191.6	24398.8	50850.7	2381.39	44843.6	6078.06	2426.55	3454.34	1433.55	833.959	5130.23	186691	15469.1	6037.83	2509.07	50691.6	61049.2	10049.7	3024.04
Q92956	96915.8	40070.9	40742.8	49414.3	119318	46987.4	32370.9	42469.5	55123.6	14596.6	35970	29414.5	61463.8	47116.2	16752.6	44534.8	29114.2	31774.1	171111	68356.1	82736.3	34177.1	123115	56718.3	62674.3	91944.6	54568.8	61294.7	60036.5
Q93088	61025.1	50438	16066.4	121649	91190.2	17835.6	9031.01	7364.35	149422	55455.4	110105	45234.6	29170.6	39927	100009	46965.9	118274	169179	54068.1	28642.7	33334.8	43753.4	137678	35592.2	25740.1	47270.1	99138.4	87683.4	32537.4
Q93091	15207.7	8442.19	3641.32	16564.9	7217.02	7694.36	8296.27	42908.9	6192.31	10481.4	7296.23	10846.5	3771.17	19610.6	6374.34	9777.83	11350.4	7941.02	11473.1	5089.7	22051.4	46978.1	10984.9	915.702	19631.7	4972.64	10502.6	4072.36	12068.4
Q93099	3684.44	15134.5	8511.79	31030.5	5929.91	24318.9	23970.9	62695.4	16035.1	2767.16	13679.7	8945.74	3277.21	12775.6	8375.14	13448.3	16698.7	24247.8	10225.8	12149	29529.7	30806.2	7852.26	2532.76	7897.98	13703.8	13693.2	10184.6	8982.91
Q969E1	39079.2	62521.5	13689.7	773920	10252.6	10816	3455.86	9387.16	30926.2	8912.92	6549.55	3081.26	1674.23	6931.53	1526.97	8966.71	6341.35	20739	105387	2808.05	8744.66	9389.02	5375.3	4154.23	10630.5	47054.4	13130.6	14546.6	7059.22
Q969L2	36304.3	71898.2	68317.7	26962.4	25783.9	78832.7	36452.1	23146.5	178268	117528	79731.6	76813.2	59812.2	100986	59350.8	57384.2	78078.5	46752.1	60279.2	35579.3	136318	130844	53188.7	57876.7	30016.3	45651	142494	79889.6	81017.4
Q969P0	548446	459486	481399	516952	458098	363535	413886	499125	257380	756338	319556	644014	612621	212550	626579	750361	300052	147259	1.02507e+06	224796	462839	603494	494343	599949	655998	269916	775637	434739	565015
Q969Z4	203467	149022	167517	267375	271632	163722	219805	257765	161082	185696	194582	344486	502741	106839	130615	423227	119073	103210	267658	92022.5	366201	283342	223690	293202	624657	120982	205351	187178	103221
Q96A22	25079.6	12753	5500.12	5677.52	12845.4	10161.6	6973.63	2071.93	13076.9	36501.2	13707.7	6496	13386.4	9949.24	17051.5	13648.3	21677	2988.54	20933.7	4482.78	32416.6	10590.4	12753.3	14351.6	11608	14475.5	25791.4	18974.3	19971.5
Q96AP7	41634.2	91244.5	150066	68561.4	58934.9	121260	151796	142522	45005.4	14418.7	29593.6	105561	37553.5	29601.4	55421.4	43870.5	28865	22354.7	58725.5	49190.9	35054.8	66542.8	64710.1	45055.4	97927.4	40676.7	114593	101386	90571.2
Q96B86	15189.9	9137.65	3559.89	8693.84	6316.42	15410.1	10137.9	8198.66	15254.4	10651.7	8163.95	9689.89	2291.49	12586.6	11728.5	16475.8	3736.29	6993.5	6450.75	7147.21	15961.2	17556	15898.7	5278.45	11210	18873.7	16260.5	35961.3	9218.26
Q96BW5	5809.82	6532.76	4470.14	10699.7	8233.77	4543.85	5929.26	5349.02	7697.35	10528.4	16563.9	11207	18264.8	1265.98	6355.54	8947.61	5530.63	15407.9	5520.26	3154.32	28008.5	8816.32	1694.03	5524.55	9356.84	7261.79	3967.92	4657.71	9323.15
Q96C19	16352	3204.88	1006.56	8440.06	2322.8	5686.17	11220.3	5401.59	6218.8	4031.93	2842.06	1047.99	4490.39	891.61	2161.69	3301.62	13671.8	3759.15	7091.01	1016.7	126256	31746.5	5857.2	2544.6	4831.61	4331.8	10031.6	2976.67	11886.6
Q96C23	46947	20902.1	16399.9	52642.6	15460.4	29680.3	9081.88	10417.5	69908.9	27001.6	67945.1	20312.7	29515.8	45370	35191	20249.5	62681	52717.8	15027.2	15114	161435	149159	51257.4	25319.9	19214.6	35027.4	40124.2	11816	15134.2
Q96CF2	22678.8	6406.5	6179.39	17452.2	7183.38	8515.56	6759.95	4073.14	3716.46	23016.7	22083.9	20655.8	16207.9	12809.5	21496.9	14802.8	10721.8	3670.01	11605.7	12861.5	19496.7	14352.8	14874.8	15905.4	18297.8	7624.03	24155.4	13163.2	10587.3
Q96CG8	10808.8	32938.7	10338.5	83748.9	100148	24473.1	9805.34	11371.7	9635.19	118005	14567.7	10533.7	8054.47	19662.7	42732.3	69770.7	9317.15	9326.95	27063.1	500.968	23551.8	52554.6	16666.6	51683.8	13838.3	9927.74	239153	25924.5	13237.6
Q96CS7	4588.63	21006.1	4387.02	89366.9	4825.74	6969.89	6413.27	6102.64	1955.45	18030.3	6101.53	5061.38	4131.19	5676.8	7956.19	4082.99	5709.38	57792.1	12936.7	2847.32	28060.7	7214.62	4663.14	8129.32	11773.8	4283.2	10789.6	5192.75	9348.2
Q96CX2	5747.12	13046	7466.79	4095.46	5232.77	5441.67	4178.86	11381.5	7944.65	9033.77	21659.2	11091.5	32766.3	6741.46	4109.9	18130.9	8836.18	3727.4	10977.6	7715.67	30469.5	16829.9	3676.52	9727.55	4986.66	6959.02	7837.41	7058.97	4216.77
Q96D15	2027.01	2813.01	11040.5	176109	5133.64	1673.85	4828.12	5645.76	7124.71	13648.4	1206.48	4976.78	2680.7	10970.1	12069.6	15739.1	10600.9	17364.9	8886.66	6442.97	77499.6	78906.5	7497.25	6974.63	5465.33	10543.6	7451.35	9913.78	10762.8
Q96DA0	395837	257947	203218	280374	260090	665881	282037	178650	265353	722900	402693	218201	365117	262560	704417	540306	193991	68391.4	202435	70324.5	48930.7	304470	386463	303657	226375	265209	544886	420070	317513
Q96DG6	1503.78	13417.1	4213.74	29345.1	6447.21	8230.14	661.873	14691.7	10649.8	13304.3	17919.7	5389.13	4257.09	18516.6	33511.6	6886.28	35648.8	29648	26909.3	13676.5	21360.7	11160.4	11287.4	9092.88	15955.4	9683.07	14958.5	14725.6	12044.4
Q96DR8	251386	399655	55877	872479	52036.4	39202	41872.5	21451.2	1217135	667966	106665	113974	173113	167011	276795	828991	75341.4	755800	33179.4	124001	1073674	1.00819e+06	100826	55431.1	85993.7	2.08305e+06	176174	313869	9026765
Q96EY5	7234.03	6960.47	10597.3	3266.61	9950.36	16740	12617.5	15089.6	8340.31	8885.56	7843.96	8669	7577.18	11692.3	12553.4	12527.3	10325.1	8050.21	15965.9	15127.3	8797.41	11368.2	13367.8	11175.6	16031.1	10135.2	12632.8	17299.4	12408.9
Q96FE7	2.05711e+06	765292	1.20204e+06	2.33606e+06	1.00849e+06	2.84824e+06	2.14811e+06	947231	1.11648e+06	4.21667e+06	1.72845e+06	2.66046e+06	2.46933e+06	1.81514e+06	1263963	2060580	1.65965e+06	359743	1417692	852978	1.10794e+06	218170	2.78702e+06	2.16163e+06	3314546	1.42476e+06	4545595	3.42938e+06	2.38656e+06
Q96FN5	6216.73	8555.74	5217.77	39733.4	4026.35	4992.94	4313.41	4177.16	11902.1	38387.3	11846	7617.4	7063.25	2744.7	25757.7	14241.9	8558.34	19100.7	6157.16	8446.86	53127.8	33317.7	7243.59	7086.38	4791.09	16904.7	9177.72	5711.13	15537.2
Q96FV2	10221.9	16931.4	5389	10697.6	5324.79	1752.25	830.541	5617.51	25292.6	7098.09	4510.57	5731.49	5613.79	14293.6	13577.7	9656.95	45909.2	11419	14427.9	7020.16	30756.3	27612.6	9067.98	14261.6	3252.01	7834.83	5476.13	6935.51	2442.62
Q96FW1	33808.3	2635.57	3793.55	11963.8	347.56	1291.26	4282.69	3247.11	4637.64	55107.4	6397.97	3460.28	5077.69	3380.29	6518.34	9072.04	9215.79	7470.59	4827.03	2586.74	90032.9	14027.1	4370.2	6859.03	4523.18	1678.5	6509.08	3392.3	3692.98
Q96GW7	934.236	2315.41	1902.64	19352.7	1150.31	1275.46	1010.27	386.493	3325.66	5026.02	5968.52	6399.54	6684.19	1624.87	2983.04	3629.18	855.61	4671.26	8561.64	1578.76	15046.1	7425.94	3506.61	3785.87	1606.13	2993.01	4632.34	1608.03	856.625
Q96HD1	14966.2	4863.4	17817.8	7475.97	11098.8	6757.3	20574	8392.09	14555	17960.4	13193	5740.16	19280.7	2609.88	10360.9	15706.4	15937.8	10664.2	9507.85	4930.45	9438.34	13926.9	16262.6	13971.8	16458.2	7756.99	13538.1	20307	10742.5
Q96HD9	2740.43	11066.8	2711.84	18775.8	6987.97	4527.86	5943.64	7433.08	28751	17526.8	8348.19	6566.35	9024.97	10075.2	4762.52	17807.1	21494.9	21055.6	28112.3	15753	20264.6	157459	21268.1	9601.88	8063.73	8974.6	7893.43	8889.37	10390.7
Q96I82	5522.52	10619.8	8013.42	18732.1	16072.6	4104.75	5614.95	732.922	4043.61	14053.3	2692.79	9496.33	5292.08	23355.3	5168.75	29168.9	2999.43	5248.88	2669.67	5925.92	55137.6	10596.5	3370	7007.12	3312.07	4828.58	3798.05	22651.2	4183.72
Q96IQ7	22623.5	10891	7961.11	34004.3	9965.11	3831.2	14912.7	13991	5303.63	28592.6	13873.1	22395.3	57311.4	6656.82	17649.3	23436.8	3546.78	1606.61	8439.48	5735.56	17075.6	9991.91	6389.87	634.484	3459.97	9047.01	14063.5	17461.9	22055.7
Q96IU4	49833.7	34162.2	38741.1	38575.1	27995.2	20504.7	56811.4	76705.2	16455.6	33633.7	67073.2	64866	274017	21556.9	30178.3	29585.8	32799.9	11827.6	13133	29105.7	39291.1	35376.5	56496.3	35705.5	70529.6	18908.4	21584.3	38070	9733.67
Q96J84	101879	75888.2	95795.9	106542	132833	128085	98047.3	83151.7	124711	202686	87431.5	105188	125884	55583.9	109346	278079	146345	56532.8	90950.4	33890.4	53003.1	110812	145400	195986	125799	93907.9	358773	129252	114866
Q96JP9	3935.08	5009.92	24569.5	38502.3	10259.2	4268.03	10960.7	8076.99	6745.46	9742.15	4949.38	9167.69	121859	12273	1576.75	10708.1	6383.3	2436.12	6723.86	2085.06	17736.5	16472.7	27783.9	16117.9	16475.7	5487.96	11282.5	11939.2	6157.56
Q96JQ0	77355	29704	54856.4	60798.6	85211.4	58924.5	27628	25708.4	62613.1	140965	67031.8	65989.6	74893.4	67120.4	50206.9	109290	60518.9	17603.1	25624.7	35348.1	30434.1	20470.7	53626.9	99763.5	47205.7	58749	113636	74645.6	59753.9
Q96KN2	95145.3	11615.9	15025.7	13162.5	2151.24	3707.63	14191.4	4287.45	16951.4	6302.93	17918.7	10942.6	42543.3	12299.9	2987.6	8741.55	6321.3	5571.43	4535.84	13465.9	15122.6	12709.8	14436.8	19474.9	7155.62	31421.5	17858.1	15617	858.728
Q96KP4	34207	51755.1	10874.1	73653.6	18303.5	15804.5	27830.6	59396.7	29099.1	20797.8	43810	51755.5	31679.5	23479.8	46999.7	19898.7	83423.2	101794	49451	29780.7	19226.9	21783	36223.5	44237.4	36393.9	40560.2	55082.6	22487.3	69457.5
Q96LA6	2919.45	6054.22	5138.16	24920.2	8003.01	6465.65	5308.61	2657.1	4274.02	9224.85	5281.99	3402.4	6407.29	8751.07	4687.5	13743	8450.07	1664.08	8788.71	3931.7	24297.5	27575.2	3990.71	10360.1	6300.16	1788.21	23055	9409.08	3543.62
Q96MU8	14734.8	8353.31	10672.1	9667.57	9804.42	15635.8	12256.6	9694.52	9144.79	38769.5	12973.8	3661.43	7282.06	8817.61	24062.5	18152.7	17979.7	9001.48	17785.3	6707.91	5941.33	16698.8	15278.9	11200	8955.42	6827.58	16273.4	12040	11590.3
Q96NY8	224871	119996	222175	212916	163095	173135	125584	131448	118581	164194	193652	244263	232429	276884	119297	285059	299304	37385.1	44075.6	86395.6	111099	96563.6	244526	216910	267651	174655	412526	241987	107890
Q96NZ9	5190.01	3537.7	4218.85	18199.9	5093.57	12734.4	1934.82	6366.04	4372.82	4212.5	5423.55	4394.55	5946.61	3276.59	4693.2	9439.78	5817.89	6772.47	69585.1	3691.1	29749.5	9945.87	3507.91	1171.37	5670.24	2968.96	6623.37	2942.75	5517.17
Q96P63	56829.7	3380.08	7723.37	36235.6	27323.7	7672.67	15249	1750.39	997.235	47657.4	11242.7	10974.1	12282	277.054	13374.3	12763.6	38718.4	12526	51790.5	6599.97	43524.8	14012	10578.8	11040.4	12960.2	14537.2	20076.4	14351.1	8279.04
Q96PC5	45882.8	24651.4	18007.3	54616.7	13746.9	12023.2	5782.09	3205.7	40537.2	46579.4	13515.4	6337.3	11599.2	23016	37991.3	58919.3	22568.6	9855.49	24083.6	22804.9	153339	31593.8	23369.3	23050.1	10163	15128.5	75585.4	70993.5	30276.2
Q96PD2	14596	13633.6	11404	19303.6	9298.52	35884	18447.4	9028.52	16253.7	36245.1	20167	5644	21006.2	22603.8	35728.3	14489.6	10897.5	29437.5	38163.8	15633	15811	16202.5	22486.8	14512.4	11617	7378.81	25764	4950.94	5902.21
Q96PD5	72901.7	244389	349679	237835	54260.7	119685	481498	317673	86039.5	61747.6	73845.1	145861	852396	348532	98836.7	106097	135376	63027.9	339368	87659.4	233756	250690	274850	116746	102754	75828.5	147150	56519.1	39755.8
Q96PX8	28010.6	20874.1	19560.2	71253.7	16212	12349.3	7687.87	4183.95	23766.8	158661	67141.5	28933	11498.8	21706	29056.1	103392	30604.6	18085.1	27982.7	5036.17	37188.2	104191	11302.2	21743.8	13721.8	22212.7	101420	42108.9	20038.8
Q96RF0	1933.27	6549.24	3040.77	17138	2137.41	10459.7	4818.69	3024.2	6961.1	20730	14224.3	4419.32	6424.45	4757.54	11955.9	11878.5	11983.3	2766.52	12300.7	9466.26	27171.6	32122.8	10410.3	4994.08	5498.24	4249.03	10255.1	9842.1	10131.7
Q96RW7	138164	52325.7	142429	309853	300544	109848	73672	54500.4	104950	47266.4	73180	53920.6	50029.8	178835	35079	299016	227426	77090.6	219158	76667.9	122028	177092	239664	362957	181350	54700.4	193952	203545	49973.5
Q96S96	26069	56348.3	84603.3	44898	23246.6	46892.1	119082	32793.7	72514.2	65253.3	21881.7	55591	176716	50149.5	26489.4	39919.5	16470.4	7446.81	29421.7	6299.13	18483.3	3309.62	22787.2	18344.4	44600.2	11772	48830	22450.8	13008.2
Q96SM3	6237.79	5658.17	2523.7	12369	16873.5	3915.43	3825.15	4500.62	4593.17	5288.23	4280.45	794.473	10423.4	1516.9	8416.29	12128.5	7029.79	7599.13	7363.9	593.355	10326.7	9492.33	3085.47	19071	8979.18	4794.83	20834.8	7762.61	6582.29
Q99497	27911.3	32627.3	11475.8	19131	11753.7	17589.1	19988.3	15419.5	80316.1	20661.2	21959.3	11914.9	20596.3	32029.8	31606.4	16766.9	56925	14318.4	18105.9	26726	50713.5	40038.6	36518.6	19219.2	14107.5	37975.5	43277.3	16323.1	92863.5
Q99519	297238	68749	129718	188436	127876	68714.5	99237.1	86785.1	41494.6	119621	70990.7	81350.4	220447	91782.1	73489.6	202150	148826	59749.2	61064.3	96249.7	228324	42011.3	126989	215933	117119	132745	249303	161934	94121.1
Q99523	43582.8	18062.9	28022.3	45920	21227.1	62948.2	65639.4	37592.9	24574.3	75039.2	33154.8	22594.2	21076.2	38990.9	41861.4	55264.8	35145.8	40319.3	404487	21168.7	67058.7	40380.6	45982	26402.5	29815	27255	85312.4	40821.1	37242.6
Q99536	5430.77	7681.83	1309	12851.1	5230.66	7986.95	11144.7	13904.2	20121.4	4540.95	16516.1	3632.47	4873.94	6303.69	9964.32	8867.5	27595	16047.7	9940.54	12555.2	100539	21010.1	10688.6	5639.35	7831.17	5178.53	11027.1	4230.6	13057
Q99538	3000.07	3651.9	5231.29	3691.58	5761.18	7615.2	10600.3	8029.67	4797.94	9428.82	5564.14	9402.61	2540.8	4473.7	3122.59	6944.38	6916.66	6532.35	12456.1	6089.19	12619.5	12986.1	9177.5	3575.22	3489.79	7331.7	2942.32	7093.45	6457.38
Q99571	7716.59	4371.63	6656.66	11845.4	5632.58	10291.5	6736.86	8600.78	1527.95	4999.81	2934.35	4257.26	6783.73	6983.3	8027.39	10916.5	9044.34	14320.5	18558.8	8255.72	9352.36	28720	13262.6	7985.68	1272.66	1883.2	11269.1	10494.9	14405.1
Q99574	30800.9	49084.3	66803.7	72368.9	39442.3	117483	71998.6	30976.4	25914.7	64565.9	31083.4	36162	26821.9	15527.6	36826	84599.4	35249.6	75923.5	29267.7	45909.8	81599.3	97364.9	47848.1	38347.6	75643.9	54022	69458	56350	64873.3
Q99650	7325.58	3071.87	10861.5	12759.4	9607.55	9392.07	3741.72	2854.78	5764.55	17683	122208	16737.5	10094.5	5772.82	6493.13	359920	16918.4	8458.52	7792.64	3364.68	35353.8	20717.8	6960.14	9592.68	3751.28	4970.78	16090	53695.3	6896.18
Q99653	9161.06	3753.72	2375.15	2587.27	2713.05	4567.05	6233.66	3167.98	4908.42	10086.7	5629.79	3107.36	4795.07	2320.73	6422.03	5508.9	6412.59	4123.85	10000.6	2675.66	32137.5	13698.6	3909.33	4619.26	4190.13	3319.32	6582.24	2918.59	6766.82
Q99715	119691	107229	64344.6	605754	491032	220027	68629.8	182882	71676.2	1.48347e+06	102391	71555.8	144524	44130.4	574375	822421	75359.5	76130.8	117243	20950.4	124787	331342	69693.1	872839	139879	75344.4	1.17181e+06	212805	129219
Q99784	7534.73	8181.67	3539.44	17161.6	4530.68	3240.82	5793.88	3709.18	9981.49	26293	3059.4	43516.8	8231.32	12211.8	16427.4	12622.1	2386.24	4187.47	5585.66	4378.33	5664.9	19253.7	11186.6	10329.9	2613.19	8562.54	14090.4	1882.11	8978.93
Q99795	1933.31	36675.9	1241.46	166947	2654.39	5970.54	2488.2	2031.15	8547.98	32445.1	4987.92	5278.72	1687.29	1124.35	5250.52	45593.2	6922.46	2891.11	3063.8	4299.99	27552.6	11884.2	2639.89	4766.2	3090.64	2665.6	17164.4	5156.59	18896.8
Q99816	6043.36	7900.24	8202.56	8925.9	8206.96	18282.3	24210.8	21928.6	11529.5	33281.5	19314.3	14120.4	11170.2	9825.94	24041.2	20894.4	16899.5	8886.56	22167.6	14552.1	15757.7	25458.1	10796.4	8784.15	8340.72	6449.72	18133.5	13802.5	16729.1
Q99835	14537.6	8414.92	10222.1	32067.1	10393.1	26428.2	19143.8	19204.6	14467.2	41025.6	19449.8	6974.56	7256.64	8751.43	20380.7	11000.6	17950.2	7983.74	35424.1	20632.3	100957	4844.03	24766.7	28982.4	18048.2	9028.4	34958.3	17627	12447.1
Q99941	13821.7	6190.2	24129.9	4182.68	7956.67	9890.38	11086	7071.48	5698.8	17694	10639.8	2734.22	32970.6	15415.8	17692	18425	11917.5	11486	10389.5	3546.46	25889	17563.7	9133.74	21210.2	10763.5	6417.97	27538.7	4159.31	3169.38
Q99969	45179.7	22794.8	48796.7	26255.9	25778.6	9490.75	19229.5	23770.4	19250.1	46134.3	12293.4	8935.46	29184.6	25748.2	18142.3	14431.1	23492.8	56589.6	5341.92	13659.7	45946.9	27186.7	23828.8	40256.4	72662.1	40068.2	21202.1	9960.21	9610.34
Q99983	378782	69517.9	49282.2	227642	110005	51787.8	63625.4	42605.5	145245	189149	194924	103026	166677	99968.3	60428.6	140538	94121.5	24236.7	48034.1	22729.7	37818.7	366950	48037.9	215105	77928.7	254067	304736	83912.1	4938.58
Q99988	28141.2	29310	23149.8	69443.5	9307.63	25868.1	47209.7	42053.9	35287.4	5851.41	13840.1	17562.7	18142.9	19377.7	11933.3	8965.29	20281	12528.8	5474.52	9514.4	5916.71	26356.3	9641.02	7548.52	14374.5	26546.1	7370.64	10484.4	26158
Q9BQ51	58783	28748.7	43654	36335.5	52018.6	172470	115285	97609.1	50865.1	288412	53784.8	88041	136589	75507.4	54018.3	253196	120495	44039.2	39732.4	46062.2	82265	55572.6	76492.5	41586.3	73226.3	41725.5	76556.4	80737.9	45582.5
Q9BQI0	4872.73	1799.07	2939.97	10357.2	2480.98	13141.9	9188.1	12167.6	4798.31	19235.7	7917.16	2203.7	2662.15	7342.28	5123.48	12577.1	14221.7	6097.1	32309.8	6838.12	18314.7	15524.4	7927.63	5487.75	11249.9	5544.87	10007	6743.74	4981.02
Q9BQT9	30894.2	22113.4	27920.4	101612	50788	59063.2	46302.6	35382.4	43647.7	140653	23578.2	60481.3	119779	57876	155501	100399	17004.8	19840.9	53685.8	27727.6	50880.3	95058.4	13818.8	42829.7	49228.6	41244.4	107938	33327.3	21635.5
Q9BRA2	17335.2	19026.6	6024.73	51151.3	13154.8	12547.7	12359.3	9328.86	53815.4	27438.4	28656.8	17051.1	5040.01	15608.6	27991.8	16820.7	47752.1	25689.5	22814.7	11508.5	30533.1	33345.8	28693.5	22192.5	10233	7408.82	49615.2	26768.1	41233.7
Q9BRF8	1239.22	9673.89	3439.78	33891.9	1780.57	2020.75	3097.8	2833.2	19933.8	12448.9	6645.11	5286.57	9281.46	2010.46	9013.13	9422.38	4141.68	8967.96	3713.32	980.713	19291.5	11249.5	4049.94	2920.93	1825.42	7973.67	11539.3	7530.93	5158.95
Q9BRG1	3087.89	3837.7	2349.95	6968.57	928.387	5132.7	4715.76	3766.53	3566.82	1585.61	1673.28	1472.01	1639.91	3116.02	991.227	2568.95	2721.79	1514.53	4600.46	7026.95	21167	11358.1	3852.26	966.355	723.904	3118.36	1896.95	4367.87	7798.6
Q9BRK3	56740.7	79226.3	227917	290417	125846	25600.2	13383.9	84784.1	65145.5	265412	95815.8	31929.4	90108.6	158181	303869	449705	147413	232601	161770	54529.6	119475	360689	66849.5	319343	215843	79696	98135.5	74722	25190.2
Q9BRK5	31355.8	8443.26	17783.4	37416.9	12340.7	7431.55	7921.62	7999.61	17365.6	79282.9	33617.1	14724.9	35291.2	7326.49	15722.9	1611.01	24524.1	12222.3	9973.56	12864.1	15069.4	31792.1	15202.6	14972.1	22559	7647.36	17177.6	10697.9	13466.1
Q9BRT3	235033	108052	67006.8	307853	78585.1	56388.9	15873.9	7054.69	261085	570157	93450.2	14928.1	58311.3	141322	180356	245969	139051	96787.4	208293	57049.4	346720	417903	115909	174530	21072.2	185288	202984	99256.6	351063
Q9BS26	18737.4	19519.1	7094.79	35359.1	9833.33	5927.01	16540	11719.9	13399.3	24046.4	14323.8	10035.4	24239.7	14823.4	10209.5	25758.7	13935.1	19771	20994.9	7964.64	50577.6	35113.1	22123.5	13240.7	26253.6	12699.8	36220.7	11612.4	20400.9
Q9BSG0	12290.2	10551.6	42209.6	4503	16246.3	12130.2	27169.5	46030.6	12187.4	14659.7	2539.63	16763.1	18213.9	10944.9	6527.4	4020.78	10736	10510.2	10029	10625.4	19855.9	25511.7	19466.5	9733.62	5630.25	7175.63	19062.1	12716.9	18975.7
Q9BTM9	36343.4	48207.9	31772.5	61778.4	45639	37613.4	51856.2	37681.3	31202.2	32973.3	25594.7	49085.5	53645.4	42700.3	51241.5	147320	37936.6	10994.6	14233.9	25799.5	44437.3	83332.8	29673.8	36887.6	33705.7	37742.9	127688	68038.5	40561
Q9BTY2	42409.8	25687.2	43207.2	46072.1	25622.6	15371	23266.2	15051.2	38673.6	23767	29882.5	37903.8	27492.2	28969.8	23221.6	16252.5	33795.8	34502.1	68973.9	19794.2	90771.4	55724.5	30925.2	42354.7	27574.2	29181.7	17054	6627.9	16789.3
Q9BUH6	12145.7	10029.6	16213.3	9901.86	9205.33	4166.36	17087.5	16214.6	12421.1	19717.7	12077.9	13996.6	31899.1	8059.27	8354.84	10189.9	11577.9	8104.19	10356.3	2840.44	43755.2	42624.1	7409.42	11564	22605.6	7712.55	28778.3	9017.97	5175.12
Q9BUL8	11068.8	2926.31	6661.7	9488.2	6168.19	8164.01	6974.21	4486.34	4486.83	10010.6	22199.7	18374.5	18822.3	4410.59	5353.92	14083.8	6121.77	7466.03	4545.92	8308.39	35951.2	4706.14	7385.48	5805.43	9498.82	4750.58	1624.56	9031.5	6145.5
Q9BUT1	23392.9	12827.1	8680.51	42828.2	11013.3	5189.08	16233.1	25928.6	16292.1	42397	21348.5	36566.2	36863.9	17932.5	21639.9	5985.94	31458.8	23595.6	27276.2	11234.2	21473.8	32662.2	21347.6	17150.6	24017.6	15353.3	19252.2	11335.5	15326.2
Q9BVK6	7878.28	15500.2	8407.55	23539.9	5076.42	8474.03	16581	20465.7	5107.66	1248.32	6248.17	7072.28	5182.05	12217.9	7606.97	36616.2	4463.25	1452.68	7751.67	6054.4	10905	3591.16	11938.1	9348.5	3003.78	8000.09	11947	15350.5	8636.9
Q9BVM4	8263.3	19770.3	14095.1	37866.1	14866.9	8838.15	15011.5	20551	54236.5	27044	6678.39	7120.63	7157.63	15295.4	9572.31	23716.8	34827.4	24276.3	10872.5	12406.3	28251.5	23637.4	45575.7	25254.3	16168.5	15148.8	15152.3	7562.58	8297.96
Q9BW04	2420.06	5059.73	5946.5	8197.5	1085.41	2786.82	2384.15	2775.25	1351.9	4382.96	2708.02	2141.5	7329.48	2024.36	1591.23	4561.95	4378.52	4670.96	2406.38	629.527	29629.6	8968.05	2694.05	2087.42	1268.36	6661.87	3684.42	1566.15	6788.24
Q9BX67	25082.1	13804	8831.12	13712	15943.4	14437.9	4980.82	6121.59	14322.5	33282.1	11496.5	4167.96	7778.02	8946.78	17263.8	12751.8	9926.11	9390	16746.1	10275.4	46476.2	12230.3	13929.9	11301.4	12824.5	13690.2	22433.6	11729	12080.5
Q9BXD5	97417.2	2057.69	110169	14952	876.724	9632.21	25808.5	4680.47	2376.56	12131	8147.89	7297.6	3453.84	2550.56	3595.32	12803.1	3168.13	1360.02	1574.49	190627	53056.3	15895.5	4902.66	27388.4	1214.31	4882.13	11641.4	8543.33	1225.39
Q9BXJ0	14013.8	1316.08	18628.8	17953.1	7557.54	6408.49	4379.32	3056.53	3992.66	9693.81	11614.9	6418.18	5653.8	2291.44	8439.61	5995.05	11098.7	1619.77	7773.52	4892.49	17800.8	33185.2	2833.84	14166.1	4037.55	5017	9688.75	1360.57	7082.44
Q9BXN2	34680	16331.4	30427.9	39525.9	28715.8	46007.3	41452	25238	26639.8	112477	33638	66679.9	65796.8	24968.6	48788.4	74901.8	50636.9	17361.7	11089.2	15967.2	27392.6	18306.1	35740.9	27194.2	35875.8	25672.6	60428.7	40028.1	33171.4
Q9BXP8	92992.3	6012.78	51823.9	37310	10470.6	13558.7	24376.7	19290.2	37773.3	90385.7	22810.2	35302.8	51639.7	40081.8	14856.8	25054.1	37913.8	18960.5	18658.7	17584.4	67635.2	24831.2	13501.4	41924.4	22696.9	41762.1	35185.6	10248.2	34765.7
Q9BXR6	8217.76	25368.6	7042.79	73966.5	4682.4	5010.42	13674.3	3574.78	15043.2	11764.1	8032.11	37472.1	20011	26052.1	4833.74	108518	3118.51	15442.1	13949.2	13209.4	46747	154179	7698.51	3728.03	6254.73	22806.7	13680.4	4040.79	15558.1
Q9BY43	9539.07	5464.53	7677.38	12265.8	9185.29	7791.69	4039.38	6958.71	12697.9	11118.4	12054.1	7381.15	17917.2	3326.56	9817.47	4162.46	4001.47	4432.89	10459.7	10099.1	92111.5	16637.1	7901.77	10044.7	5676.69	7701.74	27458.6	21669.3	18452.5
Q9BY67	184291	158735	225797	388894	220232	372323	221883	146282	286095	956635	113945	133211	230729	222159	442070	859598	253150	184718	498430	165628	393002	315093	306744	310709	136370	234390	861057	324392	249743
Q9BYE9	35111	40016.3	73837.4	44896.1	74054	71276.7	105299	94525.1	14581.1	290324	43026.3	89682.1	39587.1	92183.1	53252	168750	28049.7	50576	32252	43154.3	91387.5	120979	61077	146528	50563.3	32741.5	131846	142886	331912
Q9BYF1	8572.84	8547.3	15744.4	26053	8184.72	7462.85	12006.8	7505.21	11223.5	11837.4	6233.38	10480.7	11337.9	6930.52	8542.26	6042.5	11243.5	11370.1	16284	11333.9	4384.37	13698.4	11074.6	12763.5	4131.38	10169	4849.81	5720.08	5364.2
Q9BYJ0	2287.98	30569.1	4081.07	45780.4	33968.6	6236.23	6570.32	10979.2	23895	18895.5	3277.83	8474.56	10967.7	6168.37	13530.4	36843	5594.37	6133.78	18439.2	7324.58	6372.57	68623.4	4686.29	7873.39	8850.07	15772.3	12112.2	7949.27	33728.2
Q9BZM4	8223.78	2116.74	6751.23	21574.1	7982.06	12549.3	4262.3	6088.7	2713.08	5298.05	7352.46	7312.59	12644.5	7268.59	5083.53	4885.94	13079.8	9233.35	8601.66	8799.39	5624.87	11876.6	5188.58	8540.11	5948.52	5845.93	13652.6	5560.36	1589.83
Q9BZR6	1867.44	18605.6	5886.08	18140	3284.94	6171.65	5943.86	17179.4	10556.4	13194.5	4485.91	3130.89	11044.4	11261.6	9026.51	21559.3	8587.92	12850.5	1149.74	4829.05	359538	17515.3	5495.93	5527.29	7306.14	8534.59	11956.4	4490.29	6938.66
Q9BZZ2	7898.2	15520.7	5954.19	39211.3	4457.27	2389.29	1710.93	1899.45	37891	13782.4	3796.01	3217.06	7297.58	10416	8011.13	14107	6174.74	20202.3	9284.35	10995.1	11379.8	53180.3	4793.44	4205.49	4899.83	17910.3	2815.42	2729.62	8545.55
Q9C0H2	1459.93	10077.3	1512.72	11392.5	1729.48	5999.77	1159.16	1700.96	10715.8	1156.08	2580.74	1132.25	6826.3	4900.56	3486.06	1363.59	1967.29	5618.26	7133.82	2680.28	19579.3	3660.25	9595.71	1283.32	2152.3	16763.8	12866.7	7082.28	49262.8
Q9GZM5	10227895	4894142	4824666	31291962	8254940	15187611	3118296	1857406	20818428	24487688	7.73761e+06	9077998	6765042	9012977	7.41199e+06	28851720	13739883	18229544	27179548	2.34306e+06	23276338	12386204	21607650	21113380	3.33294e+06	13262121	49392856	13026906	26321380
Q9GZM7	1288.46	4718.01	13122.8	21596.5	4501.37	11423	10203.6	10977.7	5394.37	22185.1	6704.92	6592.07	13069.1	11822.5	9207.33	11825.2	11020.4	6028.99	14256.9	5931.46	16553.2	13329.6	7402.67	5664.65	10610.8	7412.43	16372.7	7743.2	4352.8
Q9GZX9	85568.7	91894.8	115067	74611.4	76426.6	143733	198935	146422	116005	618293	120550	138951	193786	101604	186476	299046	119550	43316	89791.6	101080	219513	297232	193196	100128	91826.6	160502	230887	138910	249573
Q9H0B8	6593.83	5899.87	3122.7	13189.5	629.278	3067.45	13170.7	12142.3	2439.96	5364.5	3128.8	5013.96	11821.4	6451.18	1888.87	21122.8	4438.07	5878.41	6878.07	3305.82	77613.2	10359.4	1928.02	8467.58	4361.89	3927.62	9695.67	5633	15522.2
Q9H0E2	4326.93	3891.49	4827.23	9700.69	4998.99	8810.44	14410	11338.7	7364.64	5956.93	10646.1	10904.2	7356.09	7744.35	9365.47	8322.1	6811.23	26402.7	4444.18	5507.71	11451.8	11107.2	9199.57	6420.9	5454.9	5803.46	8236.9	6205.87	19187.5
Q9H0U4	12195.7	7645.46	13114.9	40030.7	5679.07	10051.1	16780.2	5429.42	16035.1	12463	7025.7	7132.08	8888.76	15216.9	14564.6	17730	15749.1	19199.6	17021.5	6943.86	13816.3	68965	14628.6	8773.53	2283.85	14445.4	20578.3	11871.2	27172.9
Q9H0W9	27835.5	14461.8	22274.7	18788.9	32916.1	30825.4	38665.7	60597.9	17033.7	34198.1	76686.3	26211.7	28329.1	34477.6	10365.2	10954.2	30747.2	7783.02	19199.2	20600.6	41819.1	3703.3	29253.8	22690.8	20027.8	12908.6	41618.6	34630.1	11818.7
Q9H0X4	1859.06	5815.72	4625.44	10549	5303.61	11616.5	10558.9	5799.02	4682.28	7150.45	1999.87	4165.42	8874.57	3618.76	4564.73	12749.3	7296.03	6031.23	16599.4	2916.39	17665.3	21562.7	7312	3576.35	8852.59	8196.66	11545.4	6854.26	7977.12
Q9H159	6664.94	31401.2	15292	70412.8	5936.12	7047.09	3704.06	3388.43	78244.7	19091.1	5678.08	10443.4	9318.85	18949.8	12571.6	47462.3	6685.77	40416.3	5139.15	16920.9	44308.5	60673.9	12376.4	16372.8	6473.73	47422.2	13937.6	9679.15	60906.2
Q9H1E1	12727.2	5280.63	6445.66	17087	11723.8	9853.71	18706.4	4877.22	5225.36	10811.2	13529.7	9219.35	9370.69	13600.5	1277.49	18390.4	9116.97	5366.81	7498.99	2361.43	8517.26	12327.8	16817.7	5239.9	8394.69	5613.17	11416.5	21451.3	7967.1
Q9H1U4	111420	38772.3	156681	49974.2	57403.9	111273	39850.6	31270.6	121829	344401	136344	86262.8	241961	106723	58316.2	145784	161381	73159.5	101305	22903	533030	63420.6	87741.8	198068	70696	30132.9	219734	112701	156459
Q9H223	22879.4	11143.6	10875.3	6591.09	4527.43	11821.5	8031.75	5046.95	40180.6	35922.3	34310.9	12633.1	8928.32	7862.55	19924.8	20611.9	21759.2	16296	16499.4	11570.1	73930.6	56119.6	12515.1	11552.2	11363.1	11740.9	35636.3	22948.4	54169.8
Q9H299	150413	275386	295477	244091	321350	223358	687736	526227	102768	336504	306153	289091	711170	177603	423041	760368	256545	34046	217179	164364	123235	254489	447096	279416	294249	103042	542337	449428	371824
Q9H2M3	5612.99	8642.8	2174.32	15082.2	11615.3	4242.36	18665.1	8306.65	7334.29	7883.47	17649.6	8086.95	15823.8	3989.8	14474.3	6616.22	19577	37218.7	11654.5	6507.33	11818	13540.5	20365	5330.83	6934.24	11162.8	13595.9	13894.6	8251.78
Q9H3G5	166315	110709	84597.7	82510.9	118719	135274	43380.2	185577	35049	418684	170157	63597.7	154432	15725.4	164633	78519.4	136737	192804	81085.3	127202	155334	159445	69527.9	106151	219995	144825	162036	105840	49352.1
Q9H3K6	11420.4	19067.5	6261.76	55383.5	5964.65	7351.75	7502.43	4926.99	6315.67	14006.4	5919.84	2978.45	1257.84	3992.76	15569.4	32837.8	5469.32	11804.1	22288.8	4201.07	47631.7	18339.7	8274.6	7693.64	4336.52	6029.4	34849.4	3821.38	11357.4
Q9H444	3541.98	5243.51	5820.43	14785.7	5958.27	15992	6305.87	6414.32	9885.57	5197.23	2277.73	6724.5	10234.2	3084.12	4814.1	4737.36	6903.57	8463.52	9470.56	6562.18	30355.9	15623	7719.62	2722.03	2600.75	19345.5	3811.18	4952.01	9034.2
Q9H461	40920.1	25639.4	47454.5	33161.3	49468.7	34358.1	138805	53673.1	27797.4	49864.2	31725.4	31653.6	113081	42604.5	1873.31	97059.8	53485.6	18118	58129.2	21441.1	45639.4	17605.8	22774.8	111376	28919.4	20631.8	66777.1	48665.3	11854.2
Q9H4A4	5262.13	2367.9	4443.87	5097.83	1063.49	1851.95	2783.93	6789.69	2510.89	9945.1	1750.28	4638.55	6765.52	1883.34	8430.54	13351.4	6356.09	8096.6	5072.88	3633.84	21544.3	26198.5	1476.06	5137.17	7346.75	1592.41	2936.62	2047.7	3726.34
Q9H4M9	8535.53	8093.7	7369.39	18677.1	4229.07	4787.48	3614.61	3218.68	24921.9	22672.1	20194	9537.91	7359.54	3821.88	15479	10544.3	12012.6	13011.8	20365.1	6037.88	79521.4	28482.7	8790.78	10262.4	6568.69	8101.06	14317.9	6847.38	15768.5
Q9H665	257992	102947	132103	131444	147354	160390	115282	142338	164096	305341	155958	166742	220554	199117	133595	240424	204253	71079.7	112642	44962.5	200407	257617	273600	203218	149283	170553	323943	191042	146122
Q9H6B4	11291.8	11217.5	16618.3	29169.7	6382.71	4756.17	3337.69	26840.6	9450.83	13558.9	9720.24	6778.19	22612.1	13628.8	7392.6	29719	3530.97	3704.27	5158.66	6567.61	26017.4	13926.4	6820.38	4858.63	26606.6	11803.5	5515.34	9427.56	11662.6
Q9H6S3	29634.6	18070.1	31904	27294.4	11401.3	18704.6	16211.1	19899.6	39605.3	58334	44420.9	66202.5	61942.8	11845.3	35747.3	15076.7	40780.6	23726.9	49283.2	30657.5	91610.7	18100.7	21377.7	16840.7	34461.3	24036	31958.5	19552.4	63604.3
Q9H6X2	93839	104248	33996.3	279618	58247.4	8937.01	20869.7	24688.9	60388.8	121561	62699.4	46458.1	52305.3	12418.1	49910	275544	13295.4	12531.1	27414.8	16052.7	39016.5	44107	34428.4	54174.1	30235	76803.9	63805.5	43947.4	36460.3
Q9H6Y7	62727.7	13816.2	9381.77	84026.4	22893.2	7190.1	3170.73	1675.65	29581.5	18710.7	10746.1	3684.21	12615.2	30422	8951.11	32507.8	18373.5	30477.3	14231.5	6313.76	74575	61142	19676.3	25567.7	12589.1	34169.7	78141	15304.3	38621.5
Q9H741	5585.35	4522.55	5844.99	3103.96	9055.12	8056.06	7755.19	5013.81	4818.8	15424.3	4426.19	7752.97	8151.23	8775.98	7079.3	7848.44	8857.43	4338.95	6358.25	2445.73	11161.6	8067.21	4221.1	6720.37	10947.6	5413.78	9251.83	16393	3736.58
Q9H756	45275.2	33241	43164.7	14816.2	15587.1	147196	68611.9	33825.9	27063.8	78650.4	39314.9	46247.3	36109.9	54938.4	34189.3	66033.2	53896	65823.5	31237.2	24863.4	41127.2	32359.4	88389.5	55702.2	36413.6	46893.5	163545	73146.2	130511
Q9H7P6	26448.8	1543.9	1004.61	10124.3	1141.14	1316.22	6892.92	7559.43	2065.69	8493.07	10430.1	6340.19	34216	2606.05	2034.42	3463.76	1626.69	5869.1	7178.98	2703.21	26500.3	4726.45	915.01	1750.2	13131.4	3007.92	450.377	3494.99	1939.65
Q9H8J5	14431.9	7040.68	9707.06	14274.7	5099.06	7280.92	18634.8	8013.54	4914.72	10011	21758.7	56980.9	101349	3113.62	7552.73	11015.6	6023.16	1611	4282.53	4719.89	12103.2	6445.98	7551.35	2832.68	4066.21	6884.38	10934.1	13442.8	7838.43
Q9H8L6	93336.7	124136	41708.4	613426	75514.8	93556.7	95814	74858.4	348287	296357	79365.6	57947.1	81189.2	75653.6	145879	116068	60304.8	139952	57962.4	30355.8	179798	311989	50291.2	72952.6	58001.5	259975	190357	95693.3	104874
Q9H9H4	2358.28	1936.8	3310.23	3811.36	2780.87	7345.06	8098.48	3644.61	4879.32	10841.3	6473.96	5424.65	2284.05	8668.47	8662.79	9043.38	7946.94	2797.32	12626.3	6732.06	11355.9	23765.7	4738.32	3074.39	3625.69	4002.11	11458.3	5582.43	6008.31
Q9H9P2	11479.5	6107.45	15762.5	23357.3	15945.3	12513.5	5863.97	10816.1	9872.23	17193.7	20520.4	12559.3	11370	13561.5	11088.5	29210.8	10511.8	6258.8	7415.4	8081.8	15637.1	10254.9	15816.4	20772.6	8783.32	12134.8	17760.1	8005.48	14853.2
Q9H9S4	5347.21	12105.9	34419.8	8178.68	9116.99	10854.7	20120.8	22153.6	10542.3	6209.91	7063.58	14110.9	14696.4	13010.9	3703.56	10987.2	6540.76	14297.5	54875.6	8042.7	6773.1	4173.76	18008.3	5556.69	3327.1	3780.51	5712.21	11208.4	10372.2
Q9HAC8	6079.23	11981.4	5873.4	10585.9	2556.14	4563.16	6956.35	5375.14	8336.58	14080.5	9439.03	23341.3	20506.2	375.06	8565.68	7799.79	7151.76	2462.9	13208.3	4114.45	17747.9	14640.4	7469.21	5820.07	18603.1	5469.59	17527.6	6503.89	10770.6
Q9HAR2	20223.8	9671.8	25331.8	10992	18112.4	7757.31	3540.2	5283.29	13049	20609	2857.42	9415.85	14340.8	11410.9	7949.9	13535.1	5474.4	4720.8	4728.95	2654.89	417119	7774.31	18456.8	7501.14	5496.04	6480.38	15427.6	14705	9570.03
Q9HAT2	48285.3	32195.5	32927.4	148744	33370.8	20650.3	44150	67725.7	20633.9	33540.1	42912	38085.7	61976.9	62777	12857	9817.54	32669.5	37743.9	11951	13723.7	32401.1	59659.1	23671.3	23872.8	78092.7	52044.2	44703.8	24379.1	56652.9
Q9HB40	66803.1	25062	25463.1	49824.6	60889.8	91235.6	74842.2	38114.9	40052.2	88727.4	79692.9	72310.5	98176.2	13973.3	68255.8	54915.1	49227.3	36022.2	114935	29952.1	99331.3	111983	65278.5	38083.4	42114.3	91673.2	105031	54321.5	128654
Q9HBB8	20940.6	18464.2	37347.8	9001.1	20107.6	60804.1	43686.1	27910.1	26870.2	40011.6	25016.5	17261.5	28936.6	38085.7	26809	42899.1	36981.3	25841.7	30163.2	28580.6	15280.7	22245.5	48723.3	30062.8	16856.8	32098.5	49985.8	46874.7	71490.5
Q9HBG4	3496.41	3305.66	970.8	11403.4	2940.11	2699.45	2170.17	3132.92	11837.5	6332.29	5461.35	15056.3	9262.22	684.446	3648.86	7199.25	4245.68	4471.42	9108.3	3504.72	29389.4	8340.8	8288.04	2150.8	74.1499	4309.78	3364.37	3558.67	4713.94
Q9HBH0	4069.51	3990.42	5183.95	18039.9	457.281	5132.97	6416.56	2446.76	4899.01	8234.25	16478.2	2712.13	9275.83	2007.52	5563.98	14057.7	3301.99	5020.16	25732.4	2265.11	22062.6	8235.98	5009.77	2989.49	2785.2	96475.9	8977.49	4196.16	1946.93
Q9HBJ8	23158	24716.1	11873.7	6356.91	11759.4	27769.2	25375.6	13957.9	29410	11811.8	9304.92	13743.3	23571	29193.2	28403.7	13085.7	39166.2	10643.4	10702.1	39595.3	13981.5	28524.7	15568.7	24959.9	57874.8	34120.4	32217.4	23759.7	28145.4
Q9HBR0	9720.89	7223.82	6957.79	26793.6	6642.69	16124.7	5468.75	2640.55	17023.7	110911	5566.72	5200.74	4361.58	5568.05	6247.73	17025.5	17590.6	8501.01	13237.5	13856.3	34550.2	9476.2	11132.9	8260.53	3871.44	12315	10510.5	4951.37	17293.8
Q9HC38	11119.1	12892.9	10150.3	19310.2	16275.2	16916.6	21096.2	21230.1	31623.1	14383.5	13805.3	7981.63	18351	19664.4	22210	13438.2	29244.8	18983.7	14905.7	15476.9	19260.2	14114.9	19805.2	25669.2	29415.5	7083.5	31392	11391.8	17949
Q9HC56	6389.63	6882.51	5215.01	19585.1	6738.38	3463.28	6225.54	2122.58	7950.84	33976.2	11220.4	5533.77	9730.01	2392.43	13026.1	18716.1	7157.92	14166.9	9387.97	2456.7	218414	13817.8	9606.69	13758.4	73692.4	5174.27	29635	11342.1	11347.8
Q9HC84	651459	81161.2	858.531	618094	1529.29	2736.02	6311.82	40539	178971	2101.84	68636.9	11725.4	57099.4	13348.8	50013.3	5924.31	2031.23	2621.24	95201	1205.73	273824	34200.7	106141	827.283	11815.2	62320.3	14062.1	87140.3	68422.9
Q9HCM3	9998.64	1531.08	5534.3	4503.44	4969.79	12692.9	12787.3	7873.02	7959.09	17050.6	3225.87	7243.72	6085.38	3414.8	9588.55	5251.67	7793.64	5551.02	6587.85	1977.24	291922	21338.5	4589.5	10570.7	9708.66	2364.08	20667.9	8254.63	7432.64
Q9HCN6	226139	181542	70906.7	242297	56324.2	180480	90389.1	57888.1	189643	275149	175947	74874.4	62006.3	253976	235947	341285	86548.6	156823	157289	160490	237646	112858	279525	170694	52046.2	226829	260608	188527	115867
Q9HCU0	270852	222045	180627	577691	530647	365427	574574	215278	86106.1	221985	505808	382265	326023	176873	111174	436339	325042	248798	236393	123603	456572	227700	655687	492352	397539	158205	819389	1.07677e+06	131493
Q9HD42	4544.48	7438.17	4488.45	8263	3682.52	9432.15	5257.81	3785.41	18989.1	7112.95	8455.21	6499.24	8453.06	7164.3	7144.46	6494.21	8250.67	17014.6	12864.2	12429.9	8204.41	21966	7764.74	10006.8	4626.55	16282.1	10201.3	6132.02	26171.9
Q9HD89	55800.8	20437.2	123928	103340	132230	37798.3	107793	72862.3	28071.6	25915.9	16494.5	63022.6	32964.2	63444.8	19489.8	97207.5	120099	48245.6	172671	94931.2	26094.9	42686.6	41485.5	215722	85307.5	58448.2	22414.1	47958.2	43967.9
Q9NNX6	24828.6	16921.1	36578.4	17182.5	12476.4	17732.3	31819.7	13763.2	9695.81	26545	45603.5	50558.7	31688.3	24461.6	21435.4	60517.9	11988.5	3692.06	55708.5	3560.59	43764.8	29755.9	26248.9	20796.7	20516.1	9007.96	62030.5	37153.3	51406.3
Q9NP55	6596.31	6454.98	3284.37	10547	4112.69	4230.31	11585.2	2320.51	2271.35	15505.4	9533.38	5864.91	1292.33	6509.66	21843.7	26262.3	3883.36	33096.2	10902	5828.21	23548.4	15511.9	8706.09	10827.5	5414.39	2020.08	15248.3	9604.21	6840.11
Q9NP79	29617.8	47425.9	26096.6	89663.2	15645.4	28823.2	22509.5	28360.5	73330.8	56976.8	24995.6	18733.6	35729.7	15061	54297.3	60775.3	35310.6	144136	44620.8	64175.1	59118.7	147214	32636	21799.6	8624.32	44667	72426.7	35390.5	80841.2
Q9NP85	9787.11	7216.53	6616.99	8656	6257.84	8931.59	16789.2	5995.05	4255.6	38836.3	28738	35035.4	13352.7	3373.28	44241.2	12780.2	13560.6	16832.5	13480.6	12198.3	22983.7	50559.2	11380.8	7311.13	15128.7	15622.2	19366.2	10567.4	23153.8
Q9NPF0	116546	59343.5	78099.6	204337	113956	104858	119060	107021	79846	67777.1	61782.5	99686.8	135851	81327.9	64193	164096	54424.9	67339.3	97192.7	69277.5	199420	42296.2	186120	86783.8	121816	110812	163641	89941.6	129497
Q9NPG4	8171.97	19254.4	22540.3	25938.2	14101.9	10992.7	21775.6	23041.9	31036.5	29322	11481.9	10254.7	26233.8	9294.58	18509.6	21952.5	6440.07	6716.66	26234.8	10697.5	29980.8	62043	12739.1	11031	12960.5	20690.7	14844.5	12481.8	19923
Q9NPH3	59898.2	87204.5	34168	99965.5	38268	39874.1	34106	49530.8	34226.8	153087	54513.5	79431.8	232444	33275.4	50699.5	91483.1	37720.7	14379.5	33477	28488.3	18968.6	51968.2	45471.2	46249.3	32016.1	43305.6	99424	32411.5	47768.5
Q9NPY3	29562.6	21897.5	21447.3	38586.5	34088.2	25879.5	59345.2	29842.7	18086.5	22973.1	61193.6	78839.1	49348.7	38853.7	28975.8	52940.2	9952.54	6877.64	19284.6	6331.15	38289.1	19985.7	32427.5	19023.4	34328.5	25157.1	85381.1	27323.4	21768.1
Q9NQ36	27676.6	8015.07	23773.5	15737.5	32711.8	15624.8	7320.25	7890.24	9562.83	26420.1	26885.3	75739.1	49767.1	13685.5	20869.5	22448.3	13502.8	3015.91	30422.6	6147.91	7234.04	14676.8	41747.2	31223.7	12287.5	31859.5	52269.7	20290.3	11957.1
Q9NQ38	46705.2	5962.33	6102.13	22211.7	18469.7	13609.6	10392.1	11652.4	9664.15	13481	11652.8	20318.6	14490.5	2902.86	6547.64	8010.56	6876.38	9088.83	30230.6	9125.67	16376	14613.1	8167.98	5287.9	10709.6	14670.2	13092.2	13593.4	2487.5
Q9NQ79	19731.2	11049.2	29079.1	23635	28526.8	21379.8	4028.41	8284.58	17595.2	19407.5	18387.4	8056.13	27754.4	7166.41	22850.9	7334.93	40213.8	17574.3	6073.96	8833.46	30731.7	38108	7679.43	22023.5	21352.6	13063.8	15259.2	6874.69	4784.57
Q9NQ84	78697.6	40179.3	129848	134471	90022.6	360471	77867.4	62907.1	73889.2	421893	395007	160122	83424	133554	224660	299132	151397	69245.4	80984.1	144684	254137	123213	104053	144032	128403	82966.7	307419	178480	207557
Q9NQA5	8548.31	5480.09	13818.5	27367.9	2671.71	3934.51	1856.93	6500.58	6704.83	8478.55	16770.9	3785.57	1778.37	15801.7	7562.13	3838.02	19518.7	7589.97	4692.21	2110.18	11782	14336.3	5878.85	6404	9671.17	3722	16587.5	23761.7	12980.8
Q9NQR4	6766.33	12207.8	12574.8	9083.45	10952.1	9318.91	15186.2	17675.4	33454.4	22432.6	28204.7	16342.5	17825	10024.8	19882.1	8244.04	17318.7	23793.6	16280.5	18560.8	18528.2	18178.5	21850.9	11559.7	21654.5	10072.3	13608.2	13236.2	13450.6
Q9NR34	4797.06	3521.9	9640.51	13316	3997.64	5489.99	8500.79	5027.18	2678.76	11503.9	7138.88	674.941	1505.39	3579.44	9102.34	9576.08	6534.68	14628.7	6719.7	6698.29	12159.7	13489.8	5909.54	4696.51	12761.8	5943.03	7435.4	3858.56	3961.26
Q9NRA1	8988.31	5448.74	3097.15	2568.76	3176.94	4048.85	5001.64	7505.34	5252.05	12642.1	4180.08	4878.21	10647.2	8919.52	6956.22	29954.4	6757.28	2288	5924.66	3283.24	107048	9738.94	7348.39	3492.74	3213.14	7676.7	14378	8213.39	8267.95
Q9NRA2	20421.9	7974.49	2550.01	6036.26	8544.64	5765.39	5407.05	4385.22	6010.28	28001	24332.4	4005.53	3201	6706.54	16464.3	9794.18	1922.77	10267.5	20145.3	5122.91	21334.6	19504.1	11873.8	9883.53	7814.47	10614	31724.5	7583.89	28132.2
Q9NRJ7;Q9UN66;Q9Y5E7;Q9Y5F0	8200.32	5864.52	8077.41	10240.8	4017.91	7053.15	7222.21	6272.6	7383.64	13270.5	3871.78	7412.9	7796.02	16674.2	6184.73	14890.9	7171	6923.73	12570.2	4371.7	284871	13941	10776.7	6832.05	9767.75	7581.11	9592.13	9687.19	3586.27
Q9NRV9	14157.7	6067.55	10470.2	11970.4	9169.24	9546.43	8205.68	7659.91	6321.2	13254.8	15351.4	20802.2	19493.8	6578.37	9138.55	6780.71	15723.4	3263.97	17581.9	8138.39	36495.3	10593.3	10299.2	13397.3	15870.7	8076.96	7420.6	10038.6	15470.2
Q9NRX4	31333.2	20204.7	32834.5	54941.5	23926.3	5013.88	4069.22	13866.7	16824.5	7661.66	11644.9	15076.7	18202.2	42157.2	21439.2	39892.6	59433.5	18751.7	8649.08	34976.1	27157.3	93291.8	37096	33158.1	24200.4	14623.8	10435.8	9634.42	7817.79
Q9NS15	13972.9	5261.48	4146.95	25830.2	13899	10754.4	5802.48	5340.74	4453.05	15840.4	9255.28	6913.89	16527.6	6861.15	9611.65	44424.9	8526.64	4027.43	8666.09	4438.56	289582	31012.7	8689.85	17354.1	3222.82	7664.94	7300.97	15503.9	3583.96
Q9NS68	31897.2	8983.63	4270.71	43476.9	4143.92	2218.32	2966.9	1681.35	11183.3	15436	12750.2	3882.17	1718.5	12264.1	8334.56	22194.4	11588.4	444.59	2729.83	4347.11	5397.4	18624.4	6011.2	4886.57	1205.5	16724.9	6162.25	4912.85	29922.8
Q9NS93	27283.9	56562.1	10197.9	16597.9	20273.9	6445.51	27091.3	30396.4	53647.8	44652.5	22643.5	24809.1	45131.5	1408.23	676.909	16032.7	41178.6	11285	3754.22	12064.5	40373.3	22006.6	105677	80580.1	13850.9	31564.7	310476	160154	87386.8
Q9NU53	90524.1	33111.1	18233.5	33759.7	22501.9	40464.6	6675.32	22454	30561.8	145269	67917.8	22790	9804.96	20184.6	42400.5	78472	30647.6	19436.4	41814.6	19129.6	20220.2	67105.8	33339.6	32568	13903.3	27025.9	91753.1	40163.2	60446.2
Q9NUM4	31101.7	37714.9	9338.82	29389.3	11483	6507	10646.9	8461.33	13222.5	83345.7	20964.6	18044.6	20333.3	9415.66	23318	19961.4	7193.89	4151.71	7556.7	9377.94	67650.3	13653.8	22015	30454.2	17089.1	3723.41	10889	9486.97	80879.1
Q9NUQ9	5802.12	4407.65	3379.76	17161.6	1265.92	3546.07	14959.9	13721.6	4168.86	4640.16	2462.96	5528.81	6213.73	2491.06	1838.93	3856.03	4882.25	4346.79	4418.19	4844.86	31761.1	16690.6	2998.41	1716.34	4224.1	2752.03	5212.75	5297.88	4194.05
Q9NVS9	7567.31	5533.5	4719.87	37903.6	4454.67	3303.9	6774.94	1954.55	19347.8	9582.6	14339.1	7453.58	11037.5	2784.99	4795.03	12387.2	6327.35	8076.86	14160.2	2367.74	4481.42	11922.2	4183.73	4642.37	10280.2	35927.5	5501.55	6136.01	3836.86
Q9NWV4	11393.9	4604.39	4734.52	8443.71	413.297	3363.16	9244.06	11989.6	3128.02	5498.05	6612.49	10121	35999.9	3276.51	4357.51	3500.23	1980.77	1319.76	3512.5	5788.74	18931.5	5237.9	4537.76	1029.98	8754.23	2862.88	4786.99	311.959	3855.13
Q9NXU5	6495.62	4191.42	7596.12	26093.6	5602.03	9577.18	6698.06	6005.2	7564.21	11194.2	13387.4	10183.8	9640.83	5217.11	978.659	19020.4	7844.16	8478.5	1264.46	12621.8	21455.3	33069.7	9617.07	9022	9355.35	5164.13	15738.7	8870.74	8003.67
Q9NY15	3297.43	1395.46	2955.06	5075.2	3727.59	3849.49	5872.72	2485.41	1231.68	2832.83	2995.39	7207.37	14510.3	1481	4319.6	4270.85	3647.16	4804.42	28521.9	2783.75	16174.6	9287.57	6469.4	2144.46	6274.36	2654.74	4947.57	6137.38	2630.16
Q9NY25	25007.8	12324.9	12814.5	50971.2	16858	13322.3	3258.75	2980.05	15988.9	30469.1	21220.2	6035.97	9722.26	24998.8	14330.4	26589.1	17141.8	12365.2	36516	8550.64	15543.8	27569	23377.3	20648.3	4429.81	19202.6	31755.2	27154.2	47742.8
Q9NY72	16571	34051.1	29239.6	199044	19132.5	52456.8	19287	23632.1	51715.1	65477.9	25079.3	14830.9	14883.7	31750.8	71615.1	84232.6	38127.8	26605.4	41901	12880.1	54095.6	104818	43074	29147.4	38078.8	24464.6	77910.8	65586.4	48152.1
Q9NY97	29122.7	14208.1	16265.4	5434.36	16228.3	13110.8	16505.5	12684.4	9501.7	43427.5	28885.6	26891.7	37533.8	7013.65	23244	7660.49	27211.6	30645.7	30346.1	15013.5	56820.8	10039.4	18510.5	23771.8	31402.8	14063.6	37366.2	15913.6	14476.4
Q9NYQ8	3535.65	1397.2	1652.1	6189.76	2512.51	5228.78	6904.14	4489.9	2864.47	3829.69	1771.06	1901.91	7715.14	2631.49	3760.64	7841.31	3088.64	1823.39	4677.97	3948.03	5287.59	8879.74	2216.67	2469.28	4682.92	1998.64	5657.4	2053.01	3028.46
Q9NZ08	2085.23	3186.35	5377.85	7468.06	1807.67	3152.1	3205.27	5696.6	2290.7	9715.32	2938.65	3378.51	3677.89	4360.43	1665.9	11044.6	8834.78	5045.51	3227.79	2276.24	4467.98	12012.4	4176.19	7454.47	2683.18	3361.98	8266.06	3452.12	5710.47
Q9NZ53	16357.4	18212.5	12083.1	48709.1	16346.8	18254.5	18076.9	16282.2	15751.7	78657.9	14544.5	11249.7	13206.5	13445.5	16632.6	25289.2	8430.11	9656.06	12447.2	10740.5	35768.7	67260.9	14838	8962.49	15186	14606	19918.6	27085.1	23475.3
Q9NZD2	3538.62	5059.13	10406.2	2878.44	5477.59	13985.6	23937.3	21964	9715.76	2284.56	6063.78	6231.18	8089.56	11627.4	2578.44	6885.92	19230.4	11591.9	21247.6	18551.6	107363	29819.1	7517.63	8706.58	11600.1	7303.26	11974.9	6947.86	11338.7
Q9NZH0	40535.9	97180.8	45568.4	129216	34633	29615.4	9212.47	8012.12	165725	130179	109960	31088	17256.2	75248.7	88079.6	174365	111942	133538	75806.1	62508.3	152951	153274	48413.6	30876.8	13592.9	78812.3	69287.8	18455.2	211754
Q9NZN3	8844.87	7508.07	8746.46	6978.53	3063.52	6277.02	3835.4	1047.85	20408.5	10784.2	20403.6	4673.18	7621.76	2690.89	15071.6	13602.7	5902.58	8620.84	4307.64	9708.84	33071.1	42603.6	7736.1	8620.17	1892.96	9242.05	11283.5	5347.46	21528.7
Q9NZP8	9468.32	6011.53	20012.8	18565	9272.16	11522.5	11154.3	7595.01	8987.85	6362.13	6577.69	21818.7	46289.7	13175.4	4806.43	13914.3	14820.6	7535.6	48225.7	8669.17	8361.46	7796.6	12691.5	16149.7	11489.2	36433	6527.61	5743.89	8660.59
Q9NZT1	16109.6	6009.67	20317.1	34595.7	2053.91	15262.9	16239	736.479	12890.6	8119.24	12579.6	4004.94	22747.4	51115.8	50767.8	34374.3	178393	19936.7	22157.7	3834.54	64233.5	93597.1	11102.9	2595.44	3260.06	24121	25969	10522.3	19534.2
Q9NZU0	9448.61	8153.9	15384.7	11095.1	7972.62	11827.4	12752.6	16719.8	7881.06	30198.3	10502.4	9908.94	15169.7	12700.9	14070.7	11461.4	7720.34	9614.17	21274.8	6112.63	16837.7	21087.5	9157.53	12097.4	10332	6810.46	12513.7	5678.69	6037.66
Q9NZU1	5468.6	5304.09	6794.5	12574.3	3044.35	5175.52	5928.48	13538	2356.1	12677.9	6334.2	10649.8	16436.4	6079.5	5049.11	10022.4	4421.72	6727.57	13949	3054.14	8656.34	10568.9	6175.32	10502.8	9578.91	6055.88	9233.57	5180.27	6847.92
Q9NZV1	2716.36	7619.72	6015.48	10969.9	7288.65	3464.15	6549	2446.44	4928.36	7779.45	7428.83	13290.2	3127.61	3272.97	6565.31	15318.7	5537.73	6981.47	23130.2	3444.64	4714.15	24153.3	6674.38	5222.05	9050.05	10371.1	8436.39	7595.9	11165.7
Q9NZZ3	73763.9	49449	64618.5	33683.2	35807.3	77047.1	50313.7	15441.9	71990.1	162795	117643	26834.6	22898.4	57120.2	45266.8	34987.8	86197.8	72308.9	87698.2	36493.2	83368.5	45121.3	74911.9	65842.9	37084.7	54219.3	90850.1	66916.8	68561.1
Q9P121	76244.7	64333.7	45765.9	99612.1	44597.1	65042.2	48881.7	38134.6	70082	179825	49813.2	80006.9	102999	48881.8	66655	65160.5	35553.5	25204.1	46364	28647.9	52204	148557	47798	45053.9	57721.2	41341.9	112468	64174.6	52965.6
Q9P1F3	4395.67	23049.7	3214.5	3680.99	3325.85	15787.8	10055.5	7045.97	9957.61	13695.7	3508	6391.5	3589.66	5173.35	6639.05	18709.5	12269.4	4297.28	50265	8151.89	33530.1	27113.1	9448.96	14448.4	2290.78	4988.34	14177.1	8985.03	11584.7
Q9P2B2	99639	211606	123721	9812.67	12530.5	6378.7	439.705	48675.7	5673.78	3662.5	3480.46	4629.43	52300.1	4607.33	2804.07	10243.6	3140.13	5868.37	165272	14042.6	23929	412164	1137.87	206944	19026.8	4441.91	7699.45	3773.84	4752.46
Q9UBC9	310156	10311.6	11444	19275.2	69170.2	155872	5801.71	7441.33	58269.1	10577.7	136809	9282.26	12733.2	2464.48	20472.4	22934.6	195722	287956	69322.7	7995.15	590256	94062.5	4422.38	42238.2	76529.8	78151.6	141438	4979.71	11168.7
Q9UBD6	29164.5	8667	12017.5	15099.5	6814.64	19126.5	5997.16	3921.56	13055.6	58963.3	74977.1	13684.2	17905.8	12963.3	28671.7	35522	21465.3	9491.39	15511.4	8103.01	24933.4	45678.4	7346.5	7077.91	5647.48	7770.21	33688.4	29298.8	18243.3
Q9UBG0	19196.3	14090.6	21574.6	48796.4	36337.1	29972.2	35821.6	48534.9	9841.12	32579.9	30692.9	30607.1	26341.1	30184.5	20323.2	33755.5	21160.5	16646.1	36590.9	10310.1	11153.6	37416	17350.5	40186.9	25347.1	18639.2	79773.1	35456.2	11017.7
Q9UBG3	9138.45	2511.84	28723.1	10295.6	15815.8	25654.2	7924.17	18171.2	17849	19488.5	5460.51	10561.1	41953.9	1694.31	4020	9941.69	213493	57714.6	52484.3	60108.2	221616	36701.4	651.632	11961.5	1741.1	7879.88	27159.9	5235.65	5577.45
Q9UBI6	10841.7	16955.8	9181.58	23248.8	7362.33	9398.16	19486	15576.6	33519	24001.9	24363.3	11168	24010.2	11553.5	17462.9	31640.6	18757.5	27487.6	36099	26958.2	26677.5	33908.7	14288.2	13090.5	6902.47	14378.5	36194.1	10508.7	28375
Q9UBP4	3866.72	2837.84	12246.7	8011.98	2710.51	2548.85	8831.99	9281.17	2666.24	5197.9	3320.71	3039.77	10939.8	8226.88	1776.15	16893.6	2574.96	1715.24	6077.81	5086.44	18384.7	8640.43	5630.24	2783.82	1193.47	3966.83	6701.8	7172.47	1909.75
Q9UBQ6	10087.5	6522.93	14104.5	6288.83	4663.4	7068.39	3935.22	4458.36	5920.75	16677.7	9670.6	1801.66	14419.3	3151.28	9987.99	13159.6	9699.24	18664.3	12423.4	4573.12	14215	14687.8	4795.69	8493.51	10462.3	6450.4	8192.56	4978.07	7877.83
Q9UBQ7	4209.92	10716.7	2119.9	30630.2	3934.2	6341.23	2729.36	5867.35	11873.4	8962.87	13612.3	3641.63	1330.92	1867.22	9165.29	1305.95	8532.51	3536.88	7206.79	4962.02	1013.96	4688.65	10905.9	3901.03	2118.3	15264.2	3138.59	7603.98	15216.9
Q9UBR1	7107.14	2742.5	2508.55	360256	1872.94	725.727	3307.26	4521.78	3303.31	5155.83	3762.05	3021.74	7141.01	5915.12	4085.23	6633.43	5246.56	4140.99	4424.67	2818.26	70087.4	8873.18	2941.26	2549.44	5404.62	2808.17	5607.06	2374.91	6005.34
Q9UBR2	251065	164750	48891.8	204425	43426.8	13302.5	12191.6	7661.21	86148	204720	85344.2	56011.8	41573.8	80507.3	68315.6	74429.9	27422.3	80775.6	60801	79835	445598	156987	36697.9	40084.4	9165.45	132975	56047.9	74663.9	256093
Q9UBV8	4489.53	14348.7	7518.85	67584.8	2718.94	5622.1	14624.9	10146.2	18282	8038.21	11514	10702.6	13530	5036.65	14241.2	15851.5	3858.51	23682	13120.4	10126.3	128694	44521.9	4574.44	8201.88	6096.23	18019.5	21143.3	9525.06	16793.1
Q9UBX1	10500.7	7225.71	12058.8	105197	8055.68	22290	11283.9	7544.69	8311.93	56840.5	12143	13497.4	5763.14	10432	30888.8	18623.2	8766.31	13562.1	42101.8	10541.3	28643.7	11595.1	19171.9	18998.9	16971.3	7697.73	30049.7	12467.7	16902.4
Q9UBX5	23424.5	16744.9	13113.9	163444	23388.9	17827.1	19311.8	28316.1	61289.6	114627	8142.42	30498.5	32934.7	9510.53	153731	36841.6	12506.9	13165.1	199884	6578.44	43211.9	58339	14224.4	45905.7	33591.2	48958.6	21942.2	22105.8	23729.3
Q9UBX7	46136.8	3699.86	15239.9	10017	5235.48	5256.09	33558.3	32331.3	2304.85	11718	13502.9	17438.3	14817.1	14188.4	10371.5	21793.1	30651.5	11009.9	2357.33	2694.29	16881.2	14792.7	13637.3	6946.82	21986	16598.4	44531.7	11157.1	84586.2
Q9UEF7	229100	4243.11	94087.4	26854.4	61117.3	37180.8	40512.3	12007.7	8730.78	1.93318e+06	5125.92	97927.7	11650.7	1.67053e+06	184365	3.30304e+06	383836	6010.32	10577	70783.2	515863	19997.5	376294	2470.69	17744.9	3760.79	2.00332e+06	755567	4289.26
Q9UF11	5263.02	20496.5	1649.11	24529.7	264.61	1075.54	1086.26	1622.98	2891.12	8486.56	5772.2	1151.36	3215.94	394.176	867.205	7828.13	8786.99	6588.19	11877.5	5762.66	25631.8	15312.6	5093.14	555.478	1787.93	3867.34	8794.81	3769.33	14106.7
Q9UGB7	5107.86	15298.2	3176.83	61101	4304.58	2198.15	1690.81	1868.89	66695.9	19005.3	14751.1	1831.08	4492.65	10190	12202.9	10417.3	40429.2	12043.3	9439.47	5160.97	7593.35	22566.6	7454.25	11110.2	2677.76	11066.7	18269.4	9293.1	16122.4
Q9UGM3	8141.23	7421.74	60299.1	9905.48	18530.4	8679.91	17361.1	23785.1	3962.07	11489.7	5014.81	28468.9	76472.6	2406.07	5472.29	19304.3	4788.99	4617.23	57107	3405.39	75456.7	11132.8	9818.51	216.575	8832.15	4441.47	8785.41	6483.42	6763.95
Q9UGM5	2885.27	12957.5	13057.2	14106.8	3893.67	8875.44	14518.6	9901.1	6536.51	11388.7	5558.07	4094.89	6007.03	4033.39	2965.99	10248.3	6734.75	6088.25	7930.06	8106.84	11876.8	63118.6	4873.23	9973.14	4127.23	4191.75	6114.27	5087.03	1682.38
Q9UGN4	148986	46206	68536.9	92759.6	104339	147047	212567	130473	74385.3	72553.9	141333	257597	348073	73620.2	96323.5	199971	75156.3	21813.5	253961	37072.8	38853.1	57394.8	144878	185390	234617	80422.3	373364	155371	151207
Q9UGT4	36106.7	51117.9	62068.8	82406.6	24105.2	79558.4	15701.8	33253	180432	57373.5	29856.8	13425.8	31723.4	65480.4	49990.3	82133.4	57868.8	83354.2	33219.2	93377.9	47373.8	63515.4	51875.3	51898.5	20971.1	60669.7	33710.6	60248.8	32138.3
Q9UHA4	2876.48	4699.6	5616.18	34738	4722.77	6402	5140.6	12295.5	7411.03	16781.4	10418.1	4855.16	6045.13	15901.7	9644.53	6800.13	12977.3	13386.3	12462.8	4922.37	24202.4	15120	7623.85	7063.51	6358.13	6039.99	8804.83	4049.11	7913.15
Q9UHF0	15657.7	6134.13	15061.4	11188	541.481	7111.13	37062.4	11240.2	12808.7	10772.1	2195.51	7160.78	7772.68	8342.94	24449.6	7184.96	8913.89	11573.1	15400.4	3563.08	72044.1	35371.4	10713	8626.8	12838.9	11464.3	41026.4	4402.09	8900.34
Q9UHG2	10893.6	16357	10668.6	54065	12734.7	18140.5	4749.68	11588.1	25906.1	34404.4	9435.12	12091.9	8033.18	5904.22	17087.8	102575	24250.5	23697.7	37108.5	21335.4	40095.5	20657.5	22844.5	23619.3	6705.34	34318.5	40187.7	15335.4	56564.7
Q9UHG3	5150.26	8893.35	5625.24	13098.7	2869.23	2705.09	2128.75	10310.2	3279.03	8084.01	4952.72	3250.32	22706.4	1470.38	6944.02	13351.4	2482.17	7880.92	1933.89	2898.19	19187.9	8825.44	4095.05	3001.06	7305.31	8634.23	5486.81	1510.63	3551.92
Q9UHI7	3854.92	3254.41	3806.19	23449.2	3404.28	1256.99	5121.89	1077.03	3142.05	6706.9	3565.32	2412.46	2681.83	3401.92	3981.83	10001.8	4667.78	3721.85	6168.84	2280.11	20205.3	18023.6	2749.85	1453.89	1906.87	2615.76	6468.09	614.875	1228.07
Q9UHI8	14818.8	5003.18	14296	21934.7	8002.76	7939.98	17879.4	25056.4	2769.71	14243.6	2637.74	16895.1	18222.5	3549.67	1697.07	13340.1	22405.6	7159.22	11140.1	9919.9	228832	23065.9	6703.33	8907.56	26480.9	2206.73	29423.8	7791.3	6354.54
Q9UHL4	11904	18075.1	11134.3	45676.2	14703	14798.4	16779.8	38790.9	41174.5	18042.1	37693.9	5535.04	27968.3	11377.8	8337.22	31089.1	31428.1	24966.7	22679.5	18634.6	30416.6	6424.04	15341.1	41763.2	10013	25336.9	27517.9	13069	11094.4
Q9UHR4	8350.88	14442.2	830.49	11175.4	5800.89	5690.08	5643.82	5136.42	7494.36	28966.9	17127.2	6812.7	13788.9	14241.9	7933.66	9699.49	10258.6	7681.61	11430.2	3401.41	38808.7	12342.5	4016.35	18888.6	8942	4957.52	28007.4	6770.55	6386.13
Q9UHY7	38431.5	8251.37	15517.2	9538.53	3769.45	9358.63	15258.7	16564.5	8059	37952.8	6350.48	12672.9	30132	7856.41	13830.9	27853.3	5629.92	7869.93	7314.62	7385.78	19901.9	12824.1	6707.37	6351.49	8402.97	9423.7	13560.4	6213.41	9698.72
Q9UI12	2841.03	931.748	3113.01	5820.2	964.405	2416.24	4329.5	1622.48	6084.33	6346.82	5316.23	6394.44	2461.25	1895.18	3425.48	1022.29	1762.9	2937.86	6021.98	1956.85	21771.4	9497.03	1112.02	2121.63	2721.46	2267.85	5376.23	2025.16	2250.3
Q9UIB8	80498.1	72179.6	121966	168245	282453	167956	145677	100648	62143.2	350628	96534.3	127604	162253	125987	163475	225885	91856	49454.5	114585	43834.6	100305	135540	100286	251953	93647	51691	358607	187046	95723.8
Q9UIQ6	21812.1	2856.26	6509.56	6839	8219.44	11084.3	8087.58	2932.18	8765.06	40559.9	18845.3	10723.6	10629.2	10426.4	12578.8	22623.7	13016.4	6590.86	10757.7	4806.69	8324.81	6449.75	14743.6	8383	6865.91	13467.1	21744.6	19673.6	16763.5
Q9UIV8	4557.66	17359.7	1184.29	25998.7	5596.41	5553.69	1852.86	1870.98	6290.16	63493.5	1968.78	3466.58	10359.5	1416.37	675.377	7749.79	43107.9	29618.5	7353.48	5609.37	88991	16618.6	5139.52	5119.23	8451.58	15150	37861.8	5033.86	1782.05
Q9UJ68	5276.61	8248.05	3823.55	16744.6	5503.65	4490.76	6593.12	2377.4	8449.32	8878.78	9084.98	5222.27	12134.1	10832.9	2230.75	11103.4	6099.19	9042.54	8603.82	2341.68	13007.2	17814.5	3564.53	3779.63	5026.75	5796.66	12830.7	5817.78	6696.92
Q9UJ70	2677.98	2000.35	836.653	14468	3120.04	1800.2	946.151	3149.43	2379.28	5281.02	4636.44	2155.55	2627.38	2754.05	2988.64	6082.02	2105.3	2039.5	1622.76	2211.28	14455.3	9671.18	531.984	2006.59	201.035	4859.44	4960.76	2004.71	1908.17
Q9UJ72	9443.58	5010.74	8886.64	6504.51	7548.67	2424.81	6614.56	10927.1	12300.5	16490.2	8975.17	9147.82	8471.58	12260	25144.6	18421.6	12771.3	2238.52	11482.2	2560.39	12978.6	29154.5	10814.3	3580.78	4376.11	3304.5	2621.68	12140.5	7235.71
Q9UJ99	1672.72	3197.09	5326.85	5625.73	4083.89	3642.59	7887.2	4859.06	8728.56	15390.6	7716.65	5413.25	8984.46	8478.37	9499.3	26395.9	11163.4	3562.47	6855.3	3267.32	14885.1	15093.9	5916.51	7400.96	2099.39	4829.5	16899.8	5195.01	4626.52
Q9UJJ9	7416.39	9647.34	11070.5	1658.12	6052.2	7791.38	12441.2	3730.57	3102.84	7486.49	8371.48	15222.6	15852.2	57658.7	5786.26	5725.65	12259.7	2254.35	8007.57	7456.07	2996.75	18058.2	8646.11	9781.68	12267.2	7583.7	20088.7	3689.34	6981.93
Q9UK41	15602	17318.2	12835.2	38597.8	5403.57	25649.2	32585.8	16221.6	25694.2	26284.5	14025.6	4385.15	7417.31	7232.3	20730.1	43014.7	14705.2	39822.8	22307.4	28403.9	35807.5	69465.3	18419.8	6306.8	9412.06	17732.7	18780.6	17935.9	37337.8
Q9UKK9	12469.9	10323.9	5588.55	5297.27	7845.81	15537.3	13270.5	5114.69	19704.1	14643	21133.6	7071.48	13595.8	6226.15	19724.3	15775.7	31912.1	6301.85	14643.3	8843.91	26008.7	22363.9	10444.3	10876.7	7896.1	12143.2	34031.7	9640.71	21031.9
Q9UKR3	2055.22	6453	9690.98	12558.1	14889.5	6664.87	1334.36	6863.53	7366.61	5531.26	15682.2	7801.13	15803.6	3206.95	11616.7	21400.3	31054	22192.4	40793.5	5519.96	34859.3	27670.4	9721.06	11720.5	11980.1	14689.9	22721.8	9756.53	16681.3
Q9UKS6	8260.63	14572.4	7632.34	6542.7	5623.5	4502.61	1459.24	2097.45	11524.3	26424.4	8530.09	5588.57	8466.25	4499.43	15448.9	9344.19	7080.52	10270	9124.94	7866.94	10859	15685.5	2884.86	8570.47	4124.62	6002.53	10786.8	7356.14	24160.1
Q9UKU6	9767.58	19049	36929.6	16017.2	8544.51	9746.19	18811	37377.7	4841.2	26093.4	6779.17	11194	16245.7	8893.73	39449.8	15423.8	19372.6	40485.6	6438.63	28890.4	23919.5	26214.3	26013.3	15684.8	29962.7	12972.4	25779.3	14779.7	9074.33
Q9UKU9	234977	226186	420593	715853	226552	78610.2	139245	370919	45800.4	186359	87480.9	156247	316758	319322	340209	173952	164457	233709	47136.6	55649.4	183359	336972	146224	371759	546398	95782.1	304921	151831	37814
Q9UKY0	27660.7	26441.4	10623.8	125321	126886	10635.4	8464.87	9638.48	23469.4	143302	36201.2	18018.4	13208	19932	52672.2	187540	84082.9	19812.7	12159.8	12398.6	24897.3	87577.9	23984.5	145976	17219.2	19381.1	160824	23105	30789.9
Q9UKZ9	28938.8	14664.2	35541.2	54367.2	32307.5	21292.9	20241.8	21407.1	34100.2	13890.5	10929.2	16974.2	16363.4	30670.4	15861.5	37839.5	28410.6	8291.43	8685.3	8065.99	32702	36282.3	44514.2	45509.4	23727.5	16921.3	56559.2	23052.9	17778.4
Q9UL25	5658.93	3786.08	4311.33	12663.7	2974.64	12366	5712.43	5526.17	18856	6690.57	9087.69	5626.48	12530.4	36542.1	13066.3	9481.9	6040.32	20391.8	1975.49	1390.61	33639.3	6140.36	43650.6	8215.33	6577.41	3576.66	40863.1	3875.63	9362.91
Q9ULC0	4057.65	4437.03	575.231	28516.4	2950.65	3969.32	11714.6	11607.9	28160.1	18742.1	3116.83	5860.92	21077.6	2681.27	4306.82	34780.3	6276.51	4877.77	6035.9	2366.16	115999	12171	5916.23	11676.5	2666.09	37741.8	8608.87	8166.52	43807.5
Q9ULI3	77950	34350.8	43655.7	155017	78241.5	79049.6	69712.8	67459.9	77925.8	184165	31215.5	92490.9	98025.4	49093.5	44517.5	43975.9	37625.4	33068.1	116318	37927.3	18932.6	65449.8	88836.9	73001.2	45061.3	64026	120613	84079.2	93865.8
Q9ULK6	37609.1	14555.6	4900.47	10958.4	3833.58	7546.56	5791.81	4671.45	53906.9	60415	55085.4	10690	13906.3	30209.1	22984	51679	34696.7	22105.5	18446.4	4533.37	38406.2	33865.4	11591.9	29169.3	5949.09	24967.6	82881.8	10957.9	32880.6
Q9ULV1	7088.7	16043.4	17803.2	73331.2	34791.4	22770.9	84231.4	78689.3	10794.9	24557.6	4585.39	64867.1	32195.9	13465.3	7458.81	14710.8	10115.8	2433.96	65353.9	12277.4	30957	52995.6	12894.6	6062.02	41648.5	9662.56	18035.6	5591.47	16694.5
Q9UM22	12977.4	8196.38	9722.37	57782.9	7846.21	9584.75	10843.8	10569.7	5509.6	18913.3	7655.22	13306.2	5439.34	45415	5239.16	7096.29	16149.7	20533.1	14007.7	5065.11	21558.2	42760.1	3378.05	3705.97	8656.82	5073.48	11041.2	16037.8	5542.59
Q9UM47	7899.72	6683.42	5716.35	36112.1	5492.05	3784.7	3272.26	3498.23	4962.92	8528.85	1518.39	10751.6	4163.63	3627.59	4882.87	14973.9	3238.11	9982.28	13777.6	4502.67	14986.1	10568.9	5306.43	4562.65	7627.18	21188.3	6056.07	6382.07	3370.13
Q9UMR5	9519.92	4658.98	22197.7	26684.7	15389.4	17261.3	30356.2	45673.7	23976.3	12171.3	7552.54	12830.3	35981	7228.31	12098.8	11831.3	4771.79	11689.2	28665.7	15371.1	16953.1	10497.7	17859	10665.6	20097.8	17115.2	13555.9	8849.23	3861.22
Q9UN37	31025.4	38427.6	19531.1	77082.8	18305.3	42111.1	29267.7	29439.3	71581.2	85542.2	90343.7	31261.5	32647.1	26793.7	76480.7	60033.1	42429.7	86079.9	62304.6	33021.5	168550	124752	33324.6	33442.8	41938.4	45918.3	89874.8	34353.3	79345.8
Q9UN70	132048	95709.3	105646	346226	114292	65591.1	65211	41087.5	155862	219285	107734	51537.7	98287.5	135831	86837.8	226185	138826	94950.4	88475.5	65054.3	263784	342034	105031	197531	154755	176311	292956	117464	106061
Q9UN73	19043.9	15890.4	23232.5	44746.7	15959.7	18368.9	16637.8	11887.8	32387.9	14802.5	18875.3	13005.7	16784	16316.4	10374.4	23502.8	18780.8	15991.6	7254.9	21970.5	23692.1	17110.5	28907.5	26325.1	29623.1	22640.3	29162.1	21748.3	28830
Q9UNN8	292493	131000	575795	815012	590986	2.0815e+06	1.97046e+06	1.36351e+06	88141.8	92172.6	130217	404525	659308	721429	698444	226040	334802	704990	1.69745e+06	243006	1066557	549333	546366	341276	1.13741e+06	218154	697141	560633	121795
Q9UNW1	3040.99	13101.4	10919.7	39086.5	7458.18	1668.37	9161.95	4353.1	17051.5	12478	7655.09	5674.11	23095	2199.21	7122.54	1088.9	11596.3	31745.2	9256.28	12245.2	38822.5	25125	3464.79	10132.1	4550.62	7131.95	8842.49	3696.21	3308.08
Q9UNZ2	5299.34	4852.57	3717.61	213434	9974.62	3132.21	2419.32	1577.58	13041.6	14327.8	7034.97	10218.3	15794.5	4513.8	10040.2	17622.8	13789.1	78297.3	72437.2	3887.02	44186.9	13706.7	5942.39	14974.9	13499.5	15130.8	12451	7099.56	3062.96
Q9UQB8	8777.81	5069.99	8708.74	4997.79	2945.17	8611.24	6275.2	9729.47	7946.22	18838	12999.3	4201.46	3194.51	4865.16	6772.92	9159.94	7907.92	6038.38	16073.9	8364.86	20110.7	30914.6	7411.96	6084.27	7102.31	5807.9	13260.1	12211.1	15427.2
Q9UQN3	1882.69	2361.81	1463.77	18210.9	2967.05	1579.35	1521.65	2471.16	3667.42	6519.38	2959.89	4012.05	5285.09	1737.04	3113.93	6623.86	1364.76	1108.58	3714.79	2111.73	2459.38	14027.1	1742.59	762.034	3767.22	1726.65	4559.29	999.757	2647.52
Q9Y274	20476.8	12531.8	9100.82	11434.5	5072.93	10314.8	12887.9	6348.51	6612.96	29135.1	20455	16811.6	18845.8	6517.45	15078.7	6730.42	13499.7	25099.6	7400.05	5037.85	37042.4	26339.2	8240.95	16385.2	12785.9	12532.3	18230.4	13866.1	8222.34
Q9Y279	19812.1	124040	190127	100239	46147.5	148691	251458	288418	73415.3	24365.5	62821.9	100699	143599	31181.7	50576.7	133754	48380	33874.3	33590.2	40278.3	51868.8	23328.1	149060	32014.9	160198	16073.6	72150.4	31714.3	53682.8
Q9Y287	3987.2	5659.49	7605.59	20444.4	3935.44	12020.1	11490.7	5614.97	8349.79	5538.35	4093.93	9288.17	2211.86	6937.16	7725.77	11843.7	10807.6	6927.96	4093.36	5794.57	12757.1	10659.2	5718.15	3344.82	9036.32	12018.7	3565.71	12071.8	6989.76
Q9Y2E5	48803.8	22691	24984.7	29503	13055.2	29395.6	67774.8	87971.5	25513.4	27183	21587.8	42734.6	78024	44250	46408.1	29550.9	26108	17223.8	12659	31664.5	45456.1	17215.8	17526.6	68288.6	56113.3	46995	62445.4	26524.5	28579.3
Q9Y2G1	6298.59	2824.18	2640.75	15455	2549.72	1705.93	510.357	3030.3	4732.52	10116.2	4026.02	1857.29	8469.13	6519.52	2464.21	4711.38	3377.27	2602.85	9584.42	2190.32	11539.2	8873.18	4325.52	2313.1	4263.23	3952.97	1692.15	2235.86	4565.89
Q9Y2S2	48626.5	38238.1	3614.56	6648.89	5572.45	8232.24	73012.5	39027.1	36063.2	35757.2	25361.8	16701.3	15851.8	9736.51	25334.9	23847.9	33593.6	57507.4	18022.4	24006.6	42392.6	45813	13557.1	16603.5	19383.1	23851	694092	13153.9	25635.3
Q9Y2T3	14962.3	8302.46	4107.95	12323.9	7544.64	2689.5	8018.53	5069.67	19604	12154.3	11747.1	17971.6	6778.58	17676.4	20120.6	11647	7189.96	11984.1	26215.2	4489.85	6988.81	18433.7	4299.69	24031.8	10193.4	9185.58	7835.58	3038.65	4227.09
Q9Y376	10425	8052.94	8594.75	10789	8540.39	18748.6	20482.1	18014.1	10068.1	16331.8	12978	16097.1	9975.15	6977.52	8543.56	7108.84	13588.6	12796	36520.2	10410	30786.5	35872.8	17534.4	12016.8	8970.53	6831.52	10177.6	11805.9	14381.2
Q9Y3B3	6972.95	3816.51	10755.9	11495.5	7612.96	7999.74	9288.08	15261.4	5424.82	3319.59	2375.31	9911.29	21600.1	7542.9	3250.42	12373.2	3972.95	2512.76	8451.14	3183.46	7945.72	10969.5	9809.35	7028.7	11558.5	3733.29	13269.7	8883.57	9148.52
Q9Y3E7	8761.73	4021.09	12757	9191.67	7458.31	9009.77	6441.13	5228.28	7552.25	25628.4	22855.5	22242	17230.1	11623.9	15982.3	9576.95	8628.71	9824.75	39411.4	12940.6	56059.5	21304.5	14187.9	21185.9	20990.8	8968.09	18946.6	9589.4	15558.6
Q9Y490	9773.59	7240.29	18149.5	28681.3	7548.52	13063.4	23942.8	22881.5	3407.71	9500.01	24172.3	10181	32056.1	5255.14	13656.6	12161.9	2850.91	8153.94	4453.69	766.86	68389.6	39334.6	7189.44	7399.15	6787.73	5824.38	9766.16	25660.4	18478.2
Q9Y4C0	29157.5	16973.9	38225.7	76112.8	19721.3	23320	24954.2	27922.8	12088.2	92903.2	60537.6	43190.7	88940.1	18544.2	45263.4	34946.2	13246.4	5247.26	25332.3	7436.37	37719.4	73161.8	23221.3	24565	28257.1	26533.1	27813.2	37801.6	10815
Q9Y4D7	13897.1	7886.25	10442	12361.5	12857.7	28332.4	21342.1	21788	10003.4	24009.9	20992.4	5282.99	3209.51	19235.9	19664.9	46520.8	22213.3	2617.1	20915.6	14540.9	19217.7	13122.7	14879.2	22713.8	14670.7	9854.74	53176.8	25205	19802.5
Q9Y4L1	3599.25	6690.31	1914.07	7067.72	1518.47	2009.34	1393.59	724.568	7469.08	5474.49	3069.91	4024.82	8746.2	5824.92	2035.9	3964.46	4235.29	2454.09	5575.07	1794.46	17452.2	19081.6	2637.55	1042.95	1313.99	6780.97	1416.13	1485.75	7287.79
Q9Y547	7538.62	13211.1	7324.99	45450.6	4769.03	2552.69	12873.6	10024.1	3875.41	27533.3	11198.3	1590.17	12253.6	5835.01	18049.8	28104.9	4106.03	6718.02	10318.3	7556.18	38219.5	20794.6	15052.9	11405.3	4318.48	3793.98	19016.6	8755.34	6845.3
Q9Y5C1	6259.48	3811.09	4105.29	6306.31	2203.95	1238.03	1931.69	2446.1	3525.96	17419.8	2312.85	3344.15	8096.39	4285.3	2741.12	7063.89	3395.19	5155.15	9439.17	11713.7	12488.2	11643.4	4580.67	2033.89	1220.07	2767.52	4101.45	965.427	3767.97
Q9Y5E4	6575.34	6476.53	8278.69	45551.1	2214.72	9571.92	11165.1	2975.14	10781.6	7043.17	4117.03	7756.56	15186.6	4499.53	5343.22	20462	5056.71	5688.35	22543.1	6022.6	10385	8995.97	7352.24	4104.72	7930.45	4564.67	9611.38	7671.56	8187.94
Q9Y5F6	5304.83	12491.3	24921.5	7743.85	3114.15	7795.53	4143.38	5266.05	4829.89	6324.72	834.312	4447.95	7120.99	10404.3	5087.19	30320.1	9024.47	6548.9	6364.27	10626.1	5279.19	16280.7	9801.8	4195.58	6041.54	3201.17	3008.45	15870.8	2466.51
Q9Y5H8	12398.7	5155.97	4049.79	19010.7	2068.07	6440.91	11551.4	5204.85	4098.26	8074.06	5976.72	4158.88	7963.17	2463.12	7734.22	18686.8	3654.05	5127.62	11664.1	5609.56	17999.4	13063.6	5689.25	4121.07	12204.8	7644.55	7683.35	1858.36	7479.94
Q9Y5I2	1710.75	2067.62	6041.7	38128.6	3471.83	5827.82	4335.37	2050.59	4707.84	3261.16	2957.7	2410.78	3128.31	2784.6	3244.77	8898.26	3107.09	3062.58	2471.4	4157.16	22556.8	11807.4	6968.28	2106.53	735.483	4092.51	4300.68	4327.59	3797.55
Q9Y5I3	7537.52	6795.7	25488.6	11252.4	8174.77	23625.7	17159	19187.3	18147.5	1537.73	2936.86	4950.53	1392.69	46677.4	3795.93	8924.92	16756.1	2916.96	13208.3	3698.02	19977.2	28645.1	3696.97	4442.76	2383.01	15282.6	10587	15625.6	10852.8
Q9Y5K6	21538	7299.07	7400.73	17077	6437.78	5590.58	3574.45	4642.84	13874.9	13799.4	14374.8	7948.7	5860.52	5843.4	9914.17	5448.02	15927.6	8724.88	8506.49	5396.75	37135.7	5782.8	6228.3	6691.25	7852.15	5539.53	13787.8	10549.4	17114.9
Q9Y5Y7	463831	216120	590565	94082.3	237305	64726	534125	226278	45119.7	201240	462107	1.13489e+06	1.58942e+06	173770	92629.4	204465	32830	14343.3	220115	51800.8	164519	37889.6	229416	106136	158567	148387	195577	208382	229256
Q9Y5Z4	4339.54	6294.92	3799.39	23551.8	3056.82	5505.84	9791.05	4695.94	14719.6	8233.22	3606.35	12496	6226.36	4110.83	3119.04	4199.59	8386.66	11111.7	13031.5	5513.49	45174.6	12625.8	8205.49	5100.09	6767.73	7959.11	13579.6	6260.55	32870.8
Q9Y617	10229.1	14976.2	3296.55	18238.8	2372.7	1418.03	3882.44	8760.04	21212.2	14257.4	6465.34	3663.52	3995.6	2776.9	17804.9	9869.77	4320.65	13165.4	20773.4	1854.33	17482.5	7268.92	2519.95	4358.02	8264.19	12767	5677.25	1375.14	4781.43
Q9Y624	17879.8	14864.6	21870.8	21152.2	31124.6	33603.5	44207	83553.7	20832.2	37374.1	19596.5	60136.6	60488.1	23204	12289.4	56580.4	12643.3	6289.29	42001	39920.5	33382	31649.3	68769.2	12688.9	42406	20222.6	21622.2	39466.8	29054
Q9Y625	2874.38	3667.13	9219.83	14909.1	3111.92	6087.55	2645.98	3554.12	4354	6369.39	2009.03	2708.04	12642.9	1746.46	2524.01	16193.3	5228.77	5431.62	4944.45	8256.93	23168.4	9528.93	8780.46	3443.89	4301.23	3608.78	4767.55	6965.6	6730.13
Q9Y639	27111.5	13425.5	8970.41	21596.3	80556.3	14671	16463.5	20360.7	60267.4	145739	19226.3	14657.8	1560.11	8773.76	15465	99462.8	96248.3	15031.4	19006.7	6268.94	52273.1	72598	58021.1	85846.6	55709.5	88660.1	49339.4	34021.6	132145
Q9Y646	151765	50807.7	80203.3	126791	73213.8	165301	73210.5	253251	54150.6	152041	360363	443210	259573	298554	96438.4	75750.4	102633	153451	57331.2	49256.5	87072.9	60584.5	63410.9	81961	136382	90697.5	86704.3	84173.5	73316.8
Q9Y653	13928.9	7413.16	31120	11976	15992.5	9792.71	11028.6	11586.3	3660.12	22465.9	10353.8	7364.95	6266.05	15344.9	16602.7	21310.1	12573	15674.1	4033.68	9789.53	14901.9	17152.8	11920.7	9221.81	16772.3	12024.9	11789.5	8990.33	9886.95
Q9Y696	2798.85	2350.54	2316.59	2684.72	1364.94	25502.5	6952.6	5721.2	2590.96	13666	4770.61	7303.71	10734.6	3799.22	5034.66	8448.33	16166.9	9098.67	8097.8	7338.89	18342.9	19138.8	2065.85	3450.49	2898.67	3721.2	3821.28	2730.49	1937.15
Q9Y6E0	5263.02	69368.8	4624.38	2741.44	1420.72	10406.9	3797.21	1401.84	4657.8	76388.2	8025.63	527.072	3973.62	39479.8	5900.12	13122.6	3165.3	5399.8	11988.3	4864.88	9732.88	21488.8	4282.82	11790.1	3109.8	5352.36	64631.3	4378.41	16782.5
Q9Y6Q6	10894.5	8623.34	12995.8	17329.6	14821.1	5265.42	5807.9	4615.22	6872.85	7952.29	10539.9	13682.1	6661.49	13910.9	5686.64	18731.1	6587.85	3001.15	16972.9	12460.6	10797.2	12327.8	17040.4	8931.14	7810.34	5143.35	12630.7	15453.8	13960.6
Q9Y6R7	353399	54486.6	10204	20129.2	10893	4443.57	189992	149931	2507.58	28397.6	60344.7	13647.8	7527.95	13184.2	7388.81	18790.2	5044.85	9696.03	3446.96	3333.17	205031	10371.4	16555.1	12229.8	39391.2	114429	78547.2	9212.89	29823
Q9Y6W3	10126.5	19229.9	22143.8	27525.2	13955	38955.9	39179.9	35987.6	29744.6	94633.6	66562.7	52141.8	62796.4	25805.2	70938.7	44578	44987.1	35626	30561.9	24394.8	53570.1	48227.8	26840.9	26320.7	22247.3	18835.8	52966.6	28455.6	39120.1
Q9Y6W5	13673	2617.34	6095.31	9612.1	4478.36	7213.17	7447.5	7798.72	7240.88	9642.26	7451.49	6386.56	1470.35	4558.38	10907.4	4036.56	17140.4	10374.4	11355.4	4041.8	76602	20002.1	5272.11	2128.84	17504.1	5062.95	7316.99	8372.71	4810.06
Q9Y6X5	16990.6	14724.7	23276.1	48979.5	37195.6	104834	43511.9	156494	9961.49	46945.6	27580.9	20786	37585.4	5319.88	3151.87	23711.9	13071.9	80988.6	91089.1	159360	1104951	17777.2	95629.7	13101.7	425641	13355.1	38182.7	21493.1	41331.9
A0A075B6H9	127.145	127.145	127.145	127.145	127.145	127.145	127.145	127.145	3069.86	7926.32	4984.36	4289.27	32638.9	4065.76	8852.09	1561.5	2187.92	6149.65	11347	2218.65	13968.1	7698.19	254.291	3969.53	3291.89	3822.48	4935.62	671.615	4046.79
O14950;P19105	1481.63	1481.63	1481.63	1481.63	1481.63	1481.63	1481.63	1481.63	17369.1	10274.9	7734.39	10183.8	14486.1	5791.36	8167.87	12160.6	12620.5	9698.36	10156.5	2963.26	150265	56294.5	5148.68	9407.64	10935.8	6783.36	19109.2	6810.1	16964.2
O15204	42.9232	42.9232	42.9232	42.9232	42.9232	42.9232	42.9232	42.9232	5890.97	7171.08	26886.7	8821.83	12140.1	5076.87	756.108	41750.9	85.8464	36926.6	3842.54	2221.26	24271.6	23742.2	3647.01	1505.87	4889.31	6917.76	9498.41	12396.3	23390.4
O15240	542.315	542.315	542.315	542.315	542.315	542.315	542.315	542.315	24367.4	4411.83	2625.08	6235.6	6804.18	70991	2297.34	17286.7	54082.9	12156	57624.5	87428.6	31469.7	183326	5162.24	18763.1	9268.23	6651.81	9383.03	3399.15	6308.95
O15484	0.5	0.5	0.5	0.5	0.5	0.5	0.5	0.5	2226.17	7690.85	557.408	2548.07	2007.07	3944.07	3516.93	5541.65	4020.26	2139.21	2093.34	1105.83	19894.9	6818.62	3149.35	2009.1	1302.48	6772.01	5137.61	2602.3	8337.31
O43240	1492.88	1492.88	1492.88	1492.88	1492.88	1492.88	1492.88	1492.88	2985.77	9569.98	7264.85	8832.75	22013.5	10281.2	7491.87	16269.1	23802.6	5451.06	16630.7	4271.31	45021.6	21176.9	6656.01	7432.32	6838.68	8567.02	9605.13	4673.61	14210.1
O43511	298.049	298.049	298.049	298.049	298.049	298.049	298.049	298.049	11569.5	17862.7	8640.57	2463.87	16056.7	4299.75	7592.66	18686.8	3843.94	18340	1438.28	8874.1	286463	73601.9	5194.31	4597.39	4189.72	5913.53	6198.88	4031.41	8808.5
O60271	719.244	719.244	719.244	719.244	719.244	719.244	719.244	719.244	7223.94	14532.2	3691.57	7555.14	7197.1	3373.95	2141.38	6009.44	8423.26	5967.09	12551.6	2385	20453.7	7358.6	4346.76	3669.27	3563.38	4332.27	6076.37	2895.84	3398.14
O75354	140.361	140.361	140.361	140.361	140.361	140.361	140.361	140.361	6616.45	12256	5324.78	5758.01	8316.22	6751.1	3760.19	10155.4	9771.41	5670.73	6091.35	2713.24	5281.91	11449.6	4196.31	6071.13	4429.67	4214.54	11174.4	5925.53	6227.39
O95834	618.475	618.475	618.475	618.475	618.475	618.475	618.475	618.475	4915.7	6145.9	2997.13	2140.52	5234.25	1839.9	3184.72	8148.95	11303.1	4068.35	3710.29	2027.48	1894.71	5030.78	4780.73	1785.71	2766.99	2485.34	6050.44	4368.28	7331.72
P01589	329.201	329.201	329.201	329.201	329.201	329.201	329.201	329.201	30908	24018.1	7211.55	6804.06	20145.6	1379.28	7104.26	13659.4	9141.06	10933.4	3071.16	2596.44	18371.1	31126.6	4216.07	658.401	1058.25	31528.4	12152.5	4026.88	17393.3
P01903	662.114	662.114	662.114	662.114	662.114	662.114	662.114	662.114	7095.94	11186.8	12137.8	2043.1	3814.62	2375.89	18652.3	10373.1	6191.88	4817.77	10148.1	2258.46	22679.8	9859.89	3802.24	3123.81	2480.71	10274.1	8265.71	6454.19	10252.8
P02743	991.089	991.089	991.089	991.089	991.089	991.089	991.089	991.089	1982.18	5433.97	93017	13691.2	34417	3852.64	8380.11	9105.91	7725.44	5072.41	20434.9	2636.28	4416.01	19330.1	4435.65	9373.82	37193.8	22868	20359	13798.8	17950.2
P04279	0	0	0	0	0	0	0	0	0	16674.2	14983.3	3414.88	0	0	2654.98	0	18427.2	3358.17	6922.75	0	0	0	7917.1	0	18803.7	12313.8	127524	25712	5143.58
P09455	403.739	403.739	403.739	403.739	403.739	403.739	403.739	403.739	2301.8	4389.83	5218.43	7368.28	20061.6	2028.91	3642.87	2921.22	3187.53	3153.32	5628.22	1323.4	30066.6	6244.05	2915.13	2254.89	4740.59	1739.31	3494.3	1811.3	4508.83
P09488	329.597	329.597	329.597	329.597	329.597	329.597	329.597	329.597	15410	11848.2	9159.54	6651.45	7728.44	6631.44	10042.1	10551.4	22129.7	18166.8	12421.7	4735.38	86340.1	12892.5	2048.7	7033.82	6747.36	7534.84	10559.8	2029.7	6249.84
P13861	0.5	0.5	0.5	0.5	0.5	0.5	0.5	0.5	2293.24	5170.16	2785.13	4604.34	2478.02	568.127	2736.66	2930.66	3894.55	4896.76	4161.68	1348.39	23642.6	7761.65	2993.62	2999.94	566.23	3149.28	4489.53	2918.68	2969.22
P17987	235.761	235.761	235.761	235.761	235.761	235.761	235.761	235.761	2263.05	3295.72	3110.09	2514.9	2026.64	1635.85	4783.4	10487.7	7699.59	7582.74	2341.75	5065.78	2015.33	21302.4	3729.95	3359.35	2147.15	2783.43	7667.05	3057.1	3004.3
P20151	783.571	783.571	783.571	783.571	783.571	783.571	783.571	783.571	8346.06	13836.8	9633.71	4478.75	12987.9	5169.9	10165.4	13665.7	10992.8	36670.9	10962.9	5061.14	51231.8	33874.4	25945	34944.5	30834.1	31240.7	33423.1	18052.4	14098.5
P20930	124.524	124.524	124.524	124.524	124.524	124.524	124.524	124.524	3626.51	3151.18	3065.9	3073.25	6959.07	2581	1484.14	3703.49	7498.2	9947.87	3547.82	937.132	8028.28	28577.7	2949.25	1847.35	2252.41	2477.51	17439.5	2845.14	3317.8
P22748	376.733	376.733	376.733	376.733	376.733	376.733	376.733	376.733	9858.11	12138	16489.1	8055.66	7812.92	9508.47	10449.5	8122.82	4460.43	18013	3926.58	13291.7	21761.4	56225.6	1644.79	3863.52	7465.01	4592.83	4135.07	13950.8	7039.78
P25398	74.8644	74.8644	74.8644	74.8644	74.8644	74.8644	74.8644	74.8644	7043.61	16493.2	6963.56	6990.24	10438.8	6970.07	3799.93	6555.77	13121.3	7387.39	8772.18	149.729	23872.4	4946.39	3369.18	4592.15	1829.45	2235.27	11355	201.204	2579.3
P28072	301.971	301.971	301.971	301.971	301.971	301.971	301.971	301.971	8716.64	9388.93	7599.41	10030.5	15271.9	10623.4	9472.97	12768.1	19180.3	8709.54	10675.7	4785.96	54300.7	14332.5	11165.2	5922.13	8229.48	22636.3	9433.88	1877.18	30562.6
P31153	1037.73	1037.73	1037.73	1037.73	1037.73	1037.73	1037.73	1037.73	3581.43	13355.1	8511.85	3262.45	20423.4	5599.53	4520.11	9277.26	4665.63	6578.05	6181.32	2142.91	12453.2	50224.8	4984.32	10326.8	6218.68	2075.46	15869	7303.41	7577.23
P32926	614.988	614.988	614.988	614.988	614.988	614.988	614.988	614.988	5698.6	10606.9	6604.8	1813.43	7673.28	15859.6	6129.06	17901.2	39633.1	13331.1	3880.38	3234.74	10797	16847.2	28793.9	9830.05	5113.77	7382.98	20514.1	3407.27	6427.84
P36952	230.865	230.865	230.865	230.865	230.865	230.865	230.865	230.865	3572.93	12686.8	3166.9	5368.48	25361.2	14760.4	14687.6	7142.15	53022.9	12809.2	22663	5963.72	59522.4	5073.66	4657.95	5041.82	461.73	4807.03	8865.37	5831.36	5631.68
P43626	143.655	143.655	143.655	143.655	143.655	143.655	143.655	143.655	31012.9	77519.5	5050.39	287.31	7416.54	47941.4	6972.49	2863.27	3141.26	6770.12	8395.85	7116.01	43435.1	38125.2	2803.96	2382.67	1740.87	3581.65	7615.03	3728.49	7444.62
P49641	666.785	666.785	666.785	666.785	666.785	666.785	666.785	666.785	3622.26	3888.12	1333.57	2662.52	7462.93	3673.86	3929.86	11594.6	1775.96	7388	16339.1	5856.55	65595.2	14027.1	5017.89	3551.63	4388.08	2461.85	7853.09	4219.12	3856.41
P51178	255.636	255.636	255.636	255.636	255.636	255.636	255.636	255.636	1816.13	4017.13	1447.58	2567.49	4488.42	1421.55	4587.9	6721.35	2330.71	3925.05	3540.97	2191.36	9541.52	9407.33	2886.02	1677.8	511.272	1712.18	4755.26	1270.94	2389.03
P51580	1522.38	1522.38	1522.38	1522.38	1522.38	1522.38	1522.38	1522.38	10097.7	13819.1	10026.9	6308.18	7075.3	12373.9	14245.8	5011.36	9851.89	16459	11985.8	3177.99	24554.7	34672.7	5900.73	8358.02	5510.92	3054.85	7591.6	6940.63	5723.79
P51888	163.658	163.658	163.658	163.658	163.658	163.658	163.658	163.658	17799.2	13345.9	1427.33	18772.3	29507.5	9045.6	8283.98	48293.8	6975.07	10895.7	8731.6	4620.72	26338.6	19388.9	9995.34	327.317	549.832	20338.6	19231.6	707.978	89170.5
P54707	329.946	329.946	329.946	329.946	329.946	329.946	329.946	329.946	2379.29	8294.37	7281.44	5500.67	8649.85	1973.24	4091.68	10487.7	1849.78	3492.5	5212.2	2695	16197.2	10096.9	916.31	1634.89	1462.63	2515.62	5332.38	3280.71	2845.06
P54819	372.25	372.25	372.25	372.25	372.25	372.25	372.25	372.25	10301.6	6126.33	4214.86	744.5	5853.48	3049.79	6130.06	2537.21	14249.6	3257.89	6073.65	8282.41	78141.3	12724.8	4200.61	4629.07	3286.74	9482.86	4808.06	3601.06	12408.9
P57735	1159.63	1159.63	1159.63	1159.63	1159.63	1159.63	1159.63	1159.63	6147.5	11407.2	15153.6	3069.09	9261.78	7891.01	6502.87	31582.5	7449.94	9165.58	7879.63	2319.27	18615.6	12424.5	5048.66	7861.17	6534.77	7283.64	17149.7	4270.54	22489.4
P78371	223.645	223.645	223.645	223.645	223.645	223.645	223.645	223.645	2140.3	7351.2	6684.4	2770.71	3196.52	976.527	1472.09	9251.8	4187.33	4927.38	2527.79	2452.91	13427.7	13270.8	1357.17	2500.28	447.29	2202.2	4512.5	2233.74	1780.69
P84095	384.156	384.156	384.156	384.156	384.156	384.156	384.156	384.156	2665.11	8445.06	2800.53	3510.86	2384.85	1687.93	2272.6	11422.1	2956.92	1805.74	4944.34	4009.96	24466.7	14689.2	2814.67	1585.89	2574.35	6191.77	5634.11	768.311	3221.03
Q04695	537.217	537.217	537.217	537.217	537.217	537.217	537.217	537.217	26370.6	103287	1989.43	7699	12369.8	21176.7	14285.2	33922.3	7648	30432	13332.6	5386.75	4367.17	511410	10451.4	6835.68	163063	9044.28	17972.4	15306.6	3114.94
Q10567	381.879	381.879	381.879	381.879	381.879	381.879	381.879	381.879	5155.36	13632.8	4829.63	7383.26	8822.78	3192.05	5240.49	6878.83	5154.67	3347.35	4097.13	2497.23	8917.17	9987.83	3347.36	2985.22	4884.27	3774.04	7273.27	4071.92	4675.79
Q13277	414.531	414.531	414.531	414.531	414.531	414.531	414.531	414.531	4418.81	5926.57	1108.67	1900.68	2116.95	1895.33	829.063	11422.1	2974.07	7014.44	4564.58	1104.97	21425.7	12420.3	2061.89	3355.54	2844.61	7246.55	5356.58	3306.87	4340
Q13938	1016.26	1016.26	1016.26	1016.26	1016.26	1016.26	1016.26	1016.26	19983.1	16592.7	20164.5	13282.1	13594.3	3488.8	9515.98	17173.5	3435.5	6998.43	12285.8	5217.3	4937.09	40224.7	7340.28	7197.05	8279.75	9307.51	17628.4	16227.8	7703.34
Q14703	392.586	392.586	392.586	392.586	392.586	392.586	392.586	392.586	3423.71	32225.6	4451.54	3620.55	3786.11	2741.83	8477.43	14009.9	5664.83	8070.71	3544.47	3568.77	23976.6	8018.02	785.173	6216.99	4059.66	4002.47	11676.1	2543.8	9051.73
Q15323	177.15	177.15	177.15	177.15	177.15	177.15	177.15	177.15	1638.76	17244.5	3954.57	4859.13	9470.37	4226.73	718.18	10119.7	3847.15	7778.01	5437.61	354.3	5037.76	13806.7	7430.64	4012.21	4163.62	5511.05	9256.48	4248.29	5518.21
Q15517	190.958	190.958	190.958	190.958	190.958	190.958	190.958	190.958	7144.32	46682.4	8048.28	21259.7	9420.2	6460.95	10990.4	13761.4	9534.22	12271.4	17401.5	381.917	5926.02	7364.46	3473.97	6130.91	6107.81	14560.2	5814.53	4102.59	11113.1
Q15819	141.744	141.744	141.744	141.744	141.744	141.744	141.744	141.744	10305.3	25670	13331.4	26894.7	19379.1	6388.71	4209.51	11598.7	11672.7	10656	19688.5	5526.47	42883.1	30671.2	5856.7	9005.08	13155.8	9358.42	15623.6	6484.48	4094.33
Q16563	593.42	593.42	593.42	593.42	593.42	593.42	593.42	593.42	6602.03	11098.9	20036	29051.6	113439	7530.5	4615.87	11277	8741.22	13540.3	15193.1	6721.84	29174.7	21718.2	9141.05	1186.84	14748.3	7750.69	10637.2	6278.07	7736.41
Q6PHR2	244.936	244.936	244.936	244.936	244.936	244.936	244.936	244.936	4841.37	18231.2	3294.1	8118.47	9599.58	4365.07	3474.64	6091.14	10417.8	969.649	7552.37	1618.39	29687.7	22227	1840.37	12352.1	5620.97	7851.24	1196.57	7797.52	2194.79
Q6UWP8	141.051	141.051	141.051	141.051	141.051	141.051	141.051	141.051	2972.38	2773.95	2755.48	2810.74	4499.89	754.912	1025.72	7248.65	2269.75	2863.28	8744.83	299.601	18074.8	9287.57	4170.27	2207.89	1851.78	3904.95	3977.08	2894.61	3075.31
Q7Z794	292.837	292.837	292.837	292.837	292.837	292.837	292.837	292.837	9494.26	10496.4	23396.5	2793.59	82645.3	10840	12913.7	15835.1	12640	27609	5002.46	1151.01	508659	163343	12163.5	11152.4	366238	16893.9	10257.3	10659.7	1292.04
Q86Y38	853.929	853.929	853.929	853.929	853.929	853.929	853.929	853.929	19123.5	12721.4	69576.8	68337.5	59864.3	63927.7	4573.11	58811.7	2934.88	16078.8	34813.4	102801	67054.1	226209	65066.5	5832.8	143712	8145.64	3241.24	77759.7	46574.8
Q8IZJ3	202.843	202.843	202.843	202.843	202.843	202.843	202.843	202.843	405.686	6206.1	2929.07	4477.69	4365.94	3397.33	3287.5	5750.91	4413.61	4223.11	6928.24	6145.02	45278.4	10581.5	4033.38	2323.66	4418.37	1676.92	6320.62	3053.63	3762.86
Q969X1	1821.23	1821.23	1821.23	1821.23	1821.23	1821.23	1821.23	1821.23	28543.2	26580.8	38783.4	23881	24974.4	27573	21775.7	36499	25118.5	21288.7	16813.7	3642.46	52946.2	45701.9	15096.9	25502.6	13618.4	22338.1	40622	22577.1	43913.8
Q96F10	1212.42	1212.42	1212.42	1212.42	1212.42	1212.42	1212.42	1212.42	12969.9	19572.5	12889.5	24131.8	16381.1	10420.8	5397.29	19390.5	20668.5	2424.84	16365.1	6838.4	9350.21	15188	20510.2	23841.5	27777.2	12871.2	37691.6	16965.2	22265.7
Q96MG2	198.083	198.083	198.083	198.083	198.083	198.083	198.083	198.083	109957	89833.8	14589.2	970.585	17125.4	3555.7	11947.5	26356.4	11036.1	44162.5	18083.6	22507.5	29991.6	49989	12012.3	13586	952.898	148063	4866.56	10090.7	85464.6
Q96TA1	530.73	530.73	530.73	530.73	530.73	530.73	530.73	530.73	1248.83	2409.27	1757.24	4636.9	17582.8	6015.91	7055.25	9006.63	3217.49	15413.7	5545.6	3784.52	4293.6	10359.4	2628.61	3640.9	1278.18	1216.53	5965.39	2590.27	12341.3
Q99832	1042.01	1042.01	1042.01	1042.01	1042.01	1042.01	1042.01	1042.01	25832.5	12738.7	2084.01	10327.5	17625.4	5000.31	11850.9	9480.01	5796.9	4656.26	6949.98	4187.78	85174	5452.05	3277.45	4742.34	10041.2	19951.7	19142.3	7209.83	10179.3
Q9BS40	807.541	807.541	807.541	807.541	807.541	807.541	807.541	807.541	6293.24	7325.03	7049.4	3276.29	6157.03	4012.56	4082.47	7078.92	5285.37	5722	5073.39	2065.4	18371.5	11901.5	4435.33	3217.02	4570.39	5031.01	8631.61	2422.65	3755.01
Q9BWD1	614.068	614.068	614.068	614.068	614.068	614.068	614.068	614.068	9372.62	17273.9	11951.5	15752.4	3654.62	7548.52	9740.35	24132.4	22330.4	14639.5	7312.84	3845.37	26576.9	13299	6219.6	10425.2	1701.51	8289.61	16088.8	7525.04	28012.2
Q9BXJ7	187.483	187.483	187.483	187.483	187.483	187.483	187.483	187.483	7734.23	5638.75	2563.22	4615.81	4398.01	3644.95	2860.88	17970.4	3171.56	3796.58	3410.78	3563.29	374.966	12016.7	3103.56	3342.72	1241.3	5524.54	5440.3	3245.42	4510.46
Q9H013	236.034	236.034	236.034	236.034	236.034	236.034	236.034	236.034	4561.93	5218.46	472.067	2233.63	7562.05	938.647	4335.58	29548.4	4788.32	24549.2	906.719	911.8	20780.4	7123.53	2711.22	3771.47	862.645	18263.9	6404.47	4420.25	7307.65
Q9NR99	0.5	0.5	0.5	0.5	0.5	0.5	0.5	0.5	4159.34	14621.8	3735.52	1	18504.3	4094.38	8422.12	6575.56	2361.21	13932.4	12520.5	1467.75	21911.4	9779.39	3439.34	4070.76	2996.5	3515.12	7303.26	3963.57	5384.32
Q9NY33	337.497	337.497	337.497	337.497	337.497	337.497	337.497	337.497	9434.44	6476.73	7505.05	7793.51	12300.7	4358.13	4001.02	9834.95	1523.6	5082.01	4719.65	2524.45	5248.69	11389.4	5220.7	1733.46	5199.72	4307.68	6487.18	5410.81	6703.94
Q9UKM7	381.327	381.327	381.327	381.327	381.327	381.327	381.327	381.327	2576.09	5431.8	2034.05	3054.94	6398.8	2059.67	7287.25	8898.26	3320.05	3556.69	3113.9	3547.32	20104.6	5015.88	3052.7	1656.48	2037.42	1641.89	263510	1177.39	762.653
Q9ULB1	201.222	201.222	201.222	201.222	201.222	201.222	201.222	201.222	11860.8	182048	96665.8	2255.6	1748.39	3836.39	57892.2	153849	108210	52768	1259.09	14244.5	722140	209545	110828	25232.4	51194.4	32233.1	11394.2	132730	128105
Q9UM54	330.248	330.248	330.248	330.248	330.248	330.248	330.248	330.248	1550.37	5976.54	3543.32	3961.89	6831.95	827.852	2695.07	3313.21	1609.65	5501.63	4508.21	1313.93	38505	3909.01	2165.67	1333.86	2030.11	3803.72	4111.65	2256.56	4343.4
Q9Y2V2	233.207	233.207	233.207	233.207	233.207	233.207	233.207	233.207	15735.1	5350.54	10208.6	466.414	9774.14	2395	7991.74	10779.4	5853.58	6761.16	3144.67	5518.06	107586	10960.1	1746.27	5042.8	1288.72	8070.9	10236.9	4167.68	7367.36
Q9Y5K8	548.83	548.83	548.83	548.83	548.83	548.83	548.83	548.83	33950.1	17743.9	4955.16	6994.49	15091.4	6225.98	5884.78	3979.5	4422.05	5366.15	5632.93	2231.66	44026.8	8674.17	2393.24	3402.65	4631.54	4136.62	10157.8	3325.7	7312.89
Q9Y6U3	752.982	752.982	752.982	752.982	752.982	752.982	752.982	752.982	6506.84	4461.91	5312.71	3891.22	12784.9	4132.91	6432.92	4335.2	5173.54	1742.89	7709.99	2546.31	14669.5	11042.8	4395.01	3257.16	11669	5306.74	1505.96	4029.94	2562.83
A0A087WSZ0	18858	2226.84	5896.47	8349.33	8907.73	6042.67	49637	31245.7	755.431	755.431	755.431	755.431	755.431	755.431	755.431	755.431	755.431	755.431	755.431	755.431	755.431	755.431	755.431	755.431	755.431	755.431	755.431	755.431	755.431
O00144	10594.1	6441.26	3229.71	16867.5	7283.25	5333.95	3162.6	3873.77	626.727	626.727	626.727	626.727	626.727	626.727	626.727	626.727	626.727	626.727	626.727	626.727	626.727	626.727	626.727	626.727	626.727	626.727	626.727	626.727	626.727
O00622	4958.1	3092.04	2313.12	12833	1873.99	2074.94	1230.23	1282.44	564.046	564.046	564.046	564.046	564.046	564.046	564.046	564.046	564.046	564.046	564.046	564.046	564.046	564.046	564.046	564.046	564.046	564.046	564.046	564.046	564.046
O43157	2618.44	8355.3	1353.27	16091.2	4102.44	2724.34	2937.69	2103.48	433.704	433.704	433.704	433.704	433.704	433.704	433.704	433.704	433.704	433.704	433.704	433.704	433.704	433.704	433.704	433.704	433.704	433.704	433.704	433.704	433.704
O60664	5121.41	4013.33	3691.86	9818.95	5816.51	56984.5	4799.64	1787.09	308.253	308.253	308.253	308.253	308.253	308.253	308.253	308.253	308.253	308.253	308.253	308.253	308.253	308.253	308.253	308.253	308.253	308.253	308.253	308.253	308.253
O60687	108860	16659.2	112745	21600.4	30367.5	103501	124412	40195	443.516	443.516	443.516	443.516	443.516	443.516	443.516	443.516	443.516	443.516	443.516	443.516	443.516	443.516	443.516	443.516	443.516	443.516	443.516	443.516	443.516
O60739;P41567	10247.2	3600.79	6410.92	16039.9	7597.28	11455.8	7460.32	7823.93	1800.39	1800.39	1800.39	1800.39	1800.39	1800.39	1800.39	1800.39	1800.39	1800.39	1800.39	1800.39	1800.39	1800.39	1800.39	1800.39	1800.39	1800.39	1800.39	1800.39	1800.39
O75051	3655.65	4885.12	3683.56	33155.1	4524.19	1010.87	4718.57	3611.31	505.433	505.433	505.433	505.433	505.433	505.433	505.433	505.433	505.433	505.433	505.433	505.433	505.433	505.433	505.433	505.433	505.433	505.433	505.433	505.433	505.433
O75326	3217.11	3112.4	15347	13614.8	5352.57	4644.18	7879.25	11072.9	288.616	288.616	288.616	288.616	288.616	288.616	288.616	288.616	288.616	288.616	288.616	288.616	288.616	288.616	288.616	288.616	288.616	288.616	288.616	288.616	288.616
O75752	6385.85	4766.11	3055.12	7631.86	2482.63	5179.01	8761.24	1208.78	569.574	569.574	569.574	569.574	569.574	569.574	569.574	569.574	569.574	569.574	569.574	569.574	569.574	569.574	569.574	569.574	569.574	569.574	569.574	569.574	569.574
O95206	2013.48	2850.85	2000.03	18591.9	1373.01	3431.69	4529.29	2822.01	479.508	479.508	479.508	479.508	479.508	479.508	479.508	479.508	479.508	479.508	479.508	479.508	479.508	479.508	479.508	479.508	479.508	479.508	479.508	479.508	479.508
O95398	1191.89	8337.42	421.568	34547.2	1131.52	1973.42	2568.48	354.71	153.643	153.643	153.643	153.643	153.643	153.643	153.643	153.643	153.643	153.643	153.643	153.643	153.643	153.643	153.643	153.643	153.643	153.643	153.643	153.643	153.643
P02545	65430.7	4958.48	1640.38	15356.9	3514.05	2866.27	2750.86	2253.34	352.78	352.78	352.78	352.78	352.78	352.78	352.78	352.78	352.78	352.78	352.78	352.78	352.78	352.78	352.78	352.78	352.78	352.78	352.78	352.78	352.78
P04179	4552.77	2727.86	3971.76	9419.41	1808.67	837.929	2672.64	3484.9	418.965	418.965	418.965	418.965	418.965	418.965	418.965	418.965	418.965	418.965	418.965	418.965	418.965	418.965	418.965	418.965	418.965	418.965	418.965	418.965	418.965
P05091	9218.46	3472.16	2564	23666	2089.62	2000.51	3431.03	2844.11	444.387	444.387	444.387	444.387	444.387	444.387	444.387	444.387	444.387	444.387	444.387	444.387	444.387	444.387	444.387	444.387	444.387	444.387	444.387	444.387	444.387
P06748	5006.35	3346.73	5627.42	16056.3	1329.46	2638.77	2065.15	8378.34	305.439	305.439	305.439	305.439	305.439	305.439	305.439	305.439	305.439	305.439	305.439	305.439	305.439	305.439	305.439	305.439	305.439	305.439	305.439	305.439	305.439
P13667	11951.6	2708.34	3784.4	7422.33	3858.75	1008.57	4047.26	4804.72	435.321	435.321	435.321	435.321	435.321	435.321	435.321	435.321	435.321	435.321	435.321	435.321	435.321	435.321	435.321	435.321	435.321	435.321	435.321	435.321	435.321
P14778	3486.6	1547.55	847.873	20536.6	5605.35	3298.3	766.114	2019.09	383.057	383.057	383.057	383.057	383.057	383.057	383.057	383.057	383.057	383.057	383.057	383.057	383.057	383.057	383.057	383.057	383.057	383.057	383.057	383.057	383.057
P22528	40746.6	12406.8	11534	33792.6	102865	28388	10261.1	8632.23	2194.64	2194.64	2194.64	2194.64	2194.64	2194.64	2194.64	2194.64	2194.64	2194.64	2194.64	2194.64	2194.64	2194.64	2194.64	2194.64	2194.64	2194.64	2194.64	2194.64	2194.64
P30084	5010.27	2690.74	426.494	11430.3	2372.4	3313.35	4096.64	5100.44	213.247	213.247	213.247	213.247	213.247	213.247	213.247	213.247	213.247	213.247	213.247	213.247	213.247	213.247	213.247	213.247	213.247	213.247	213.247	213.247	213.247
P30711	7362.14	2788.26	8630.67	7651.09	6149.32	6253.23	4048.09	8125.3	243.169	243.169	243.169	243.169	243.169	243.169	243.169	243.169	243.169	243.169	243.169	243.169	243.169	243.169	243.169	243.169	243.169	243.169	243.169	243.169	243.169
P34096	3828.63	4186.07	3304.34	10510	1105.16	3652.91	3977.39	7635.56	109.864	109.864	109.864	109.864	109.864	109.864	109.864	109.864	109.864	109.864	109.864	109.864	109.864	109.864	109.864	109.864	109.864	109.864	109.864	109.864	109.864
P35321	8637.01	9447.02	4365.27	18740.2	19086.3	4138.35	4652.71	4346.99	324.043	324.043	324.043	324.043	324.043	324.043	324.043	324.043	324.043	324.043	324.043	324.043	324.043	324.043	324.043	324.043	324.043	324.043	324.043	324.043	324.043
P50440	7923.43	4593.72	10700.8	14149.6	1378.55	4824	6489.65	5117.44	357.869	357.869	357.869	357.869	357.869	357.869	357.869	357.869	357.869	357.869	357.869	357.869	357.869	357.869	357.869	357.869	357.869	357.869	357.869	357.869	357.869
P52790	3595.71	3396.05	7166.16	35673.4	3630.79	3344.31	8161.13	2478.47	944.024	944.024	944.024	944.024	944.024	944.024	944.024	944.024	944.024	944.024	944.024	944.024	944.024	944.024	944.024	944.024	944.024	944.024	944.024	944.024	944.024
P52798	10459.3	5494.39	5210.06	63321.7	12484.1	3823.9	8266.47	16546.4	945.51	945.51	945.51	945.51	945.51	945.51	945.51	945.51	945.51	945.51	945.51	945.51	945.51	945.51	945.51	945.51	945.51	945.51	945.51	945.51	945.51
P54108	4481.59	3271.33	2600.35	360256	3505.66	2603.86	2059.48	3314.04	173.541	173.541	173.541	173.541	173.541	173.541	173.541	173.541	173.541	173.541	173.541	173.541	173.541	173.541	173.541	173.541	173.541	173.541	173.541	173.541	173.541
P57087	27303.8	14966.8	4250.12	9450	5729.73	4820.83	5170.77	7622.36	1078.14	1078.14	1078.14	1078.14	1078.14	1078.14	1078.14	1078.14	1078.14	1078.14	1078.14	1078.14	1078.14	1078.14	1078.14	1078.14	1078.14	1078.14	1078.14	1078.14	1078.14
P63220	11834.2	3748.67	8789.04	16219.3	6573.78	14367.5	8404.36	3394.59	458.858	458.858	458.858	458.858	458.858	458.858	458.858	458.858	458.858	458.858	458.858	458.858	458.858	458.858	458.858	458.858	458.858	458.858	458.858	458.858	458.858
P98173	4558.02	4051.93	2870.4	2323.99	1828.96	3832.25	4399.39	3329.79	766.09	766.09	766.09	766.09	766.09	766.09	766.09	766.09	766.09	766.09	766.09	766.09	766.09	766.09	766.09	766.09	766.09	766.09	766.09	766.09	766.09
Q07699	7139.86	5389.36	2217.02	16969.5	1438.07	1661.59	2255.05	2148.69	489.329	489.329	489.329	489.329	489.329	489.329	489.329	489.329	489.329	489.329	489.329	489.329	489.329	489.329	489.329	489.329	489.329	489.329	489.329	489.329	489.329
Q13316	4763.12	3227.57	1474.38	31394.9	3370.44	617.126	2276.46	430.416	215.208	215.208	215.208	215.208	215.208	215.208	215.208	215.208	215.208	215.208	215.208	215.208	215.208	215.208	215.208	215.208	215.208	215.208	215.208	215.208	215.208
Q14031	6031.64	6940.38	4545.09	30042.9	2893.7	2916.91	10690.6	6702.06	774.228	774.228	774.228	774.228	774.228	774.228	774.228	774.228	774.228	774.228	774.228	774.228	774.228	774.228	774.228	774.228	774.228	774.228	774.228	774.228	774.228
[truncated: 29 more rows]

## Sheet: After treatment
Table S2B The protein list in treatment-resistant group and treatment-effective group after GC treatment
[truncated: 1,654 more rows]
