# Supplementary material for: Urinary Proteomics Analysis of Active Vitiligo Patients: Biomarkers for Steroid Treatment Efficacy Prediction and Monitoring
Source: Front Mol Biosci. 2022 Feb 17;9:761562. doi: 10.3389/fmolb.2022.761562 (PMC8891126; doi:10.3389/fmolb.2022.761562)
Supplement: Supplementary file 2 [file Table3.xlsx]

## Sheet: DEPs
Table S3: Differential expressed proteins between treatment effective/resistant group before glucocorticoid treatment
Var ID (Primary)	Gene	Name	FC in discovery group	log2(FC) in discovery group	log2(FC) in validation group	AUC in validation group
O95834	EML2	EMAP like 2	0.28524	-1.8098	-1.617	0.98214
Q13277	STX3	syntaxin 3	0.39357	-1.3453	-2.4212	0.95238
P78371	CCT2	chaperonin containing TCP1 subunit 2	0.37614	-1.4107	-2.2642	0.94643
O43511	SLC26A4	solute carrier family 26 member 4	0.027857	-5.1658	-3.3693	0.92262
O75051	PLXNA2	plexin A2	11.385	3.5091	1.7017	0.92262
P01589	IL2RA	interleukin 2 receptor subunit alpha	0.64805	-0.62583	-3.0336	0.90476
P31153	MAT2A	methionine adenosyltransferase 2A	0.14897	-2.7469	-2.0058	0.90476
Q9UM54	MYO6	myosin VI	0.15132	-2.7244	-2.5535	0.90476
P20930	FLG	filaggrin	0.45196	-1.1457	-1.9774	0.89881
Q9Y6U3	SCIN	scinderin	0.19676	-2.3455	-2.1261	0.89286
P54108	CRISP3	cysteine rich secretory protein 3	14.437	3.8517	1.1735	0.8869
P22748	CA4	carbonic anhydrase 4	0.33509	-1.5774	-1.9311	0.88095
P51580	TPMT	thiopurine S-methyltransferase	0.49945	-1.0016	-1.6859	0.875
Q9Y2V2	CARHSP1	calcium regulated heat stable protein 1	0.42707	-1.2275	-2.0316	0.86905
O75436	VPS26A	VPS26, retromer complex component A	2.0983	1.0692	2.1108	0.8631
Q96TA1	NIBAN2	niban apoptosis regulator 2	0.37749	-1.4055	-1.4907	0.8631
O00144	FZD9	frizzled class receptor 9	3.7278	1.8983	1.4968	0.85714
O60271	SPAG9	sperm associated antigen 9	0.22111	-2.1771	-1.6009	0.85714
Q9BS40	LXN	latexin	0.43231	-1.2099	-1.6639	0.85714
Q9Y5K8	ATP6V1D	ATPase H+ transporting V1 subunit D	0.10304	-3.2787	-2.7227	0.85714
P52790	HK3	hexokinase 3	1.4243	0.51026	1.8309	0.85119
Q8N474	SFRP1	secreted frizzled related protein 1	46.799	5.5484	1.3288	0.85119
O15204	ADAMDEC1	ADAM like decysin 1	0.88938	-0.16912	-1.8281	0.84524
P13861	PRKAR2A	protein kinase cAMP-dependent type II regulatory subunit alpha	0.34957	-1.5163	-1.7482	0.84524
Q8IZJ3	CPAMD8	C3 and PZP like alpha-2-macroglobulin domain containing 8	0.21132	-2.2425	-2.8776	0.83929
Q9NY33	DPP3	dipeptidyl peptidase 3	0.24573	-2.0249	-1.2142	0.83929
P61981	YWHAG	tyrosine 3-monooxygenase/tryptophan 5-monooxygenase activation protein gamma	0.48826	-1.0343	-1.6138	0.83333
Q04695	KRT17	keratin 17	0.22863	-2.1289	-2.1548	0.83333
Q99832	CCT7	chaperonin containing TCP1 subunit 7	0.20632	-2.2771	-1.406	0.83333
Q8NB37	GATD1	glutamine amidotransferase like class 1 domain containing 1	3.624	1.8576	1.2771	0.82738
Q9Y5Y6	ST14	suppression of tumorigenicity 14	1.5939	0.67255	1.6251	0.82738
Q9Y644	RFNG	RFNG O-fucosylpeptide 3-beta-N-acetylglucosaminyltransferase	4.5847	2.1968	1.3312	0.82738
P01903	HLA-DRA	major histocompatibility complex, class II, DR alpha	0.33915	-1.56	-1.325	0.82143
Q9UN74	PCDHA4	protocadherin alpha 4	4.9199	2.2986	1.0215	0.82143
Q9Y3Q0	NAALAD2	N-acetylated alpha-linked acidic dipeptidase 2	2.5908	1.3734	1.2409	0.82143
Q969T9	WBP2	WW domain binding protein 2	1.3178	0.39817	1.1344	0.81548
Q96CN7	ISOC1	isochorismatase domain containing 1	2.0985	1.0693	0.90855	0.81548
Q96MG2	JSRP1	junctional sarcoplasmic reticulum protein 1	0.28532	-1.8094	-2.1638	0.81548
O75354	ENTPD6	ectonucleoside triphosphate diphosphohydrolase 6	0.32725	-1.6115	-0.97325	0.80357
P30084	ECHS1	enoyl-CoA hydratase, short chain 1	3.7302	1.8992	1.4115	0.80357
Q6UWP8	SBSN	suprabasin	0.51447	-0.95883	-1.5207	0.80357
O15484	CAPN5	calpain 5	0.44552	-1.1664	-1.9551	0.79762
P54707	ATP12A	ATPase H+/K+ transporting non-gastric alpha2 subunit	0.31911	-1.6479	-1.3986	0.79762
Q13938	CAPS	calcyphosine	0.2019	-2.3083	-1.4141	0.79167
P28072	PSMB6	proteasome 20S subunit beta 6	0.43063	-1.2155	-1.3729	0.78571
P30711	GSTT1	glutathione S-transferase theta 1	1.2392	0.30946	1.0046	0.78571
P42330	AKR1C3	aldo-keto reductase family 1 member C3	0.41957	-1.253	-1.1974	0.78571
Q9NR99	MXRA5	matrix remodeling associated 5	0.095594	-3.3869	-1.1281	0.78571
P84095	RHOG	ras homolog family member G	0.24667	-2.0193	-1.3635	0.77976
Q5JTV8	TOR1AIP1	torsin 1A interacting protein 1	3.2949	1.7203	1.0247	0.77381
Q96FQ6	S100A16	S100 calcium binding protein A16	10.295	3.3639	0.76849	0.77381
A0A087WSZ0	IGKV1D-8	immunoglobulin kappa variable 1D-8	2.9527	1.562	0.46446	0.76786
O75752	B3GALNT1	beta-1,3-N-acetylgalactosaminyltransferase 1 (globoside blood group)	2.5839	1.3695	0.91918	0.76786
P06748	NPM1	nucleophosmin 1	2.2589	1.1756	0.68071	0.76786
P10643	C7	complement C7	0.85725	-0.22222	-0.8614	0.76786
P51178	PLCD1	phospholipase C delta 1	0.2676	-1.9019	-1.1488	0.76786
P57735	RAB25	RAB25, member RAS oncogene family	0.4364	-1.1963	-0.4247	0.76786
Q5T2W1	PDZK1	PDZ domain containing 1	0.20846	-2.2622	-1.0384	0.76786
Q8NFY4	SEMA6D	semaphorin 6D	3.6557	1.8702	0.79703	0.76786
P08833	IGFBP1	insulin like growth factor binding protein 1	0.79155	-0.33725	-0.87935	0.7619
P09455	RBP1	retinol binding protein 1	0.28566	-1.8076	-0.72556	0.7619
P35813	PPM1A	protein phosphatase, Mg2+/Mn2+ dependent 1A	0.39401	-1.3437	-0.92436	0.7619
Q10567	AP1B1	adaptor related protein complex 1 subunit beta 1	0.42338	-1.24	-1.3182	0.7619
Q14703	MBTPS1	membrane bound transcription factor peptidase, site 1	0.21557	-2.2137	-0.92263	0.7619
Q15762	CD226	CD226 molecule	3.9597	1.9854	1.1545	0.7619
P25788	PSMA3	proteasome 20S subunit alpha 3	0.46568	-1.1026	-0.91809	0.75595
P32926	DSG3	desmoglein 3	0.42821	-1.2236	-0.9936	0.75595
P43626	KIR2DL1/KIR2DL3	killer cell immunoglobulin like receptor, two Ig domains and long cytoplasmic tail 3	0.075347	-3.7303	-2.7859	0.75595
P60842	EIF4A1	eukaryotic translation initiation factor 4A1	6.0354	2.5935	0.95007	0.75595
Q96H20	SNF8	SNF8 subunit of ESCRT-II	2.2921	1.1967	0.85736	0.75595
Q9Y6C2	EMILIN1	elastin microfibril interfacer 1	1.7117	0.7754	0.75458	0.75595
P36952	SERPINB5	serpin family B member 5	0.14046	-2.8318	-0.37271	0.75
P49641	MAN2A2	mannosidase alpha class 2A member 2	0.1003	-3.3176	-3.5768	0.75
Q9UKM7	MAN1B1	mannosidase alpha class 1B member 1	0.12588	-2.9899	-1.2475	0.75
O14950;P19105	MYL12B	myosin light chain 12B	0.16169	-2.6287	-0.97653	0.74405
O95398	RAPGEF3	Rap guanine nucleotide exchange factor 3	8.6232	3.1082	0.87826	0.74405
P49368	CCT3	chaperonin containing TCP1 subunit 3	0.53326	-0.90708	-2.1512	0.74405
P98173	FAM3A	FAM3 metabolism regulating signaling molecule A	1.6992	0.76488	0.92426	0.74405
P50440	GATM	glycine amidinotransferase	1.2829	0.35941	1.0665	0.7381
Q9UBP0	SPAST	spastin	1.8019	0.84955	0.83384	0.7381
A0A075B6H9	IGLV4-69	immunoglobulin lambda variable 4-69	0.2622	-1.9313
A0A0C4DH72	IGKV1-6	immunoglobulin kappa variable 1-6	1.6667	0.73699
A8K2U0	A2ML1	alpha-2-macroglobulin like 1	0.54682	-0.87085
O00560	SDCBP	syndecan binding protein	0.62174	-0.68563
O14638	ENPP3	ectonucleotide pyrophosphatase/phosphodiesterase 3	2.1585	1.11
O14786	NRP1	neuropilin 1	0.59962	-0.73789
O15031	PLXNB2	plexin B2	0.40389	-1.308
O15144	ARPC2	actin related protein 2/3 complex subunit 2	0.26596	-1.9107
O15240	VGF	VGF nerve growth factor inducible	2.7725	1.4712
O43157	PLXNB1	plexin B1	3.2137	1.6842
O60687	SRPX2	sushi repeat containing protein X-linked 2	3.9692	1.9889
O75326	SEMA7A	semaphorin 7A (John Milton Hagen blood group)	3.1963	1.6764
O75351	VPS4B	vacuolar protein sorting 4 homolog B	0.54626	-0.87234
O75594	PGLYRP1	peptidoglycan recognition protein 1	1.5698	0.65055
O75608	LYPLA1	lysophospholipase 1	0.43744	-1.1928
O75891	ALDH1L1	aldehyde dehydrogenase 1 family member L1	0.47369	-1.078
O75955	FLOT1	flotillin 1	0.3708	-1.4313
O95206	PCDH8	protocadherin 8	3.2323	1.6926
O95297	MPZL1	myelin protein zero like 1	0.48985	-1.0296
P00441	SOD1	superoxide dismutase 1	0.64038	-0.64299
P01036	CST4	cystatin S	1.6312	0.70598
P01116	KRAS	KRAS proto-oncogene, GTPase	0.46579	-1.1022
P01133	EGF	epidermal growth factor	0.62226	-0.68441
P01871	IGHM	immunoglobulin heavy constant mu	1.8193	0.86339
P02461	COL3A1	collagen type III alpha 1 chain	0.77231	-0.37275
P04075	ALDOA	aldolase, fructose-bisphosphate A	0.15367	-2.7021
P05451	REG1A	regenerating family member 1 alpha	4.5653	2.1907
P06731	CEACAM5	CEA cell adhesion molecule 5	1.9648	0.97437
P07148	FABP1	fatty acid binding protein 1	0.65099	-0.6193
P07339	CTSD	cathepsin D	0.7684	-0.38007
P07357	C8A	complement C8 alpha chain	2.5589	1.3555
P07358	C8B	complement C8 beta chain	13.202	3.7227
P07437	TUBB	tubulin beta class I	0.56626	-0.82048
P08133	ANXA6	annexin A6	0.34605	-1.5309
P08238	HSP90AB1	heat shock protein 90 alpha family class B member 1	0.6103	-0.71241
P09488	GSTM1	glutathione S-transferase mu 1	0.21652	-2.2074
P09936	UCHL1	ubiquitin C-terminal hydrolase L1	0.47029	-1.0884
P0DP23;P0DP24;P0DP25	CALM1 (includes others)	calmodulin 1	0.3286	-1.6056
P10301	RRAS	RAS related	0.46799	-1.0954
P10809	HSPD1	heat shock protein family D (Hsp60) member 1	0.45546	-1.1346
P10912	GHR	growth hormone receptor	1.854	0.89067
P11021	HSPA5	heat shock protein family A (Hsp70) member 5	0.51107	-0.96841
P11142	HSPA8	heat shock protein family A (Hsp70) member 8	0.64466	-0.63339
P11586	MTHFD1	methylenetetrahydrofolate dehydrogenase, cyclohydrolase and formyltetrahydrofolate synthetase 1	0.53047	-0.91465
P11766	ADH5	alcohol dehydrogenase 5 (class III), chi polypeptide	0.42323	-1.2405
P13667	PDIA4	protein disulfide isomerase family A member 4	2.7058	1.4361
P14778	IL1R1	interleukin 1 receptor type 1	2.5874	1.3715
P16070	CD44	CD44 molecule (Indian blood group)	0.4959	-1.0119
P16083	NQO2	N-ribosyldihydronicotinamide:quinone reductase 2	0.47424	-1.0763
P16152	CBR1	carbonyl reductase 1	0.48396	-1.0471
P16989	YBX3	Y-box binding protein 3	0.59254	-0.75501
P17927	CR1	complement C3b/C4b receptor 1 (Knops blood group)	0.49231	-1.0224
P17987	TCP1	t-complex 1	0.25003	-1.9998
P18085	ARF4	ADP ribosylation factor 4	0.52378	-0.93296
P18669	PGAM1	phosphoglycerate mutase 1	0.55917	-0.83864
P20933	AGA	aspartylglucosaminidase	2.9069	1.5395
P21796	VDAC1	voltage dependent anion channel 1	0.22152	-2.1745
P23526	AHCY	adenosylhomocysteinase	0.45793	-1.1268
P24298	GPT	glutamic--pyruvic transaminase	0.42068	-1.2492
P25025	CXCR2	C-X-C motif chemokine receptor 2	0.35965	-1.4753
P25398	RPS12	ribosomal protein S12	0.31747	-1.6553
P25815	S100P	S100 calcium binding protein P	0.21822	-2.1961
P27482	CALML3	calmodulin like 3	0.37053	-1.4323
P30044	PRDX5	peroxiredoxin 5	0.37585	-1.4118
P32942	ICAM3	intercellular adhesion molecule 3	0.53093	-0.91339
P34096	RNASE4	ribonuclease A family member 4	2.5183	1.3324
P35443	THBS4	thrombospondin 4	0.35492	-1.4944
P35558	PCK1	phosphoenolpyruvate carboxykinase 1	0.62262	-0.68357
P38606	ATP6V1A	ATPase H+ transporting V1 subunit A	0.40897	-1.2899
P41181	AQP2	aquaporin 2	0.43189	-1.2113
P43251	BTD	biotinidase	1.5465	0.62901
P45880	VDAC2	voltage dependent anion channel 2	0.43056	-1.2157
P46926	GNPDA1	glucosamine-6-phosphate deaminase 1	0.50333	-0.99042
P48304	REG1B	regenerating family member 1 beta	5.1676	2.3695
P48643	CCT5	chaperonin containing TCP1 subunit 5	0.47623	-1.0703
P50148	GNAQ	G protein subunit alpha q	0.50206	-0.99407
P50991	CCT4	chaperonin containing TCP1 subunit 4	0.48219	-1.0523
P51654	GPC3	glypican 3	1.838	0.87813
P52565	ARHGDIA	Rho GDP dissociation inhibitor alpha	0.36473	-1.4551
P52798	EFNA4	ephrin A4	2.898	1.5351
P53634	CTSC	cathepsin C	0.55837	-0.84071
P53990	IST1	IST1 factor associated with ESCRT-III	0.63122	-0.66378
P54652	HSPA2	heat shock protein family A (Hsp70) member 2	0.50898	-0.97432
P56537	EIF6	eukaryotic translation initiation factor 6	0.51627	-0.9538
P60903	S100A10	S100 calcium binding protein A10	0.39485	-1.3406
P61224	RAP1B	RAP1B, member of RAS oncogene family	0.55258	-0.85575
P61225	RAP2B	RAP2B, member of RAS oncogene family	0.7633	-0.38968
P61769	B2M	beta-2-microglobulin	4.2635	2.0921
P62834	RAP1A	RAP1A, member of RAS oncogene family	0.4476	-1.1597
P62879	GNB2	G protein subunit beta 2	0.67103	-0.57556
P63092;Q5JWF2	GNAS	GNAS complex locus	0.47302	-1.08
P63208	SKP1	S-phase kinase associated protein 1	0.51352	-0.9615
P63220	RPS21	ribosomal protein S21	3.0721	1.6192
P68104;Q5VTE0	EEF1A1	eukaryotic translation elongation factor 1 alpha 1	0.3489	-1.5191
P68371	TUBB4B	tubulin beta 4B class IVb	0.57384	-0.80128
P78330	PSPH	phosphoserine phosphatase	0.43823	-1.1903
P98164	LRP2	LDL receptor related protein 2	0.65281	-0.61527
Q07837	SLC3A1	solute carrier family 3 member 1	0.54202	-0.88359
Q09328	MGAT5	alpha-1,6-mannosylglycoprotein 6-beta-N-acetylglucosaminyltransferase	0.64414	-0.63455
Q12913	PTPRJ	protein tyrosine phosphatase receptor type J	0.50062	-0.99822
Q12929	EPS8	epidermal growth factor receptor pathway substrate 8	0.31595	-1.6622
Q13332	PTPRS	protein tyrosine phosphatase receptor type S	0.6315	-0.66315
Q13753	LAMC2	laminin subunit gamma 2	0.55806	-0.84151
Q14031	COL4A6	collagen type IV alpha 6 chain	4.8975	2.292
Q14117	DPYS	dihydropyrimidinase	0.52303	-0.93505
Q14914	PTGR1	prostaglandin reductase 1	0.48919	-1.0315
Q15323	KRT31	keratin 31	0.27315	-1.8722
Q15819	UBE2V2	ubiquitin conjugating enzyme E2 V2	0.47442	-1.0758
Q16698	DECR1	2,4-dienoyl-CoA reductase 1	0.50901	-0.97424
Q16832	DDR2	discoidin domain receptor tyrosine kinase 2	0.50081	-0.99767
Q16864	ATP6V1F	ATPase H+ transporting V1 subunit F	0.48566	-1.042
Q3LXA3	TKFC	triokinase and FMN cyclase	0.60533	-0.7242
Q5VW32	BROX	BRO1 domain and CAAX motif containing	0.56121	-0.83339
Q6P9A2	GALNT18	polypeptide N-acetylgalactosaminyltransferase 18	0.62303	-0.68262
Q6V0I7	FAT4	FAT atypical cadherin 4	0.60113	-0.73425
Q6XQN6	NAPRT	nicotinate phosphoribosyltransferase	7.5052	2.9079
Q7KYR7;Q8WVV5	BTN2A1	butyrophilin subfamily 2 member A1	1.6327	0.70723
Q86Y38	XYLT1	xylosyltransferase 1	1.0035	0.0049853
Q8N2S1	LTBP4	latent transforming growth factor beta binding protein 4	2.1591	1.1104
Q8N5I2	ARRDC1	arrestin domain containing 1	0.42143	-1.2466
Q8N8N7	PTGR2	prostaglandin reductase 2	1.4755	0.56124
Q8NFT8	DNER	delta/notch like EGF repeat containing	1.7122	0.77588
Q8TBP5	FAM174A	family with sequence similarity 174 member A	0.77758	-0.36294
Q8TCD5	NT5C	5', 3'-nucleotidase, cytosolic	0.51808	-0.94875
Q8WUM4	PDCD6IP	programmed cell death 6 interacting protein	0.43204	-1.2108
Q92485	SMPDL3B	sphingomyelin phosphodiesterase acid like 3B	0.46979	-1.0899
Q969L2	MAL2	mal, T cell differentiation protein 2 (gene/pseudogene)	0.56516	-0.82328
Q96A22	C11orf52	chromosome 11 open reading frame 52	0.63551	-0.65401
Q96AP7	ESAM	endothelial cell adhesion molecule	1.8427	0.88184
Q96F10	SAT2	spermidine/spermine N1-acetyltransferase family member 2	0.57726	-0.7927
Q96FN5	KIF12	kinesin family member 12	0.64418	-0.63446
Q96GA7	SDSL	serine dehydratase like	3.1121	1.6379
Q96GW7	BCAN	brevican	0.80156	-0.31912
Q96HD9	ACY3	aminoacylase 3	0.35738	-1.4845
Q99972	MYOC	myocilin	3.0769	1.6215
Q99988	GDF15	growth differentiation factor 15	2.3008	1.2022
Q9BUJ0	ABHD14A	abhydrolase domain containing 14A	3.0654	1.6161
Q9BWD1	ACAT2	acetyl-CoA acetyltransferase 2	0.1594	-2.6492
Q9BXJ7	AMN	amnion associated transmembrane protein	0.29803	-1.7465
Q9BXS4	TMEM59	transmembrane protein 59	2.53	1.3391
Q9H013	ADAM19	ADAM metallopeptidase domain 19	1.0365	0.051714
Q9H223	EHD4	EH domain containing 4	0.39593	-1.3367
Q9H4M9	EHD1	EH domain containing 1	0.4458	-1.1655
Q9H6S3	EPS8L2	EPS8 like 2	0.56864	-0.81441
Q9H9H4	VPS37B	VPS37B subunit of ESCRT-I	0.54612	-0.87271
Q9HBG4	ATP6V0A4	ATPase H+ transporting V0 subunit a4	0.54525	-0.87502
Q9HC56	PCDH9	protocadherin 9	0.28446	-1.8137
Q9HD42	CHMP1A	charged multivesicular body protein 1A	0.53005	-0.91581
Q9NP85	NPHS2	NPHS2 stomatin family member, podocin	0.44677	-1.1624
Q9NQR4	NIT2	nitrilase family member 2	0.65723	-0.60554
Q9NZN3	EHD3	EH domain containing 3	0.45844	-1.1252
Q9UBI6	GNG12	G protein subunit gamma 12	0.62403	-0.68031
Q9UIQ6	LNPEP	leucyl and cystinyl aminopeptidase	0.62563	-0.67661
Q9UJ99	CDH22	cadherin 22	0.49518	-1.014
Q9UKK9	NUDT5	nudix hydrolase 5	0.59294	-0.75403
Q9UKR3	KLK13	kallikrein related peptidase 13	0.45673	-1.1306
Q9ULB1	NRXN1	neurexin 1	4.0965	2.0344
Q9ULK6	RNF150	ring finger protein 150	0.3633	-1.4608
Q9UN37	VPS4A	vacuolar protein sorting 4 homolog A	0.55453	-0.85066
Q9UNZ2	NSFL1C	NSFL1 cofactor	1.6406	0.71422
Q9Y240	CLEC11A	C-type lectin domain containing 11A	4.9841	2.3173
Q9Y279	VSIG4	V-set and immunoglobulin domain containing 4	2.2453	1.1669
Q9Y3E7	CHMP3	charged multivesicular body protein 3	0.42284	-1.2418
Q9Y6W3	CAPN7	calpain 7	0.60449	-0.72622
Q8TDL5	BPIFB1	BPI fold containing family B member 1	2.1884	1.1299

## Sheet: Disease and biofunction
Table S3. Canonical pathway, and Disease and Bio function analysis of differential proteins of treatment resistant/effective group before GCs. −Log(P-value) >1.3: significantly enriched.
Disease and biofunction
Categories	Diseases or Functions Annotation	p-value	Molecules
Amino Acid Metabolism	Metabolism of folic acid	0.00152	ADH5,ALDH1L1,MTHFD1
Dermatological Diseases	Dermatitis	3.14e-06	AHCY,ARHGDIA,CBR1,CD44,DSG3,EEF1A1,FLG,FLOT1,HLA-DRA,IGHM,IGKV1D-8,IL1R1,IL2RA,KLK13,KRT17,SERPINB5,TUBB4B,VDAC2
Dermatological Diseases	Psoriasis	1.36e-05	ADAMDEC1,ARHGDIA,ATP12A,CCT5,CXCR2,DSG3,EEF1A1,EIF6,FLG,GSTM1,HSPA5,HSPA8,IL2RA,KLK13,KRT17,NRP1,PDZK1,PGAM1,PSMA3,PSMB6,S100P,SERPINB5,TUBB,VDAC1
Dermatological Diseases	Lichen planus	2.87e-05	B2M,CALML3,CD44,COL3A1,EEF1A1,HLA-DRA,KRT17,TMEM59
Dermatological Diseases	Atopic dermatitis	8.48e-05	AHCY,CBR1,CD44,EEF1A1,FLG,FLOT1,HLA-DRA,IGHM,IGKV1D-8,IL2RA,KLK13,KRT17,VDAC2
Dermatological Diseases	Chronic skin disorder	0.00144	ARHGDIA,ATP12A,CCT5,DSG3,GSTM1,HSPA8,IL2RA,KRT17,NRP1,PGAM1,SERPINB5
Dermatological Diseases	Skin cancer	0.00416	A2ML1,ACY3,ADAM19,ADAMDEC1,AGA,AHCY,AKR1C3,ALDH1L1,AP1B1,AQP2,ARF4,ARPC2,ARRDC1,ATP12A,ATP6V0A4,ATP6V1A,ATP6V1D,B2M,BCAN,BPIFB1,BTD,BTN2A1,C7,C8A,C8B,CA4,CALML3,CAPN5,CAPN7,CARHSP1,CCT2,CCT3,CCT5,CCT7,CD226,CD44,CDH22,CEACAM5,CHMP1A,CLEC11A,COL3A1,COL4A6,CPAMD8,CR1,CRISP3,CST4,CTSC,CTSD,CXCR2,DDR2,DECR1,DNER,DPP3,DPYS,DSG3,EEF1A1,EGF,EHD1,EHD3,EHD4,EIF6,EMILIN1,ENPP3,ENTPD6,EPS8,EPS8L2,ESAM,FAT4,…
Dermatological Diseases	Advanced stage atopic dermatitis	0.00457	FLG,KRT17
Immune Response	Differentiation of helper T lymphocytes	0.00766	HLA-DRA,IL2RA,SFRP1
Connective Tissue Disorders	Rheumatic Disease	0.00453	ALDOA,B2M,CD44,COL3A1,COL4A6,CR1,CRISP3,CXCR2,DDR2,DPYS,EHD4,GHR,GNAQ,GNAS,GNB2,GSTM1,GSTT1,HLA-DRA,HSPA8,HSPD1,ICAM3,IGFBP1,IGHM,IL1R1,IL2RA,KRAS,MYO6,NRP1,PRDX5,S100A10,SERPINB5,TUBB4B,VSIG4

## Sheet:  Canonical Pathways
Table S3. Canonical pathway, and Disease and Bio function analysis of differential proteins of treatment resistant/effective group before GCs. −Log(P-value) >1.3: significantly enriched.
Canonical Pathways
Ingenuity Canonical Pathways	-log(p-value)	Molecules
Retinoate Biosynthesis II	1.34	ADAM19,ADAMDEC1,ARPC2,CHMP1A,EFNA4,EGF,FZD9,GNAQ,GNAS,GNB2,GNG12,KRAS,LNPEP,MYL12B,NRP1,PLCD1,PLXNA2,PLXNB1,PLXNB2,PRKAR2A,RAP1A,RAP1B,RAP2B,RRAS,SDCBP,SEMA6D,SEMA7A,TUBB,TUBB4B
Glutathione Redox Reactions I	1.54	CALM1 (includes others), GNAQ, GNAS, GNB2, GNG12, KRAS, PRKAR2A, RAP1A, RAP1B, RAP2B, RRAS
Glutathione-mediated Detoxification	1.44	ATP6V0A4,ATP6V1A,ATP6V1D,ATP6V1F,B2M,CTSC,CTSD,HLA-DRA,PRDX5,TUBB,TUBB4B,VPS37B
Glutathione Redox Reactions I	1.54	ARPC2,CALM1 (includes others), GNAQ, GNAS, GNB2, GNG12, KRAS, RAP1A, RAP1B, RAP2B, RRAS
Natural Killer Cell Signaling	5.56	EGF,GNAQ,GNAS,KRAS,NT5C,PLCD1,PRKAR2A,RAP1A,RAP1B,RAP2B,RRAS,TUBB,TUBB4B
IL-17 Signaling	1.74	ARPC2,EFNA4,EGF,GNAQ,GNAS,GNB2,GNG12,KRAS,RAP1A,RAP1B,RAP2B,RRAS,SDCBP
IL-8 Signaling	6.02	CXCR2,GNAQ,GNAS,GNB2,GNG12,KRAS,PRKAR2A,RAP1A,RAP1B,RAP2B,RRAS
NF-κB Signaling	1.31	AQP2,CALM1 (includes others), GNAQ, GNAS, GNB2, GNG12, KRAS, RAP1A, RAP1B, RAP2B, RRAS
CXCR4 Signaling	5.46	EGF,GNAQ,GNAS,GNB2,GNG12,KRAS,MYL12B,PLCD1,RAP1A,RAP1B,RAP2B,RHOG,RRAS
IL-2 Signaling	4.13	CXCR2,EGF,GNAQ,GNAS,GNB2,GNG12,KRAS,MYL12B,RAP1A,RAP1B,RAP2B,RHOG,RRAS
IL-4 Signaling	3.23	GHR,GNAQ,GNAS,HSP90AB1,IL1R1,KRAS,PLCD1,PRKAR2A,RAP1A,RAP1B,RAP2B,RRAS
IL-1 Signaling	3.1	CALM1 (includes others), GNAQ, GNAS, GNB2, GNG12, KRAS, MYL12B, PLCD1, PRKAR2A, RAP1A, RAP1B, RAP2B, RHOG, RRAS
IL-6 Signaling	2.42	EGF,GNAQ,KRAS,RAP1A,RAP1B,RAP2B,RRAS,YWHAG
mTOR Signaling	3.19	CALM1 (includes others), GNAQ, KRAS, PLCD1, PRKAR2A, RAP1A, RAP1B, RAP2B, RAPGEF3, RRAS
Melanocyte Development and Pigmentation Signaling	3.95	KRAS,PDCD6IP,PLCD1,RAP1A,RAP1B,RAP2B,RRAS,TUBB,TUBB4B,YWHAG
JAK/Stat Signaling	3.42	GNB2,GNG12,KRAS,NT5C,RAP1A,RAP1B,RAP2B,RRAS
TGF-β Signaling	2.28	GNAQ,GNB2,GNG12,KRAS,PLCD1,PRKAR2A,RAP1A,RAP1B,RAP2B,RRAS
PI3K/AKT Signaling	5.46	GNAQ,GNAS,GNB2,GNG12,KRAS,PRKAR2A,RAP1A,RAP1B,RAP2B,RRAS
STAT3 Pathway	5.39	B2M,CD226,COL3A1,HSPA2,HSPA5,HSPA8,KIR2DL1/KIR2DL3,KRAS,RAP1A,RAP1B,RAP2B,RRAS
PPAR Signaling	3.68	CALM1 (includes others), GNAQ, GNAS, GNB2, GNG12, KRAS, RAP1A, RAP1B, RAP2B, RRAS
Estrogen Receptor Signaling	3.63	CXCR2,GDF15,GHR,HSP90AB1,IL1R1,IL2RA,KRAS,RAP1A,RAP1B,RAP2B,RRAS,YWHAG
Glucocorticoid Receptor Signaling	4.72	GNAQ,GNAS,GNB2,GNG12,KRAS,MYL12B,RAP1A,RAP1B,RAP2B,RHOG,RRAS
Androgen Signaling	1.86	CXCR2,EGF,GHR,IL1R1,IL2RA,KRAS,RAP1A,RAP1B,RAP2B,RRAS
PPARα/RXRα Activation	5.85	ATP6V0A4,ATP6V1A,ATP6V1D,ATP6V1F,KRAS,RAP1A,RAP1B,RAP2B,RRAS
PXR/RXR Activation	1.44	CBR1,CCT7,GSTM1,GSTT1,HSP90AB1,KRAS,NQO2,RAP1A,RAP1B,RAP2B,RRAS,SOD1
