# Supplementary material for: Urinary Proteomics Analysis of Active Vitiligo Patients: Biomarkers for Steroid Treatment Efficacy Prediction and Monitoring
Source: Front Mol Biosci. 2022 Feb 17;9:761562. doi: 10.3389/fmolb.2022.761562 (PMC8891126; doi:10.3389/fmolb.2022.761562)
Supplement: Supplementary file 3 [file Table4.XLSX]

## Sheet: DEPs
Table S4: Differential expressed proteins between treatment effective/resistant group after glucocorticoid treatment
Var ID (Primary)	Gene	Name	FC in discovery group	log2(FC) in discovery group	log2(FC) in validation group	AUC in validation group
P13667	PDIA4	protein disulfide isomerase family A member 4	0.26298	-1.927	-3.2683	0.95238
P31153	MAT2A	methionine adenosyltransferase 2A	0.21488	-2.2184	-3.659	0.93452
Q92817	EVPL	envoplakin	0.30491	-1.7136	-3.4137	0.93452
Q969H8	MYDGF	myeloid derived growth factor	5.7446	2.5222	2.8507	0.91667
P78371	CCT2	chaperonin containing TCP1 subunit 2	0.080679	-3.6317	-5.1223	0.91071
P54920	NAPA	NSF attachment protein alpha	0.22176	-2.1729	-2.9286	0.90476
P11233	RALA	RAS like proto-oncogene A	0.2726	-1.8751	-1.8508	0.89881
O95502	NPTXR	neuronal pentraxin receptor	0.0079267	-6.9791	-3.2056	0.8869
P00742	F10	coagulation factor X	1.8575	0.8934	0.29226	0.8869
Q8N3R9	MPP5	membrane palmitoylated protein 5	0.24133	-2.0509	-2.4925	0.88095
Q9UKS6	PACSIN3	protein kinase C and casein kinase substrate in neurons 3	0.5367	-0.89781	-1.78	0.88095
Q9H7P6	MVB12B	multivesicular body subunit 12B	0.2611	-1.9373	-2.5899	0.875
Q15599	SLC9A3R2	SLC9A3 regulator 2	0.25576	-1.9671	-2.4512	0.875
P51178	PLCD1	phospholipase C delta 1	0.33338	-1.5848	-2.4004	0.875
P51153	RAB13	RAB13, member RAS oncogene family	0.42813	-1.2239	-1.9142	0.875
Q9H1E1	RNASE7	ribonuclease A family member 7	1.2694	0.34419	1.0524	0.86905
P08865	RPSA	ribosomal protein SA	0.26678	-1.9063	-2.946	0.8631
Q92530	PSMF1	proteasome inhibitor subunit 1	0.24763	-2.0137	-2.4587	0.8631
O15431	SLC31A1	solute carrier family 31 member 1	0.29141	-1.7789	-2.039	0.8631
P31997	CEACAM8	CEA cell adhesion molecule 8	0.54636	-0.87208	-1.9955	0.84524
Q99650	OSMR	oncostatin M receptor	0.39581	-1.3371	-1.3354	0.84524
Q9UQN3	CHMP2B	charged multivesicular body protein 2B	0.19072	-2.3905	-2.1923	0.83929
Q9Y6C2	EMILIN1	elastin microfibril interfacer 1	1.516	0.60028	1.303	0.83333
Q99653	CHP1	calcineurin like EF-hand protein 1	0.14269	-2.8091	-3.0261	0.82738
Q96IQ7	VSIG2	V-set and immunoglobulin domain containing 2	0.50923	-0.97362	-2.3358	0.82143
Q92945	KHSRP	KH-type splicing regulatory protein	0.088412	-3.4996	-1.3574	0.82143
Q14520	HABP2	hyaluronan binding protein 2	2.3097	1.2077	1.2068	0.81548
Q8NFY4	SEMA6D	semaphorin 6D	3.0584	1.6128	1.5053	0.81548
Q6UWR7	ENPP6	ectonucleotide pyrophosphatase/phosphodiesterase 6	0.27928	-1.8402	-2.1721	0.80357
P63096	GNAI1	G protein subunit alpha i1	0.14703	-2.7659	-1.4174	0.80357
Q8TDY8	IGDCC4	immunoglobulin superfamily DCC subclass member 4	0.17375	-2.5249	-1.5106	0.79762
P16871	IL7R	interleukin 7 receptor	0.33659	-1.5709	-1.4649	0.79762
Q8N392	ARHGAP18	Rho GTPase activating protein 18	0.20401	-2.2933	-1.9885	0.79167
Q12923	PTPN13	protein tyrosine phosphatase non-receptor type 13	0.23502	-2.0892	-1.7865	0.78571
P01589	IL2RA	interleukin 2 receptor subunit alpha	0.094582	-3.4023	-1.397	0.78571
Q9BW04	C1orf116	chromosome 1 open reading frame 116	0.21364	-2.2267	-1.2092	0.78571
P24158	PRTN3	proteinase 3	4.1467	2.052	1.3257	0.78571
Q9Y5K8	ATP6V1D	ATPase H+ transporting V1 subunit D	0.30191	-1.7278	-2.7647	0.77976
P04196	HRG	histidine rich glycoprotein	2.4293	1.2806	1.6209	0.77976
O60568	PLOD3	procollagen-lysine,2-oxoglutarate 5-dioxygenase 3	0.20282	-2.3018	-1.6176	0.77381
Q6ZQN7	SLCO4C1	solute carrier organic anion transporter family member 4C1	0.31755	-1.6549	-1.4636	0.77381
Q5JTV8	TOR1AIP1	torsin 1A interacting protein 1	0.35787	-1.4825	-1.266	0.77381
P50148	GNAQ	G protein subunit alpha q	0.36086	-1.4705	-0.7275	0.77381
Q99972	MYOC	myocilin	0.1977	-2.3386	-2.3607	0.76786
P02792	FTL	ferritin light chain	0.20194	-2.308	-2.1137	0.76786
Q31612	HLA-B	major histocompatibility complex, class I, B	3.1658	1.6626	1.5345	0.76786
P15374	UCHL3	ubiquitin C-terminal hydrolase L3	0.19281	-2.3748	-3.4999	0.7619
P00740	F9	coagulation factor IX	0.24545	-2.0265	-2.5911	0.75595
P14324	FDPS	farnesyl diphosphate synthase	0.31956	-1.6458	-1.7977	0.75595
P30711	GSTT1	glutathione S-transferase theta 1	0.405	-1.304	-1.6765	0.75595
Q9UM54	MYO6	myosin VI	0.31726	-1.6562	-1.0858	0.75595
P01903	HLA-DRA	major histocompatibility complex, class II, DR alpha	0.62869	-0.66957	-0.79807	0.75
Q96BW5	PTER	phosphotriesterase related	0.42926	-1.2201	-1.1512	0.74405
O60687	SRPX2	sushi repeat containing protein X-linked 2	3.262	1.7058	1.0085	0.74405
A0A075B6J9	IGLV2-18	immunoglobulin lambda variable 2-18	0.3684	-1.4407
A0A075B6K4	IGLV3-10	immunoglobulin lambda variable 3-10	0.30829	-1.6977
A0A075B6S2;A2NJV5	IGKV2D-29	immunoglobulin kappa variable 2D-29	0.4228	-1.242
A0A0B4J1U7	IGHV6-1	immunoglobulin heavy variable 6-1	0.45839	-1.1253
A0A0B4J1X5	IGHV3-74	immunoglobulin heavy variable 3-74	0.34155	-1.5498
A0A0B4J1Y9	IGHV3-72	immunoglobulin heavy variable 3-72	0.077914	-3.682
A0A5B9;P01850;P0DSE2	TRBC2	T cell receptor beta constant 2	0.056885	-4.1358
A8K2U0	A2ML1	alpha-2-macroglobulin like 1	0.39213	-1.3506
O00115	DNASE2	deoxyribonuclease 2, lysosomal	0.40256	-1.3127
O00241	SIRPB1	signal regulatory protein beta 1	0.50931	-0.97337
O00244	ATOX1	antioxidant 1 copper chaperone	0.40533	-1.3028
O00322	UPK1A	uroplakin 1A	0.55593	-0.84703
O00391	QSOX1	quiescin sulfhydryl oxidase 1	0.5699	-0.81121
O14638	ENPP3	ectonucleotide pyrophosphatase/phosphodiesterase 3	1.4488	0.53487
O14672	ADAM10	ADAM metallopeptidase domain 10	0.43051	-1.2159
O14745	SLC9A3R1	SLC9A3 regulator 1	0.34135	-1.5507
O15204	ADAMDEC1	ADAM like decysin 1	0.34914	-1.5181
O15240	VGF	VGF nerve growth factor inducible	0.021046	-5.5703
O15393	TMPRSS2	transmembrane serine protease 2	0.36317	-1.4613
O15511	ARPC5	actin related protein 2/3 complex subunit 5	0.31694	-1.6577
O43490	PROM1	prominin 1	0.53469	-0.90324
O43692	PI15	peptidase inhibitor 15	0.07607	-3.7165
O60437	PPL	periplakin	0.26912	-1.8937
O75083	WDR1	WD repeat domain 1	0.35755	-1.4838
O75368	SH3BGRL	SH3 domain binding glutamate rich protein like	0.48884	-1.0326
O75608	LYPLA1	lysophospholipase 1	0.3751	-1.4146
O76070	SNCG	synuclein gamma	0.45623	-1.1322
O95206	PCDH8	protocadherin 8	0.26702	-1.905
O95274	LYPD3	LY6/PLAUR domain containing 3	0.33298	-1.5865
O95297	MPZL1	myelin protein zero like 1	0.51274	-0.9637
O95336	PGLS	6-phosphogluconolactonase	0.55006	-0.86233
O95445	APOM	apolipoprotein M	0.49726	-1.0079
O95633	FSTL3	follistatin like 3	0.44161	-1.1791
O95834	EML2	EMAP like 2	0.13716	-2.8661
P00167	CYB5A	cytochrome b5 type A	0.23648	-2.0802
P00403	MT-CO2	Cytochrome c oxidase subunit 2	0.092411	-3.4358
P00450	CP	ceruloplasmin	2.4579	1.2974
P00734	F2	coagulation factor II, thrombin	0.6131	-0.7058
P00746	CFD	complement factor D	0.89412	-0.16146
P01024	C3	complement C3	4.2574	2.09
P01036	CST4	cystatin S	1.9457	0.96032
P01130	LDLR	low density lipoprotein receptor	2.6325	1.3964
P01210	PENK	proenkephalin	0.369	-1.4383
P01706	IGLV2-11	immunoglobulin lambda variable 2-11	0.33277	-1.5874
P01714	IGLV3-19	immunoglobulin lambda variable 3-19	0.23277	-2.103
P01861	IGHG4	immunoglobulin heavy constant gamma 4 (G4m marker)	3.033	1.6008
P02458	COL2A1	collagen type II alpha 1 chain	0.13569	-2.8816
P02461	COL3A1	collagen type III alpha 1 chain	0.23899	-2.065
P02679	FGG	fibrinogen gamma chain	3.0504	1.609
P04080	CSTB	cystatin B	0.39927	-1.3246
P04180	LCAT	lecithin-cholesterol acyltransferase	0.76011	-0.39571
P04211	IGLV7-43	immunoglobulin lambda variable 7-43	0.2481	-2.011
P04424	ASL	argininosuccinate lyase	0.38228	-1.3873
P04433	IGKV3D-11	immunoglobulin kappa variable 3D-11	0.35056	-1.5123
P04745	NA	NA	0.14851	-2.7514
P04899	GNAI2	G protein subunit alpha i2	0.38627	-1.3723
P04908;P0C0S8;P20671;Q7L7L0;Q93077;Q96KK5;Q99878;Q9BTM1	H2AC4	Histone H2A type 1-B/E	0.16672	-2.5845
P05023	ATP1A1	ATPase Na+/K+ transporting subunit alpha 1	0.4115	-1.281
P05026	ATP1B1	ATPase Na+/K+ transporting subunit beta 1	0.57777	-0.79145
P05060	CHGB	chromogranin B	0.35443	-1.4964
P05090	APOD	apolipoprotein D	0.34723	-1.526
P06396	GSN	gelsolin	0.54796	-0.86786
P06454	PTMA	prothymosin alpha	0.09786	-3.3531
P07108	DBI	diazepam binding inhibitor, acyl-CoA binding protein	0.43728	-1.1934
P07148	FABP1	fatty acid binding protein 1	0.42102	-1.248
P07204	THBD	thrombomodulin	0.64291	-0.63731
P07306	ASGR1	asialoglycoprotein receptor 1	0.42422	-1.2371
P07360	C8G	complement C8 gamma chain	1.9235	0.94376
P07585	DCN	decorin	0.15608	-2.6797
P07858	CTSB	cathepsin B	0.47975	-1.0596
P07998	RNASE1	ribonuclease A family member 1, pancreatic	1.9162	0.93827
P08138	NGFR	nerve growth factor receptor	0.45082	-1.1494
P08571	CD14	CD14 molecule	0.28853	-1.7932
P08572	COL4A2	collagen type IV alpha 2 chain	0.19566	-2.3536
P08582	MELTF	melanotransferrin	0.5357	-0.90051
P08697	SERPINF2	serpin family F member 2	0.35395	-1.4984
P09237	MMP7	matrix metallopeptidase 7	0.40414	-1.3071
P09417	QDPR	quinoid dihydropteridine reductase	0.53828	-0.89357
P09467	FBP1	fructose-bisphosphatase 1	0.47177	-1.0839
P09543	CNP	2',3'-cyclic nucleotide 3' phosphodiesterase	0.26164	-1.9343
P09619	PDGFRB	platelet derived growth factor receptor beta	0.70207	-0.51032
P0DP23;P0DP24;P0DP25	CALM1 (includes others)	calmodulin 1	0.48748	-1.0366
P10253	GAA	glucosidase alpha, acid	0.32932	-1.6024
P10586	PTPRF	protein tyrosine phosphatase receptor type F	0.66071	-0.59791
P10809	HSPD1	heat shock protein family D (Hsp60) member 1	0.1098	-3.187
P11117	ACP2	acid phosphatase 2, lysosomal	0.37374	-1.4199
P12109	COL6A1	collagen type VI alpha 1 chain	1.2474	0.31897
P12821	ACE	angiotensin I converting enzyme	0.34078	-1.5531
P13611	VCAN	versican	0.44299	-1.1746
P13727	PRG2	proteoglycan 2, pro eosinophil major basic protein	0.15339	-2.7047
P13987	CD59	CD59 molecule (CD59 blood group)	0.3873	-1.3685
P15086	CPB1	carboxypeptidase B1	1.3049	0.38397
P15328	FOLR1	folate receptor alpha	0.23668	-2.079
P15586	GNS	glucosamine (N-acetyl)-6-sulfatase	0.57235	-0.80504
P15924	DSP	desmoplakin	0.24634	-2.0213
P16401	H1-5	H1.5 linker histone, cluster member	0.18339	-2.447
P16402	H1-3	H1.3 linker histone, cluster member	0.14858	-2.7507
P16422	EPCAM	epithelial cell adhesion molecule	0.38892	-1.3625
P16930	FAH	fumarylacetoacetate hydrolase	0.37365	-1.4203
P17050	NAGA	alpha-N-acetylgalactosaminidase	0.38964	-1.3598
P17174	GOT1	glutamic-oxaloacetic transaminase 1	0.37423	-1.418
P17181	IFNAR1	interferon alpha and beta receptor subunit 1	0.46875	-1.0931
P17813	ENG	endoglin	0.66412	-0.59048
P17858	PFKL	phosphofructokinase, liver type	0.51337	-0.96192
P17931	LGALS3	galectin 3	0.50202	-0.99418
P19013	KRT4	keratin 4	0.20465	-2.2888
P19438	TNFRSF1A	TNF receptor superfamily member 1A	0.51391	-0.96042
P19827	ITIH1	inter-alpha-trypsin inhibitor heavy chain 1	1.7804	0.83223
P20138	CD33	CD33 molecule	0.32484	-1.6222
P20774	OGN	osteoglycin	0.4416	-1.1792
P20916	MAG	myelin associated glycoprotein	0.41879	-1.2557
P21695	GPD1	glycerol-3-phosphate dehydrogenase 1	0.47425	-1.0763
P21709	EPHA1	EPH receptor A1	0.60413	-0.72707
P21796	VDAC1	voltage dependent anion channel 1	0.44461	-1.1694
P21810	BGN	biglycan	1.5404	0.62328
P21964	COMT	catechol-O-methyltransferase	2.7036	1.4349
P22748	CA4	carbonic anhydrase 4	0.37138	-1.429
P23284	PPIB	peptidylprolyl isomerase B	0.53809	-0.89409
P23468	PTPRD	protein tyrosine phosphatase receptor type D	0.39689	-1.3332
P23528	CFL1	cofilin 1	0.47135	-1.0851
P24666	ACP1	acid phosphatase 1	0.4869	-1.0383
P25685	DNAJB1	DnaJ heat shock protein family (Hsp40) member B1	0.1856	-2.4297
P25774	CTSS	cathepsin S	0.28141	-1.8293
P25786	PSMA1	proteasome 20S subunit alpha 1	0.18337	-2.4472
P25815	S100P	S100 calcium binding protein P	0.34258	-1.5455
P25942	CD40	CD40 molecule	0.31519	-1.6657
P26718	KLRK1	NKG2-D type II integral membrane protein	0.40301	-1.3111
P27487	DPP4	dipeptidyl peptidase 4	0.36459	-1.4556
P28332	ADH6	alcohol dehydrogenase 6 (class V)	0.36086	-1.4705
P28908	TNFRSF8	TNF receptor superfamily member 8	0.49696	-1.0088
P29218	IMPA1	inositol monophosphatase 1	0.35665	-1.4874
P29317	EPHA2	EPH receptor A2	0.59045	-0.7601
P29508	SERPINB3	serpin family B member 3	0.11752	-3.089
P30044	PRDX5	peroxiredoxin 5	0.48764	-1.0361
P31150	GDI1	GDP dissociation inhibitor 1	0.40477	-1.3048
P32189;Q14409	GK	glycerol kinase	0.47937	-1.0608
P32926	DSG3	desmoglein 3	0.045909	-4.4451
P35080	PFN2	profilin 2	0.31458	-1.6685
P35318	ADM	adrenomedullin	0.49669	-1.0096
P35754	GLRX	glutaredoxin	0.66063	-0.59808
P36952	SERPINB5	serpin family B member 5	0.34569	-1.5324
P36957	DLST	dihydrolipoamide S-succinyltransferase	0.46324	-1.1102
P39059	COL15A1	collagen type XV alpha 1 chain	2.009	1.0065
P41181	AQP2	aquaporin 2	0.18052	-2.4698
P42702	LIFR	LIF receptor subunit alpha	0.68596	-0.54381
P43121	MCAM	melanoma cell adhesion molecule	0.53225	-0.90983
P45880	VDAC2	voltage dependent anion channel 2	0.31771	-1.6542
P46952	HAAO	3-hydroxyanthranilate 3,4-dioxygenase	0.34803	-1.5227
P47756	CAPZB	capping actin protein of muscle Z-line subunit beta	0.37539	-1.4136
P48740	MASP1	mannan binding lectin serine peptidase 1	0.41713	-1.2614
P49721	PSMB2	proteasome 20S subunit beta 2	0.2395	-2.0619
P49908	SELENOP	selenoprotein P	0.060808	-4.0396
P50135	HNMT	histamine N-methyltransferase	0.26305	-1.9266
P50990	CCT8	chaperonin containing TCP1 subunit 8	0.38642	-1.3717
P51149	RAB7A	RAB7A, member RAS oncogene family	0.49225	-1.0225
P52272	HNRNPM	heterogeneous nuclear ribonucleoprotein M	0.3223	-1.6335
P52565	ARHGDIA	Rho GDP dissociation inhibitor alpha	0.56703	-0.81851
P53990	IST1	IST1 factor associated with ESCRT-III	0.54757	-0.86889
P54819	AK2	adenylate kinase 2	0.23029	-2.1185
P55000	SLURP1	secreted LY6/PLAUR domain containing 1	3.4269	1.7769
P55285	CDH6	cadherin 6	0.49571	-1.0124
P55327	TPD52	tumor protein D52	0.32628	-1.6158
P56537	EIF6	eukaryotic translation initiation factor 6	0.31241	-1.6785
P57735	RAB25	RAB25, member RAS oncogene family	0.23754	-2.0737
P58499	FAM3B	FAM3 metabolism regulating signaling molecule B	0.44273	-1.1755
P60660	MYL6	myosin light chain 6	0.48763	-1.0361
P60900	PSMA6	proteasome 20S subunit alpha 6	1.7514	0.80848
P60903	S100A10	S100 calcium binding protein A10	0.15038	-2.7333
P60981	DSTN	destrin, actin depolymerizing factor	0.38751	-1.3677
P60983	GMFB	glia maturation factor beta	0.63484	-0.65552
P61088	UBE2N	ubiquitin conjugating enzyme E2 N	0.39543	-1.3385
P61970	NUTF2	nuclear transport factor 2	0.24797	-2.0118
P63000	RAC1	Rac family small GTPase 1	0.31267	-1.6773
P68104;Q5VTE0	EEF1A1	eukaryotic translation elongation factor 1 alpha 1	0.73949	-0.43539
P68431;P84243;Q16695;Q6NXT2;Q71DI3	H3C1	Histone H3.1	0.1198	-3.0613
P78324	SIRPA	signal regulatory protein alpha	0.51796	-0.94909
P78330	PSPH	phosphoserine phosphatase	0.31848	-1.6507
P81605	DCD	dermcidin	0.17779	-2.4917
Q01459	CTBS	chitobiase	0.68899	-0.53745
Q04695	KRT17	keratin 17	0.13915	-2.8453
Q04721	NOTCH2	notch receptor 2	0.47314	-1.0797
Q08188	TGM3	transglutaminase 3	0.065439	-3.9337
Q08211	DHX9	DExH-box helicase 9	0.40287	-1.3116
Q08554	DSC1	desmocollin 1	0.4427	-1.1756
Q09666	AHNAK	AHNAK nucleoprotein	0.23582	-2.0843
Q12805	EFEMP1	EGF containing fibulin extracellular matrix protein 1	0.31397	-1.6713
Q12841	FSTL1	follistatin like 1	0.43231	-1.2099
Q13011	ECH1	enoyl-CoA hydratase 1	0.2509	-1.9948
Q13183	SLC13A2	solute carrier family 13 member 2	0.38836	-1.3645
Q13201	MMRN1	multimerin 1	0.079018	-3.6617
Q13277	STX3	syntaxin 3	0.44554	-1.1664
Q13477	MADCAM1	mucosal vascular addressin cell adhesion molecule 1	0.47337	-1.079
Q13873	BMPR2	bone morphogenetic protein receptor type 2	0.28639	-1.804
Q14116	IL18	interleukin 18	0.30165	-1.7291
Q14210	LY6D	lymphocyte antigen 6 family member D	0.21454	-2.2207
Q14515	SPARCL1	SPARC like 1	1.9156	0.93779
Q14914	PTGR1	prostaglandin reductase 1	0.49941	-1.0017
Q15116	PDCD1	programmed cell death 1	0.3957	-1.3375
Q15323	KRT31	keratin 31	0.11929	-3.0674
Q15517	CDSN	corneodesmosin	0.29782	-1.7475
Q15848	ADIPOQ	adiponectin, C1Q and collagen domain containing	0.073076	-3.7745
Q15904	ATP6AP1	ATPase H+ transporting accessory protein 1	1.8935	0.92104
Q16651	PRSS8	serine protease 8	0.2198	-2.1857
Q16698	DECR1	2,4-dienoyl-CoA reductase 1	0.2584	-1.9523
Q16864	ATP6V1F	ATPase H+ transporting V1 subunit F	0.29497	-1.7614
Q5KU26	COLEC12	collectin subfamily member 12	0.42094	-1.2483
Q5T013	HYI	hydroxypyruvate isomerase (putative)	0.21296	-2.2314
Q5VSG8	MANEAL	mannosidase endo-alpha like	0.20856	-2.2615
Q6E0U4	DMKN	dermokine	0.1525	-2.7131
Q6P531	GGT6	gamma-glutamyltransferase 6	2.0582	1.0414
Q6PCB0	VWA1	von Willebrand factor A domain containing 1	2.0838	1.0592
Q6UX27	VSTM1	V-set and transmembrane domain containing 1	0.54017	-0.88851
Q6UXG3	CD300LG	CD300 molecule like family member g	0.37049	-1.4325
Q6UXN8	CLEC9A	C-type lectin domain containing 9A	0.50038	-0.99892
Q7L576	CYFIP1	cytoplasmic FMR1 interacting protein 1	0.34665	-1.5284
Q7LBR1	CHMP1B	charged multivesicular body protein 1B	0.19967	-2.3243
Q7Z3B1	NEGR1	neuronal growth regulator 1	0.61547	-0.70024
Q7Z4W1	DCXR	dicarbonyl and L-xylulose reductase	0.44432	-1.1703
Q7Z7G0	ABI3BP	ABI family member 3 binding protein	0.45054	-1.1503
Q86SQ4	ADGRG6	adhesion G protein-coupled receptor G6	0.43609	-1.1973
Q86Y38	XYLT1	xylosyltransferase 1	0.027891	-5.164
Q8IZJ3	CPAMD8	C3 and PZP like alpha-2-macroglobulin domain containing 8	0.4429	-1.1749
Q8N114	SHISA5	shisa family member 5	0.18716	-2.4176
Q8N1N4	KRT78	keratin 78	0.2539	-1.9777
Q8N5I2	ARRDC1	arrestin domain containing 1	0.45131	-1.1478
Q8N8N7	PTGR2	prostaglandin reductase 2	0.11694	-3.0962
Q8NC54	C5orf15	chromosome 5 open reading frame 15	0.50569	-0.98368
Q8TBP5	FAM174A	family with sequence similarity 174 member A	0.30107	-1.7318
Q8WUM4	PDCD6IP	programmed cell death 6 interacting protein	0.43122	-1.2135
Q8WUT4	LRRN4	leucine rich repeat neuronal 4	0.57275	-0.80401
Q8WZ42	TTN	titin	0.38267	-1.3858
Q96CF2	CHMP4C	charged multivesicular body protein 4C	0.5845	-0.77471
Q96DR8	MUCL1	mucin like 1	0.28934	-1.7892
Q96FN5	KIF12	kinesin family member 12	0.29952	-1.7393
Q96FZ7	CHMP6	charged multivesicular body protein 6	0.23994	-2.0593
Q96GW7	BCAN	brevican	0.35956	-1.4757
Q96MG2	JSRP1	junctional sarcoplasmic reticulum protein 1	0.11978	-3.0615
Q96MM7	HS6ST2	heparan sulfate 6-O-sulfotransferase 2	0.45628	-1.132
Q96P63	SERPINB12	serpin family B member 12	0.2328	-2.1028
Q96PX8	SLITRK1	SLIT and NTRK like family member 1	0.33865	-1.5621
Q96RF0	SNX18	sorting nexin 18	0.56896	-0.8136
Q96TA1	NIBAN2	niban apoptosis regulator 2	0.41274	-1.2767
Q9BRA2	TXNDC17	thioredoxin domain containing 17	0.33224	-1.5897
Q9BS26	ERP44	endoplasmic reticulum protein 44	0.50693	-0.98015
Q9BTY2	FUCA2	alpha-L-fucosidase 2	0.39146	-1.3531
Q9BUH6	PAXX	PAXX non-homologous end joining factor	0.40408	-1.3073
Q9BY43	CHMP4A	charged multivesicular body protein 4A	0.36317	-1.4613
Q9BYH1	SEZ6L	seizure related 6 homolog like	0.10461	-3.2569
Q9BZZ2	SIGLEC1	sialic acid binding Ig like lectin 1	0.1923	-2.3786
Q9H008	LHPP	phospholysine phosphohistidine inorganic pyrophosphate phosphatase	0.16066	-2.6379
Q9H223	EHD4	EH domain containing 4	0.45849	-1.125
Q9H6S3	EPS8L2	EPS8 like 2	0.49833	-1.0048
Q9H6X2	ANTXR1	ANTXR cell adhesion molecule 1	0.26137	-1.9359
Q9H6Y7	RNF167	ring finger protein 167	0.45765	-1.1277
Q9HB40	SCPEP1	serine carboxypeptidase 1	0.55162	-0.85825
Q9HBH0	RHOF	ras homolog family member F, filopodia associated	0.18115	-2.4647
Q9HCN6	GP6	glycoprotein VI platelet	0.49355	-1.0187
Q9HD42	CHMP1A	charged multivesicular body protein 1A	0.3858	-1.3741
Q9NPH3	IL1RAP	interleukin 1 receptor accessory protein	0.59495	-0.74917
Q9NRJ7;Q9UN66;Q9Y5E7;Q9Y5F0	PCDHB16	protocadherin beta 16	0.45357	-1.1406
Q9NUM4	TMEM106B	transmembrane protein 106B	0.30834	-1.6974
Q9NVS9	PNPO	pyridoxamine 5'-phosphate oxidase	0.33895	-1.5609
Q9NY25	CLEC5A	C-type lectin domain containing 5A	0.51586	-0.95495
Q9NZ53	PODXL2	podocalyxin like 2	0.48565	-1.042
Q9NZH0	GPRC5B	G protein-coupled receptor class C group 5 member B	0.39862	-1.3269
Q9NZP8	C1RL	complement C1r subcomponent like	0.34149	-1.5501
Q9NZU1	FLRT1	fibronectin leucine rich transmembrane protein 1	0.4682	-1.0948
Q9NZZ3	CHMP5	charged multivesicular body protein 5	0.5338	-0.90563
Q9UBR2	CTSZ	cathepsin Z	0.44735	-1.1605
Q9UF11	PLEKHB1	pleckstrin homology domain containing B1	0.065492	-3.9325
Q9UHA4	LAMTOR3	late endosomal/lysosomal adaptor, MAPK and MTOR activator 3	0.25293	-1.9832
Q9UHG2	PCSK1N	proprotein convertase subtilisin/kexin type 1 inhibitor	0.39436	-1.3424
Q9UIV8	SERPINB13	serpin family B member 13	0.18929	-2.4013
Q9UJ72	ANXA10	annexin A10	1.273	0.34818
Q9UKR3	KLK13	kallikrein related peptidase 13	0.77259	-0.37223
Q9UKU6	TRHDE	thyrotropin releasing hormone degrading enzyme	1.6914	0.75825
Q9UKU9	ANGPTL2	angiopoietin like 2	1.5445	0.62717
Q9ULB1	NRXN1	neurexin 1	0.087377	-3.5166
Q9UNZ2	NSFL1C	NSFL1 cofactor	0.2174	-2.2016
Q9Y2G1	MYRF	myelin regulatory factor	0.45276	-1.1432
Q9Y2V2	CARHSP1	calcium regulated heat stable protein 1	0.19754	-2.3398
Q9Y547	HSPB11	heat shock protein family B (small) member 11	0.25807	-1.9542
Q9Y5C1	ANGPTL3	angiopoietin like 3	0.47469	-1.0749
Q9Y5H8	PCDHA3	protocadherin alpha 3	0.54578	-0.8736
Q9Y653	ADGRG1	adhesion G protein-coupled receptor G1	1.4208	0.50665
Q9Y6W5	WASF2	WASP family member 2	0.57895	-0.78849
Q9Y6Z7	COLEC10	collectin subfamily member 10	1.4704	0.55617

## Sheet: Disease and biofunction
Table S4. Canonical pathway, and Disease and Bio function analysis of differential proteins of treatment resistant/effective group after GCs. −Log(P-value) >1.3: significantly enriched.
Disease and biofunction
Categories	Diseases or Functions Annotation	p-value	Molecules
Dermatological Diseases	Dermatitis	4.74e-17	ADIPOQ,AHNAK,ARHGDIA,ATP1A1,BGN,C3,CAPZB,CDSN,CFL1,DCD,DPP4,DSC1,DSG3,DSP,EEF1A1,GPD1,GSN,HLADRA,HNMT,IFNAR1,IL2RA,KLK13,KRT17,MCAM,MUCL1,NAPA,OSMR,PROM1,PSMB2,SERPINB13,SERPINB3,SERPINB5,TGM3,THBD,TNFRSF1A,TNFRSF8,VDAC2
Dermatological Diseases	Psoriasis	4.39e-14	ADAM10,ADAMDEC1,ADM,APOD,ARHGDIA,ATOX1,ATP1B1,C3,CDSN,CFD,CFL1,CSTB,CTSB,CTSS,DCD,DPP4,DSG3,EEF1A1,EIF6,EPHA2,GK,GOT1,GSN,IFNAR1,IL18,IL2RA,KLK13,KRT17,LDLR,LGALS3,MCAM,MUCL1,OSMR,PDGFRB,PSMA6,RNASE7,S100P,SERPINB13,SERPINB3,SERPINB5,SERPINF2,TGM3,THBD,UBE2N,VDAC1
Dermatological Diseases	Atopic dermatitis	2.24e-10	ADIPOQ,AHNAK,BGN,C3,CAPZB,CFL1,DCD,EEF1A1,GPD1,GSN,HLA-DRA,HNMT,IL2RA,KLK13,KRT17,MUCL1,NAPA,OSMR,PROM1,SERPINB13,SERPINB3,TGM3,TNFRSF8,VDAC2
Inflammatory Disease	Rheumatoid arthritis	3.72e-06	ADAM10,ADGRG6,ADIPOQ,ADM,AK2,APOM,ATP1B1,BGN,C3,CD33,CD40,COL3A1,CTSB,DNASE2,DPP4,EHD4,F10,FDPS,GSN,HLAB,HLADRA,HNMT,HSPD1,IFNAR1,IL18,IL2RA,IL7R,KHSRP,NGFR,PDCD1,PRDX5,PRTN3,PTMA,RPSA,S100A10,SERPINB5,TNFRSF1A
Immune Response	Complement activation	8.08e-06	C3,CD59,CFD,COLEC10,IGHG4,IGKV3D-11,IGLV2-11,IGLV3-19,IGLV7-43,MASP1
Inflammatory Disease	Rheumatic Disease	1.86e-05	ADAM10,ADGRG6,ADIPOQ,ADM,AK2,APOM,ARPC5,ATP1B1,BGN,C3,CD33,CD40,CEACAM8,COL2A1,COL3A1,CTSB,DNASE2,DPP4,EHD4,F10,FDPS,FTL,GNAI2,GNAQ,GSN,GSTT1,HLA-B,HLA-DRA,HNMT,HSPD1,IFNAR1,IL18,IL2RA,IL7R,KHSRP,MMP7,MYO6,NGFR,PDCD1,PDGFRB,PRDX5,PRTN3,PTMA,RAC1,RALA,RPSA,S100A10,SERPINB13,SERPINB5,SIGLEC1,TNFRSF1A
Cell Death and Survival	Cytotoxicity of cells	0.000604	ADGRG1,CALM1 (includes others),CD59,HLA-B,HLA-DRA,IL18,LGALS3,NOTCH2,TNFRSF8
Inflammatory Response	Immune response of cells	0.000843	ADIPOQ,C3,CD14,CD59,COLEC12,CYFIP1,ENG,ERP44,F10,GNAI2,GSTT1,IL18,IL1RAP,LGALS3,PRTN3,RAC1,WASF2
Cellular Growth and Proliferation	Stimulation of T lymphocytes	0.00102	CD40,DPP4,EPHA2,IL18,PDCD1,RAC1
Dermatological Diseases	Plaque psoriasis	0.00136	ARHGDIA,IL18,IL2RA,KRT17,LDLR,LGALS3,RNASE7,SERPINB3,SERPINB5
Cell Death and Survival	Cytotoxicity of T lymphocytes	0.00172	CD59,HLA-B,HLA-DRA,NOTCH2
Cellular Development,Cellular Growth and Proliferation	Cell proliferation of T lymphocytes	0.00182	CD14,CD33,CTSZ,DSG3,FTL,HSPD1,IL18,IL2RA,IL7R,LGALS3,PDCD1
Inflammatory Response	Inflammatory response	0.00214	ADAM10,ADIPOQ,ADM,C3,CD14,DPP4,ENG,GNAI2,HSPD1,IL18,LGALS3,PENK,PPIB,PRDX5,RAC1,SIRPA,TNFRSF1A
Cell-mediated Immune Response	Migration of CD4+ T-lymphocytes	0.00239	ADAM10,LGALS3

## Sheet:  Canonical Pathways
Table S4. Canonical pathway, and Disease and Biofunction analysis of differential proteins of treatment resistant/effective group after GCs. −Log(P-value) >1.3: significantly enriched.
Canonical Pathways
Ingenuity Canonical Pathways	-log(p-value)	Molecules
LXR/RXR Activation	5.4	COL2A1,COL3A1,F10,F2,F9,FGG,KLK13,THBD
Complement System	3.63	APOD,APOM,C3,CD14,IL18,IL1RAP,LCAT,LDLR,NGFR,SERPINF2,TNFRSF1A
STAT3 Pathway	2.87	ATP6AP1,ATP6V1D,ATP6V1F,CTSB,CTSS,CTSZ,HLA-B,HLA-DRA,NAPA,PRDX5,RAB7A,RAC1
Sphingosine-1-phosphate Signaling	2.64	C3,CP,F2,FGG,FTL,HRG,IL18,IL1RAP,NGFR,OSMR,RALA,SERPINF2,TNFRSF1A
FXR/RXR Activation	2.43	CD14,CD40,COL15A1,COL2A1,COL3A1,COL4A2,COL6A1,IFNAR1,IL1RAP,MYL6,NGFR,PDGFRB,TNFRSF1A
Th1 and Th2 Activation Pathway	2.3	ADAM10,CALM1 (includes others),COL15A1,COL2A1,COL3A1,COL4A2,COL6A1,FGG,GP6,RAC1
PPAR Signaling	2.22	ACE,ADAM10,ADAMDEC1,ARPC5,CFL1,CHMP1A,CHP1,EPHA1,EPHA2,GNAI1,GNAI2,GNAQ,MAG,MMP7,MYL6,NGFR,PFN2,PLCD1,RAC1,RALA,SEMA6D
PPARα/RXRα Activation	2.09	ACP1,ADAM10,ARPC5,CFL1,EPHA1,EPHA2,GNAI1,GNAI2,GNAQ,PTPN13,RAC1,RALA
Th1 Pathway	1.97	ADAM10,CFL1,EPHA1,EPHA2,NGFR,RAC1
Th2 Pathway	1.72	F10,F2,FGG,THBD
HMGB1 Signaling	1.39	BMPR2,CALM1 (includes others),CD40,COL2A1,COL3A1,FTL,GNAI1,GNAI2,IL18,IL1RAP,MYL6,NGFR,PDGFRB,RAC1,RALA,RHOF,TNFRSF1A,TTN
T Helper Cell Differentiation	1.39	ACP1,CALM1 (includes others),CHP1,ENPP6,GNAI1,GNAI2,GNAQ,H1-3,H1-5,MYL6,NGFR,PLCD1,PTPN13,PTPRD,PTPRF,SIRPA,TTN
IL-8 Signaling	1.34	C3,C8G,CD59,CFD,MASP1
Glucocorticoid Receptor Signaling	1.32	ARHGDIA,ARPC5,CFL1,GSN,MYL6,PFN2,RAC1,RHOF
Melanocyte Development and Pigmentation Signaling	3.95	KRAS,PDCD6IP,PLCD1,RAP1A,RAP1B,RAP2B,RRAS,TUBB,TUBB4B,YWHAG
JAK/Stat Signaling	3.42	GNB2,GNG12,KRAS,NT5C,RAP1A,RAP1B,RAP2B,RRAS
TGF-β Signaling	2.28	GNAQ,GNB2,GNG12,KRAS,PLCD1,PRKAR2A,RAP1A,RAP1B,RAP2B,RRAS
PI3K/AKT Signaling	5.46	GNAQ,GNAS,GNB2,GNG12,KRAS,PRKAR2A,RAP1A,RAP1B,RAP2B,RRAS
STAT3 Pathway	5.39	B2M,CD226,COL3A1,HSPA2,HSPA5,HSPA8,KIR2DL1/KIR2DL3,KRAS,RAP1A,RAP1B,RAP2B,RRAS
PPAR Signaling	3.68	CALM1 (includes others), GNAQ, GNAS, GNB2, GNG12, KRAS, RAP1A, RAP1B, RAP2B, RRAS
Estrogen Receptor Signaling	3.63	CXCR2,GDF15,GHR,HSP90AB1,IL1R1,IL2RA,KRAS,RAP1A,RAP1B,RAP2B,RRAS,YWHAG
Glucocorticoid Receptor Signaling	4.72	GNAQ,GNAS,GNB2,GNG12,KRAS,MYL12B,RAP1A,RAP1B,RAP2B,RHOG,RRAS
Androgen Signaling	1.86	CXCR2,EGF,GHR,IL1R1,IL2RA,KRAS,RAP1A,RAP1B,RAP2B,RRAS
PPARα/RXRα Activation	5.85	ATP6V0A4,ATP6V1A,ATP6V1D,ATP6V1F,KRAS,RAP1A,RAP1B,RAP2B,RRAS
PXR/RXR Activation	1.44	CBR1,CCT7,GSTM1,GSTT1,HSP90AB1,KRAS,NQO2,RAP1A,RAP1B,RAP2B,RRAS,SOD1
