# Supplementary material for: Urinary Proteomics Analysis of Active Vitiligo Patients: Biomarkers for Steroid Treatment Efficacy Prediction and Monitoring
Source: Front Mol Biosci. 2022 Feb 17;9:761562. doi: 10.3389/fmolb.2022.761562 (PMC8891126; doi:10.3389/fmolb.2022.761562)
Supplement: Supplementary file 4 [file Table1.XLSX]

## Sheet: Sheet1
TableS1. Clinical information of vitiligo patients and health controls
NO.	Age(years)	SEX(Female/male)	Group	Disease duration	Disease severity	Family history	Comorbidity	Discovery group	Validation group	ELISA
1	28	Male	Resistant	3 years	≤1% BSA			√		√
2	11	Male	Resistant	5 years	1-5% BSA			√
3	57	Female	Resistant	3 years	≤1% BSA			√		√
4	7	Female	Resistant	2 years	1-5% BSA			√
5	12	Female	Resistant	4 years	≤1% BSA			√		√
6	15	Female	Resistant	2 years	≤1% BSA			√		√
7	32	Male	Resistant	6 years	≤1% BSA			√		√
8	14	Male	Resistant	1 year	1-5% BSA			√		√
9	46	Female	Resistant	22 years	1-5% BSA	√			√	√
10	13	Female	Resistant	2 years	≤1% BSA				√
11	18	Male	Resistant	2 years	1-5% BSA				√	√
12	11	Male	Resistant	4 years	≤1% BSA				√
13	9	Male	Resistant	2 years	≤1% BSA				√
14	7	Female	Resistant	4 months	1-5% BSA				√
15	32	Male	Resistant	4 years	1-5% BSA				√	√
16	30	Male	Resistant	2 months	≤1% BSA				√	√
17	38	Female	Effective	2 years	≤1% BSA			√
18	5	Male	Effective	4 years	≤1% BSA			√
19	17	Female	Effective	6 years	1-5% BSA			√
20	24	Male	Effective	1 year	1-5% BSA			√
21	36	Female	Effective	6 years	1-5% BSA			√
22	19	Male	Effective	8 years	≤1% BSA			√
23	10	Male	Effective	1 year	＞5%BSA			√
24	10	Male	Effective	2 years	＞5%BSA			√
25	30	Female	Effective	1 year	≤1% BSA	√		√
26	28	Female	Effective	1.5 years	≤1% BSA	√		√		√
27	37	Female	Effective	20 years	1-5% BSA			√
28	32	Female	Effective	7 years	1-5% BSA		hyperthyroidism	√
29	54	Female	Effective	6 years	1-5% BSA			√		√
30	4	Female	Effective	3 months	1-5% BSA			√
31	28	Male	Effective	2 months	1-5% BSA			√		√
32	12	Male	Effective	6 years	＞5%BSA			√
33	18	Male	Effective	2 years	1-5% BSA	√		√		√
34	24	Male	Effective	7 years	1-5% BSA			√
35	12	Male	Effective	6 years	＞5%BSA		hashimoto thyroiditis	√
36	15	Male	Effective	1 year	≤1% BSA			√		√
37	43	Male	Effective	10 years	1-5% BSA		hashimoto thyroiditis	√
38	30	Female	Effective	3 years	≤1% BSA				√
39	10	Male	Effective	1 year	≤1% BSA				√	√
40	42	Female	Effective	11 years	＞5%BSA				√
41	20	Male	Effective	12 years	≤1% BSA				√	√
42	4	Male	Effective	3 years	≤1% BSA				√
43	37	Male	Effective	10 years	＞5%BSA				√
44	25	Male	Effective	1 year	≤1% BSA				√
45	11	Female	Effective	8 years	1-5% BSA				√
46	7	Female	Effective	1 year	≤1% BSA				√
47	60	Female	Effective	1 year	≤1% BSA				√
48	37	Female	Effective	7 months	≤1% BSA				√	√
49	24	Male	Effective	5 years	≤1% BSA				√
50	45	Female	Effective	4 years	＞5%BSA	√			√
51	34	Female	Effective	2 years	1-5% BSA				√	√
52	10	Male	Effective	1 year	1-5% BSA				√
53	14	Male	Effective	8 years	≤1% BSA	√			√	√
54	10	Male	Effective	1 year	1-5% BSA				√
55	29	Female	Effective	3 months	1-5% BSA				√
56	23	Male	Effective	5 years	＞5%BSA				√	√
57	7	Male	Effective	1 month	≤1% BSA				√
58	15	Male	Effective	2 years	1-5% BSA	√			√	√
59	27	Male	Health control	/	/	/	/			√
60	28	Male	Health control	/	/	/	/			√
61	29	Male	Health control	/	/	/	/			√
62	29	Male	Health control	/	/	/	/			√
63	30	Male	Health control	/	/	/	/			√
64	31	Male	Health control	/	/	/	/			√
65	23	Female	Health control	/	/	/	/			√
66	30	Female	Health control	/	/	/	/			√
67	31	Female	Health control	/	/	/	/			√
68	31	Female	Health control	/	/	/	/			√
69	33	Female	Health control	/	/	/	/			√
70	34	Female	Health control	/	/	/	/			√
