# Supplementary material for: Urinary Proteomics Analysis of Active Vitiligo Patients: Biomarkers for Steroid Treatment Efficacy Prediction and Monitoring
Source: Front Mol Biosci. 2022 Feb 17;9:761562. doi: 10.3389/fmolb.2022.761562 (PMC8891126; doi:10.3389/fmolb.2022.761562)
Supplement: Supplementary file 5 [file Table5.XLSX]

## Sheet: Sheet1
TableS5. ELISA analysis
NO.	Age(years)	SEX(Female/male)	Group	Retinol binding protein-1(ng/ml)	Torsin 1A interacting protein-1(ng/ml)	Protein disulfide-isomerase A-4(ng/ml)	S-adenosylmethionine synthase isoform type-2(ng/ml)	Evoplakin(ng/ml)
1	28	Male	Resistant-before treatment	726.887	7.09345	16.0496	2.98293	1.74464
3	57	Female	Resistant-before treatment	611.6	7.08334	14.7087	3.00896	1.55086
5	12	Female	Resistant-before treatment	638.479	6.97972	17.4006	3.08035	1.50757
6	15	Female	Resistant-before treatment	522.221	6.85334	16.4745	3.08203	1.67741
7	32	Male	Resistant-before treatment	661.472	6.76993	16.9816	3.10051	1.6108
8	14	Male	Resistant-before treatment	650.947	6.55509	18.4268	3.14166	1.58167
9	46	Female	Resistant-before treatment	571.768	6.13046	17.3324	3.1761	1.77482
11	18	Male	Resistant-before treatment	612.086	5.6477	17.7052	3.23405	1.75234
15	32	Male	Resistant-before treatment	613.22	5.53902	17.605	3.2794	1.83976
16	30	Male	Resistant-before treatment	607.067	5.32165	19.0602	3.28696	1.71238
1	28	Male	Resistant-after treatment	865.956	5.8601	14.2439	3.08241	1.73001
3	57	Female	Resistant-after treatment	1037.38	5.9518	14.3484	3.29829	1.75975
5	12	Female	Resistant-after treatment	949.936	6.1401	15.4431	3.37653	1.76905
6	15	Female	Resistant-after treatment	869	6.1723	16.0382	3.44723	1.79229
7	32	Male	Resistant-after treatment	839.531	6.1723	16.0609	3.53773	1.80995
8	14	Male	Resistant-after treatment	1053.7	6.2689	16.2063	3.5613	1.83505
9	46	Female	Resistant-after treatment	903.035	6.2714	16.2426	3.61126	1.8397
11	18	Male	Resistant-after treatment	935.824	6.487	17.0467	3.63671	1.85922
15	32	Male	Resistant-after treatment	821.96	6.596	17.1103	3.65557	1.92057
16	30	Male	Resistant-after treatment	1083.03	6.6257	17.6281	3.69045	1.96566
26	28	Female	Effective-before treatment	848.247	4.26767	16.5086	3.83372	1.80292
29	54	Female	Effective-before treatment	881.175	4.35866	14.436	3.75645	1.69843
31	28	Male	Effective-before treatment	1033.78	4.61899	16.3883	3.61619	1.65222
33	18	Male	Effective-before treatment	854.335	4.72515	15.9915	3.57504	1.68428
36	15	Male	Effective-before treatment	908.846	4.89702	15.0153	3.50953	1.69198
39	10	Male	Effective-before treatment	981.204	4.90208	14.9933	3.48853	1.68386
41	20	Male	Effective-before treatment	812.69	4.94757	16.7431	3.48853	1.71904
48	37	Female	Effective-before treatment	879.93	5.77913	15.4262	3.48517	1.64765
51	34	Female	Effective-before treatment	915.348	5.82463	14.7588	3.47258	1.62309
53	14	Male	Effective-before treatment	827.632	5.84485	14.869	3.42386	1.41599
56	23	Male	Effective-before treatment	816.703	5.96112	15.5105	3.42134	1.66284
58	15	Male	Effective-before treatment	924.618	6.01167	14.8671	3.34407	1.6287
26	28	Female	Effective-after treatment	801.484	8.8507	21.4213	4.07393	2.4086
29	54	Female	Effective-after treatment	845.895	8.6673	20.7118	4.04201	2.2236
31	28	Male	Effective-after treatment	775.473	8.5707	19.5292	3.94878	2.2069
33	18	Male	Effective-after treatment	786.403	8.204	19.3969	3.92863	2.0619
36	15	Male	Effective-after treatment	844.373	8.0999	18.4548	3.84716	2.0516
39	10	Male	Effective-after treatment	757.903	8.0553	18.4508	3.8396	2.0451
41	20	Male	Effective-after treatment	768.832	7.6961	18.2865	3.83288	2.02
48	37	Female	Effective-after treatment	830.261	7.4855	18.2624	3.73546	1.97088
51	34	Female	Effective-after treatment	946.616	7.4632	18.0179	3.73126	1.961
53	14	Male	Effective-after treatment	809.37	7.3566	17.9097	3.65063	1.78231
56	23	Male	Effective-after treatment	776.165	7.1485	17.2482	3.58764	1.77482
58	15	Male	Effective-after treatment	813.244	6.9825	16.9716	3.52045	1.70655
59	27	Male	Health control	890.911	8.09625	22.7544	4.26313	2.31867
60	28	Male	Health control	718.467	6.99615	22.4206	4.10994	2.05838
61	29	Male	Health control	612.086	7.3616	17.61	3.74653	1.94125
62	29	Male	Health control	720.572	5.9097	19.0318	3.37983	2.15366
63	30	Male	Health control	621.316	6.3581	20.5331	4.29518	1.94869
64	31	Male	Health control	603.019	7.27365	19.7949	4.05008	2.21176
65	23	Female	Health control	649.975	6.1314	16.4221	3.99258	2.1353
66	30	Female	Health control	558.329	5.85765	20.6603	4.08826	1.57616
67	31	Female	Health control	719.763	6.7917	15.9383	3.78896	1.73721
68	31	Female	Health control	598.809	6.73845	19.0613	3.92706	2.03537
69	33	Female	Health control	717.172	6.24165	19.3884	3.8804	2.02399
70	34	Female	Health control	579.54	6.0199	16.3312	2.83024	1.60962
